# Supplementary material for: Bioinformatic analyses to uncover genes involved in trehalose metabolism in the polyploid sugarcane
Source: Sci Rep. 2022 May 7;12:7516. doi: 10.1038/s41598-022-11508-x (PMC9079074; doi:10.1038/s41598-022-11508-x)
Supplement: Supplementary file 6 — Supplementary Information 6. [file 41598_2022_11508_MOESM6_ESM.xlsx]

## Sheet: Sup Table S2- TPS
Table S2. Identity of global pairwise alignment for multiple protein sequences and clusters of trehalose-6-phosphate synthase (TPS) filtered sugarcane sequences.
Seq1	Seq2	Matrix	Gap_penalty	Extend_penalty	AlignmentLength	IdentityFraction	IdentityPercent	SimilarityFraction	SimilarityFraction
SCA1_2_Sh_207K10_p000010	SSP_Sspon.007A0005350	EBLOSUM80	10	0.5	861	861/861	1	1	1
SCA2_1_c104592f1p34438.p1	SCA2_1_c110831f1p14803.p1	EBLOSUM80	10	0.5	865	865/865	1	1	1
SCA2_1_c57688f1p43030.p1	SCA2_1_c94760f1p43082.p1	EBLOSUM80	10	0.5	865	865/865	1	1	1
SCA2_1_c81772f1p13316.p1	SSP_Sspon.008A0012070	EBLOSUM80	10	0.5	847	847/847	1	1	1
SCA2_1_c82219f1p33162.p1	SCA2_1_c96249f1p33100.p1	EBLOSUM80	10	0.5	760	760/760	1	1	1
SCA3_SP803280_c114107_g1_i3_m.132354	SSP_Sspon.002A0019843	EBLOSUM80	10	0.5	865	865/865	1	1	1
SSP_Sspon.001B0001230	SSP_Sspon.007A0012661	EBLOSUM80	10	0.5	763	763/763	1	1	1
SSP_Sspon.007C0003190	SSP_Sspon.007C0003200	EBLOSUM80	10	0.5	945	945/945	1	1	1
SCA2_1_c104592f1p34438.p1	SCA3_SP803280_c114107_g1_i3_m.132354	EBLOSUM80	10	0.5	865	864/865	0.999	0.999	0.999
SCA2_1_c104592f1p34438.p1	SSP_Sspon.002A0019843	EBLOSUM80	10	0.5	865	864/865	0.999	0.999	0.999
SCA2_1_c110831f1p14803.p1	SCA3_SP803280_c114107_g1_i3_m.132354	EBLOSUM80	10	0.5	865	864/865	0.999	0.999	0.999
SCA2_1_c110831f1p14803.p1	SSP_Sspon.002A0019843	EBLOSUM80	10	0.5	865	864/865	0.999	0.999	0.999
SCA2_1_c95187f1p03230.p1	SCA2_1_c98807f1p12984.p1	EBLOSUM80	10	0.5	865	864/865	0.999	1	1
SCA2_1_c104592f1p34438.p1	SCA2_1_c95187f1p03230.p1	EBLOSUM80	10	0.5	865	863/865	0.998	0.999	0.999
SCA2_1_c110831f1p14803.p1	SCA2_1_c95187f1p03230.p1	EBLOSUM80	10	0.5	865	863/865	0.998	0.999	0.999
SSP_Sspon.001B0007960	SSP_Sspon.001D0006580	EBLOSUM80	10	0.5	862	860/862	0.998	0.999	0.999
SSP_Sspon.004A0002360	SSP_Sspon.004C0002831	EBLOSUM80	10	0.5	849	847/849	0.998	0.999	0.999
SSP_Sspon.004C0002831	SSP_Sspon.004D0003820	EBLOSUM80	10	0.5	849	847/849	0.998	1	1
SCA1_2_Sh_239M11_p000040	SCA3_SP803280_c107577_g2_i1_m.97794	EBLOSUM80	10	0.5	976	973/976	0.997	0.997	0.997
SAC2_1_SUGdenovo0557348.p1	SCA1_2_Sh_234G14_p000100	EBLOSUM80	10	0.5	910	907/910	0.997	0.998	0.998
SAC2_1_SUGdenovo0557348.p1	SCA4_evm.model.SCSP803280_000001563.1	EBLOSUM80	10	0.5	910	907/910	0.997	0.998	0.998
SCA2_1_c104592f1p34438.p1	SCA2_1_c98807f1p12984.p1	EBLOSUM80	10	0.5	865	862/865	0.997	0.999	0.999
SCA2_1_c110831f1p14803.p1	SCA2_1_c98807f1p12984.p1	EBLOSUM80	10	0.5	865	862/865	0.997	0.999	0.999
SCA2_1_c95187f1p03230.p1	SCA3_SP803280_c114107_g1_i3_m.132354	EBLOSUM80	10	0.5	865	862/865	0.997	0.998	0.998
SCA2_1_c95187f1p03230.p1	SSP_Sspon.002A0019843	EBLOSUM80	10	0.5	865	862/865	0.997	0.998	0.998
SCA4_evm.model.SCSP803280_000160112.1	SSP_Sspon.001B0007960	EBLOSUM80	10	0.5	862	859/862	0.997	0.997	0.997
SCA4_evm.model.SCSP803280_000160112.1	SSP_Sspon.001D0006580	EBLOSUM80	10	0.5	862	859/862	0.997	0.998	0.998
SSP_Sspon.001C0005753	SSP_Sspon.001D0006580	EBLOSUM80	10	0.5	862	859/862	0.997	0.997	0.997
SSP_Sspon.007A0005432	SSP_Sspon.007B0004891	EBLOSUM80	10	0.5	928	925/928	0.997	0.999	0.999
SCA1_2_Sh_234G14_p000100	SCA4_evm.model.SCSP803280_000001563.1	EBLOSUM80	10	0.5	910	906/910	0.996	0.996	0.996
SCA1_2_Sh_203E09_p000020	SSP_Sspon.001B0001230	EBLOSUM80	10	0.5	763	759/763	0.995	0.997	0.997
SCA1_2_Sh_203E09_p000020	SSP_Sspon.007A0012661	EBLOSUM80	10	0.5	763	759/763	0.995	0.997	0.997
SCA2_1_c57688f1p43030.p1	SCA3_SP803280_c114107_g1_i3_m.132354	EBLOSUM80	10	0.5	865	861/865	0.995	0.997	0.997
SCA2_1_c57688f1p43030.p1	SSP_Sspon.002A0019843	EBLOSUM80	10	0.5	865	861/865	0.995	0.997	0.997
SCA2_1_c94760f1p43082.p1	SCA3_SP803280_c114107_g1_i3_m.132354	EBLOSUM80	10	0.5	865	861/865	0.995	0.997	0.997
SCA2_1_c94760f1p43082.p1	SSP_Sspon.002A0019843	EBLOSUM80	10	0.5	865	861/865	0.995	0.997	0.997
SCA2_1_c98807f1p12984.p1	SCA3_SP803280_c114107_g1_i3_m.132354	EBLOSUM80	10	0.5	865	861/865	0.995	0.998	0.998
SCA2_1_c98807f1p12984.p1	SSP_Sspon.002A0019843	EBLOSUM80	10	0.5	865	861/865	0.995	0.998	0.998
SSP_Sspon.004A0002360	SSP_Sspon.004D0003820	EBLOSUM80	10	0.5	849	845/849	0.995	0.999	0.999
SCA2_1_c104592f1p34438.p1	SCA2_1_c57688f1p43030.p1	EBLOSUM80	10	0.5	865	860/865	0.994	0.995	0.995
SCA2_1_c104592f1p34438.p1	SCA2_1_c94760f1p43082.p1	EBLOSUM80	10	0.5	865	860/865	0.994	0.995	0.995
SCA2_1_c110831f1p14803.p1	SCA2_1_c57688f1p43030.p1	EBLOSUM80	10	0.5	865	860/865	0.994	0.995	0.995
SCA2_1_c110831f1p14803.p1	SCA2_1_c94760f1p43082.p1	EBLOSUM80	10	0.5	865	860/865	0.994	0.995	0.995
SSP_Sspon.001B0007960	SSP_Sspon.001C0005753	EBLOSUM80	10	0.5	862	857/862	0.994	0.995	0.995
SSP_Sspon.004D0003801	SSP_Sspon.004D0003820	EBLOSUM80	10	0.5	850	845/850	0.994	0.995	0.995
SAC2_1_SUGdenovo0557348.p1	SSP_Sspon.003D0010410	EBLOSUM80	10	0.5	910	904/910	0.993	0.997	0.997
SCA1_2_Sh_225K23_p000040	SSP_Sspon.003B0012590	EBLOSUM80	10	0.5	889	883/889	0.993	0.996	0.996
SCA3_SP803280_c114107_g1_i3_m.132354	SSP_Sspon.006D0008830	EBLOSUM80	10	0.5	865	859/865	0.993	0.999	0.999
SCA4_evm.model.SCSP803280_000160112.1	SSP_Sspon.001C0005753	EBLOSUM80	10	0.5	862	856/862	0.993	0.994	0.994
SSP_Sspon.002A0019843	SSP_Sspon.006D0008830	EBLOSUM80	10	0.5	865	859/865	0.993	0.999	0.999
SCA1_2_Sh_234G14_p000100	SSP_Sspon.003D0010410	EBLOSUM80	10	0.5	910	903/910	0.992	0.997	0.997
SCA2_1_c104592f1p34438.p1	SSP_Sspon.006D0008830	EBLOSUM80	10	0.5	865	858/865	0.992	0.998	0.998
SCA2_1_c110831f1p14803.p1	SSP_Sspon.006D0008830	EBLOSUM80	10	0.5	865	858/865	0.992	0.998	0.998
SCA2_1_c57688f1p43030.p1	SCA2_1_c95187f1p03230.p1	EBLOSUM80	10	0.5	865	858/865	0.992	0.994	0.994
SCA2_1_c94760f1p43082.p1	SCA2_1_c95187f1p03230.p1	EBLOSUM80	10	0.5	865	858/865	0.992	0.994	0.994
SCA2_1_c96777f1p03290.p1	SSP_Sspon.003D0010410	EBLOSUM80	10	0.5	910	903/910	0.992	0.996	0.996
SCA4_evm.model.SCSP803280_000040390.1	SSP_Sspon.006D0007191	EBLOSUM80	10	0.5	825	818/825	0.992	0.998	0.998
SSP_Sspon.004C0002831	SSP_Sspon.004D0003801	EBLOSUM80	10	0.5	850	843/850	0.992	0.995	0.995
SCA1_2_Sh_207K10_p000010	SSP_Sspon.002C0020910	EBLOSUM80	10	0.5	861	853/861	0.991	0.993	0.993
SCA2_1_c57688f1p43030.p1	SCA2_1_c98807f1p12984.p1	EBLOSUM80	10	0.5	865	857/865	0.991	0.994	0.994
SCA2_1_c57688f1p43030.p1	SSP_Sspon.006D0008830	EBLOSUM80	10	0.5	865	857/865	0.991	0.998	0.998
SCA2_1_c94760f1p43082.p1	SCA2_1_c98807f1p12984.p1	EBLOSUM80	10	0.5	865	857/865	0.991	0.994	0.994
SCA2_1_c94760f1p43082.p1	SSP_Sspon.006D0008830	EBLOSUM80	10	0.5	865	857/865	0.991	0.998	0.998
SSP_Sspon.002C0020910	SSP_Sspon.007A0005350	EBLOSUM80	10	0.5	861	853/861	0.991	0.993	0.993
SCA1_2_Sh_205A13_p000010	SSP_Sspon.002B0016560	EBLOSUM80	10	0.5	878	869/878	0.99	0.993	0.993
SCA2_1_c95187f1p03230.p1	SSP_Sspon.006D0008830	EBLOSUM80	10	0.5	865	856/865	0.99	0.997	0.997
SCA4_evm.model.SCSP803280_000001563.1	SSP_Sspon.003D0010410	EBLOSUM80	10	0.5	910	901/910	0.99	0.995	0.995
SSP_Sspon.001B0001230	SSP_Sspon.001D0006550	EBLOSUM80	10	0.5	763	755/763	0.99	0.99	0.99
SSP_Sspon.001D0006550	SSP_Sspon.007A0012661	EBLOSUM80	10	0.5	763	755/763	0.99	0.99	0.99
SCA1_2_Sh_205A13_p000010	SSP_Sspon.002A0019310	EBLOSUM80	10	0.5	879	869/879	0.989	0.994	0.994
SCA1_2_Sh_225K23_p000040	SSP_Sspon.003D0011420	EBLOSUM80	10	0.5	891	881/891	0.989	0.993	0.993
SSP_Sspon.004A0002360	SSP_Sspon.004D0003801	EBLOSUM80	10	0.5	850	841/850	0.989	0.994	0.994
SAC2_1_SUGdenovo0557348.p1	SCA2_1_c96777f1p03290.p1	EBLOSUM80	10	0.5	910	899/910	0.988	0.992	0.992
SCA2_1_c98807f1p12984.p1	SSP_Sspon.006D0008830	EBLOSUM80	10	0.5	865	855/865	0.988	0.997	0.997
SSP_Sspon.003B0012590	SSP_Sspon.003D0011420	EBLOSUM80	10	0.5	891	880/891	0.988	0.992	0.992
SCA3_SP803280_c107577_g2_i1_m.97794	SSP_Sspon.007B0004770	EBLOSUM80	10	0.5	977	964/977	0.987	0.989	0.989
SCA1_2_Sh_234G14_p000100	SCA2_1_c96777f1p03290.p1	EBLOSUM80	10	0.5	910	898/910	0.987	0.992	0.992
SCA2_1_c96777f1p03290.p1	SSP_Sspon.003B0011960	EBLOSUM80	10	0.5	911	899/911	0.987	0.989	0.989
SSP_Sspon.003B0011960	SSP_Sspon.003D0010410	EBLOSUM80	10	0.5	911	898/911	0.986	0.989	0.989
SCA1_2_Sh_239M11_p000040	SSP_Sspon.007B0004770	EBLOSUM80	10	0.5	978	963/978	0.985	0.987	0.987
SCA2_1_c96777f1p03290.p1	SCA4_evm.model.SCSP803280_000001563.1	EBLOSUM80	10	0.5	910	896/910	0.985	0.99	0.99
SSP_Sspon.002A0019310	SSP_Sspon.002B0016560	EBLOSUM80	10	0.5	879	866/879	0.985	0.992	0.992
SCA1_2_Sh_203E09_p000020	SSP_Sspon.001D0006550	EBLOSUM80	10	0.5	763	751/763	0.984	0.987	0.987
SAC2_1_SUGdenovo0557348.p1	SSP_Sspon.003B0011960	EBLOSUM80	10	0.5	911	894/911	0.981	0.986	0.986
SCA1_2_Sh_234G14_p000100	SSP_Sspon.003B0011960	EBLOSUM80	10	0.5	911	893/911	0.98	0.986	0.986
SCA4_evm.model.SCSP803280_000001563.1	SSP_Sspon.003B0011960	EBLOSUM80	10	0.5	911	891/911	0.978	0.984	0.984
SCA1_2_Sh_225K23_p000040	SCA1_2_Sh_231L05_p000040	EBLOSUM80	10	0.5	911	887/911	0.974	0.975	0.975
SCA2_1_c81772f1p13316.p1	SSP_Sspon.006D0008830	EBLOSUM80	10	0.5	865	841/865	0.972	0.976	0.976
SSP_Sspon.006D0008830	SSP_Sspon.008A0012070	EBLOSUM80	10	0.5	865	841/865	0.972	0.976	0.976
SSP_Sspon.002C0020910	SSP_Sspon.002D0016200	EBLOSUM80	10	0.5	877	852/877	0.971	0.975	0.975
SCA1_2_Sh_207K10_p000010	SSP_Sspon.002D0016200	EBLOSUM80	10	0.5	877	850/877	0.969	0.975	0.975
SCA1_2_Sh_231L05_p000040	SSP_Sspon.003B0012590	EBLOSUM80	10	0.5	911	883/911	0.969	0.97	0.97
SSP_Sspon.002D0016200	SSP_Sspon.007A0005350	EBLOSUM80	10	0.5	877	850/877	0.969	0.975	0.975
SCA1_2_Sh_231L05_p000040	SSP_Sspon.003D0011420	EBLOSUM80	10	0.5	913	881/913	0.965	0.968	0.968
SCA2_1_c81772f1p13316.p1	SCA3_SP803280_c114107_g1_i3_m.132354	EBLOSUM80	10	0.5	865	835/865	0.965	0.975	0.975
SCA2_1_c81772f1p13316.p1	SSP_Sspon.002A0019843	EBLOSUM80	10	0.5	865	835/865	0.965	0.975	0.975
SCA3_SP803280_c114107_g1_i3_m.132354	SSP_Sspon.008A0012070	EBLOSUM80	10	0.5	865	835/865	0.965	0.975	0.975
SSP_Sspon.002A0019843	SSP_Sspon.008A0012070	EBLOSUM80	10	0.5	865	835/865	0.965	0.975	0.975
SCA2_1_c104592f1p34438.p1	SCA2_1_c81772f1p13316.p1	EBLOSUM80	10	0.5	865	834/865	0.964	0.973	0.973
SCA2_1_c104592f1p34438.p1	SSP_Sspon.008A0012070	EBLOSUM80	10	0.5	865	834/865	0.964	0.973	0.973
SCA2_1_c110831f1p14803.p1	SCA2_1_c81772f1p13316.p1	EBLOSUM80	10	0.5	865	834/865	0.964	0.973	0.973
SCA2_1_c110831f1p14803.p1	SSP_Sspon.008A0012070	EBLOSUM80	10	0.5	865	834/865	0.964	0.973	0.973
SCA2_1_c57688f1p43030.p1	SCA2_1_c81772f1p13316.p1	EBLOSUM80	10	0.5	865	833/865	0.963	0.973	0.973
SCA2_1_c57688f1p43030.p1	SSP_Sspon.008A0012070	EBLOSUM80	10	0.5	865	833/865	0.963	0.973	0.973
SCA2_1_c81772f1p13316.p1	SCA2_1_c94760f1p43082.p1	EBLOSUM80	10	0.5	865	833/865	0.963	0.973	0.973
SCA2_1_c94760f1p43082.p1	SSP_Sspon.008A0012070	EBLOSUM80	10	0.5	865	833/865	0.963	0.973	0.973
SCA2_1_c81772f1p13316.p1	SCA2_1_c95187f1p03230.p1	EBLOSUM80	10	0.5	865	832/865	0.962	0.972	0.972
SCA2_1_c95187f1p03230.p1	SSP_Sspon.008A0012070	EBLOSUM80	10	0.5	865	832/865	0.962	0.972	0.972
SCA2_1_c81772f1p13316.p1	SCA2_1_c98807f1p12984.p1	EBLOSUM80	10	0.5	865	831/865	0.961	0.972	0.972
SCA2_1_c98807f1p12984.p1	SSP_Sspon.008A0012070	EBLOSUM80	10	0.5	865	831/865	0.961	0.972	0.972
SAC2_1_SUGdenovo0557348.p1	SCA2_1_c95057f1p13337.p1	EBLOSUM80	10	0.5	910	874/910	0.96	0.96	0.96
SCA2_1_c95057f1p13337.p1	SCA4_evm.model.SCSP803280_000001563.1	EBLOSUM80	10	0.5	910	874/910	0.96	0.96	0.96
SCA2_1_c99449f1p22948.p1	SSP_Sspon.004C0002831	EBLOSUM80	10	0.5	849	814/849	0.959	0.961	0.961
SSP_Sspon.007A0005432	SSP_Sspon.007C0003190	EBLOSUM80	10	0.5	945	906/945	0.959	0.963	0.963
SSP_Sspon.007A0005432	SSP_Sspon.007C0003200	EBLOSUM80	10	0.5	945	906/945	0.959	0.963	0.963
SCA1_2_Sh_234G14_p000100	SCA2_1_c95057f1p13337.p1	EBLOSUM80	10	0.5	910	872/910	0.958	0.958	0.958
SCA2_1_c99449f1p22948.p1	SSP_Sspon.004D0003820	EBLOSUM80	10	0.5	849	813/849	0.958	0.961	0.961
SSP_Sspon.007B0004891	SSP_Sspon.007C0003190	EBLOSUM80	10	0.5	945	905/945	0.958	0.962	0.962
SSP_Sspon.007B0004891	SSP_Sspon.007C0003200	EBLOSUM80	10	0.5	945	905/945	0.958	0.962	0.962
SCA1_2_Sh_225K23_p000040	SCA3_SP803280_c95707_g1_i1_m.53094	EBLOSUM80	10	0.5	889	851/889	0.957	0.96	0.96
SSP_Sspon.003C0015582	SSP_Sspon.003D0010410	EBLOSUM80	10	0.5	936	896/936	0.957	0.963	0.963
SCA2_1_c99449f1p22948.p1	SSP_Sspon.004A0002360	EBLOSUM80	10	0.5	849	812/849	0.956	0.96	0.96
SCA2_1_c95057f1p13337.p1	SSP_Sspon.003D0010410	EBLOSUM80	10	0.5	910	868/910	0.954	0.957	0.957
SAC2_1_SUGdenovo0557348.p1	SSP_Sspon.003C0015582	EBLOSUM80	10	0.5	937	893/937	0.953	0.962	0.962
SCA2_1_c96777f1p03290.p1	SSP_Sspon.003C0015582	EBLOSUM80	10	0.5	937	893/937	0.953	0.958	0.958
SCA3_SP803280_c111302_g1_i1_m.116495	SSP_Sspon.004C0002831	EBLOSUM80	10	0.5	849	809/849	0.953	0.956	0.956
SCA3_SP803280_c111302_g1_i1_m.116495	SSP_Sspon.004D0003820	EBLOSUM80	10	0.5	849	809/849	0.953	0.956	0.956
SCA3_SP803280_c95707_g1_i1_m.53094	SSP_Sspon.003B0012590	EBLOSUM80	10	0.5	889	847/889	0.953	0.955	0.955
SCA1_2_Sh_234G14_p000100	SSP_Sspon.003C0015582	EBLOSUM80	10	0.5	937	892/937	0.952	0.962	0.962
SCA2_1_c99449f1p22948.p1	SSP_Sspon.004D0003801	EBLOSUM80	10	0.5	850	809/850	0.952	0.956	0.956
SCA3_SP803280_c111302_g1_i1_m.116495	SSP_Sspon.004A0002360	EBLOSUM80	10	0.5	849	807/849	0.951	0.955	0.955
SCA4_evm.model.SCSP803280_000001563.1	SSP_Sspon.003C0015582	EBLOSUM80	10	0.5	937	890/937	0.95	0.959	0.959
SCA2_1_c95057f1p13337.p1	SCA2_1_c96777f1p03290.p1	EBLOSUM80	10	0.5	910	863/910	0.948	0.953	0.953
SCA3_SP803280_c95707_g1_i1_m.53094	SSP_Sspon.003D0011420	EBLOSUM80	10	0.5	891	845/891	0.948	0.953	0.953
SCA3_SP803280_c111302_g1_i1_m.116495	SSP_Sspon.004D0003801	EBLOSUM80	10	0.5	850	805/850	0.947	0.952	0.952
SSP_Sspon.003B0011960	SSP_Sspon.003C0015582	EBLOSUM80	10	0.5	938	888/938	0.947	0.952	0.952
SSP_Sspon.002C0020910	SSP_Sspon.006C0009010	EBLOSUM80	10	0.5	879	831/879	0.945	0.956	0.956
SSP_Sspon.003B0012590	SSP_Sspon.003C0016550	EBLOSUM80	10	0.5	912	860/912	0.943	0.952	0.952
SCA2_1_c95057f1p13337.p1	SSP_Sspon.003B0011960	EBLOSUM80	10	0.5	911	858/911	0.942	0.946	0.946
SCA1_2_Sh_225K23_p000040	SSP_Sspon.003C0016550	EBLOSUM80	10	0.5	912	858/912	0.941	0.95	0.95
SCA1_2_Sh_207K10_p000010	SSP_Sspon.006C0009010	EBLOSUM80	10	0.5	881	828/881	0.94	0.952	0.952
SSP_Sspon.006C0009010	SSP_Sspon.007A0005350	EBLOSUM80	10	0.5	881	828/881	0.94	0.952	0.952
SSP_Sspon.003C0016550	SSP_Sspon.003D0011420	EBLOSUM80	10	0.5	914	856/914	0.937	0.947	0.947
SCA1_2_Sh_225K23_p000040	SSP_Sspon.003A0008781	EBLOSUM80	10	0.5	893	835/893	0.935	0.944	0.944
SSP_Sspon.003A0008781	SSP_Sspon.003D0011420	EBLOSUM80	10	0.5	895	837/895	0.935	0.942	0.942
SCA1_2_Sh_231L05_p000040	SCA3_SP803280_c95707_g1_i1_m.53094	EBLOSUM80	10	0.5	911	851/911	0.934	0.935	0.935
SSP_Sspon.002D0016200	SSP_Sspon.006C0009010	EBLOSUM80	10	0.5	897	837/897	0.933	0.94	0.94
SCA1_2_Sh_231L05_p000040	SSP_Sspon.003C0016550	EBLOSUM80	10	0.5	925	858/925	0.928	0.942	0.942
SCA2_1_c99449f1p22948.p1	SCA3_SP803280_c111302_g1_i1_m.116495	EBLOSUM80	10	0.5	849	782/849	0.921	0.921	0.921
SSP_Sspon.003A0008781	SSP_Sspon.003B0012590	EBLOSUM80	10	0.5	904	829/904	0.917	0.924	0.924
SCA2_1_c95057f1p13337.p1	SSP_Sspon.003C0015582	EBLOSUM80	10	0.5	937	857/937	0.915	0.923	0.923
SCA1_2_Sh_231L05_p000040	SSP_Sspon.003A0008781	EBLOSUM80	10	0.5	915	835/915	0.913	0.92	0.92
SCA2_1_c94027f1p03407.p1	SSP_Sspon.007A0005432	EBLOSUM80	10	0.5	933	850/933	0.911	0.916	0.916
SCA2_1_c94027f1p03407.p1	SSP_Sspon.007B0004891	EBLOSUM80	10	0.5	933	849/933	0.91	0.915	0.915
SCA3_SP803280_c95707_g1_i1_m.53094	SSP_Sspon.003C0016550	EBLOSUM80	10	0.5	909	825/909	0.908	0.916	0.916
SCA1_2_Sh_205A13_p000010	SCA3_SP803280_c117830_g1_i1_m.154722	EBLOSUM80	10	0.5	887	800/887	0.902	0.921	0.921
SCA2_1_c94027f1p03407.p1	SSP_Sspon.007C0003190	EBLOSUM80	10	0.5	945	849/945	0.898	0.908	0.908
SCA2_1_c94027f1p03407.p1	SSP_Sspon.007C0003200	EBLOSUM80	10	0.5	945	849/945	0.898	0.908	0.908
SCA3_SP803280_c117830_g1_i1_m.154722	SSP_Sspon.002A0019310	EBLOSUM80	10	0.5	885	794/885	0.897	0.923	0.923
SCA3_SP803280_c117830_g1_i1_m.154722	SSP_Sspon.002B0016560	EBLOSUM80	10	0.5	885	794/885	0.897	0.922	0.922
SCA3_SP803280_c95707_g1_i1_m.53094	SSP_Sspon.003A0008781	EBLOSUM80	10	0.5	893	799/893	0.895	0.904	0.904
SCA2_1_c82219f1p33162.p1	SCA3_SP803280_c95707_g1_i1_m.53094	EBLOSUM80	10	0.5	853	759/853	0.89	0.89	0.89
SCA2_1_c96249f1p33100.p1	SCA3_SP803280_c95707_g1_i1_m.53094	EBLOSUM80	10	0.5	853	759/853	0.89	0.89	0.89
SSP_Sspon.001B0001230	SSP_Sspon.001D0006580	EBLOSUM80	10	0.5	862	763/862	0.885	0.885	0.885
SSP_Sspon.001D0006580	SSP_Sspon.007A0012661	EBLOSUM80	10	0.5	862	763/862	0.885	0.885	0.885
SCA1_2_Sh_203E09_p000020	SSP_Sspon.001B0007960	EBLOSUM80	10	0.5	862	761/862	0.883	0.884	0.884
SSP_Sspon.001B0001230	SSP_Sspon.001B0007960	EBLOSUM80	10	0.5	862	761/862	0.883	0.884	0.884
SSP_Sspon.001B0007960	SSP_Sspon.007A0012661	EBLOSUM80	10	0.5	862	761/862	0.883	0.884	0.884
SCA4_evm.model.SCSP803280_000160112.1	SSP_Sspon.001B0001230	EBLOSUM80	10	0.5	862	760/862	0.882	0.883	0.883
SCA4_evm.model.SCSP803280_000160112.1	SSP_Sspon.007A0012661	EBLOSUM80	10	0.5	862	760/862	0.882	0.883	0.883
SSP_Sspon.001B0001230	SSP_Sspon.001C0005753	EBLOSUM80	10	0.5	862	760/862	0.882	0.882	0.882
SSP_Sspon.001C0005753	SSP_Sspon.007A0012661	EBLOSUM80	10	0.5	862	760/862	0.882	0.882	0.882
SCA1_2_Sh_203E09_p000020	SSP_Sspon.001D0006580	EBLOSUM80	10	0.5	862	759/862	0.881	0.883	0.883
SCA1_2_Sh_203E09_p000020	SCA4_evm.model.SCSP803280_000160112.1	EBLOSUM80	10	0.5	862	758/862	0.879	0.881	0.881
SCA1_2_Sh_203E09_p000020	SSP_Sspon.001C0005753	EBLOSUM80	10	0.5	862	756/862	0.877	0.879	0.879
SSP_Sspon.001D0006550	SSP_Sspon.001D0006580	EBLOSUM80	10	0.5	862	755/862	0.876	0.876	0.876
SSP_Sspon.001B0007960	SSP_Sspon.001D0006550	EBLOSUM80	10	0.5	862	753/862	0.874	0.875	0.875
SCA4_evm.model.SCSP803280_000160112.1	SSP_Sspon.001D0006550	EBLOSUM80	10	0.5	862	752/862	0.872	0.874	0.874
SSP_Sspon.001C0005753	SSP_Sspon.001D0006550	EBLOSUM80	10	0.5	862	752/862	0.872	0.872	0.872
SSP_Sspon.003A0008781	SSP_Sspon.003C0016550	EBLOSUM80	10	0.5	927	806/927	0.869	0.882	0.882
SCA1_2_Sh_205A13_p000010	SSP_Sspon.002B0016530	EBLOSUM80	10	0.5	1018	874/1018	0.859	0.859	0.859
SAC2_1_SUGdenovo0693891.p1	SCA1_2_Sh_205A13_p000010	EBLOSUM80	10	0.5	878	753/878	0.858	0.859	0.859
SAC2_1_SUGdenovo0693891.p1	SSP_Sspon.002B0016560	EBLOSUM80	10	0.5	876	751/876	0.857	0.86	0.86
SSP_Sspon.002B0016530	SSP_Sspon.002B0016560	EBLOSUM80	10	0.5	1018	870/1018	0.855	0.857	0.857
SAC2_1_SUGdenovo0693891.p1	SCA3_SP803280_c117830_g1_i1_m.154722	EBLOSUM80	10	0.5	864	738/864	0.854	0.861	0.861
SSP_Sspon.002A0019310	SSP_Sspon.002B0016530	EBLOSUM80	10	0.5	1019	870/1019	0.854	0.858	0.858
SCA1_2_Sh_225K23_p000040	SCA2_1_c82219f1p33162.p1	EBLOSUM80	10	0.5	889	758/889	0.853	0.854	0.854
SCA1_2_Sh_225K23_p000040	SCA2_1_c96249f1p33100.p1	EBLOSUM80	10	0.5	889	758/889	0.853	0.854	0.854
SAC2_1_SUGdenovo0693891.p1	SSP_Sspon.002A0019310	EBLOSUM80	10	0.5	879	749/879	0.852	0.857	0.857
SCA2_1_c82219f1p33162.p1	SSP_Sspon.003B0012590	EBLOSUM80	10	0.5	889	757/889	0.852	0.853	0.853
SCA2_1_c96249f1p33100.p1	SSP_Sspon.003B0012590	EBLOSUM80	10	0.5	889	757/889	0.852	0.853	0.853
SCA2_1_c82219f1p33162.p1	SSP_Sspon.003D0011420	EBLOSUM80	10	0.5	891	754/891	0.846	0.85	0.85
SCA2_1_c96249f1p33100.p1	SSP_Sspon.003D0011420	EBLOSUM80	10	0.5	891	754/891	0.846	0.85	0.85
SCA1_2_Sh_231L05_p000040	SCA2_1_c82219f1p33162.p1	EBLOSUM80	10	0.5	911	758/911	0.832	0.832	0.832
SCA1_2_Sh_231L05_p000040	SCA2_1_c96249f1p33100.p1	EBLOSUM80	10	0.5	911	758/911	0.832	0.832	0.832
SCA2_1_c82219f1p33162.p1	SSP_Sspon.003C0016550	EBLOSUM80	10	0.5	909	734/909	0.807	0.815	0.815
SCA2_1_c96249f1p33100.p1	SSP_Sspon.003C0016550	EBLOSUM80	10	0.5	909	734/909	0.807	0.815	0.815
SCA2_1_c82219f1p33162.p1	SSP_Sspon.003A0008781	EBLOSUM80	10	0.5	893	708/893	0.793	0.801	0.801
SCA2_1_c96249f1p33100.p1	SSP_Sspon.003A0008781	EBLOSUM80	10	0.5	893	708/893	0.793	0.801	0.801
SCA2_1_c94027f1p03407.p1	SCA2_1_c95057f1p13337.p1	EBLOSUM80	10	0.5	891	692/891	0.777	0.866	0.866
SCA3_SP803280_c117830_g1_i1_m.154722	SSP_Sspon.002B0016530	EBLOSUM80	10	0.5	1026	797/1026	0.777	0.794	0.794
SCA3_SP803280_c117830_g1_i1_m.154722	SCA4_evm.model.SCSP803280_000160112.1	EBLOSUM80	10	0.5	876	677/876	0.773	0.879	0.879
SCA3_SP803280_c117830_g1_i1_m.154722	SSP_Sspon.001C0005753	EBLOSUM80	10	0.5	873	675/873	0.773	0.882	0.882
SCA3_SP803280_c117830_g1_i1_m.154722	SSP_Sspon.001B0007960	EBLOSUM80	10	0.5	876	676/876	0.772	0.878	0.878
SCA3_SP803280_c117830_g1_i1_m.154722	SSP_Sspon.001D0006580	EBLOSUM80	10	0.5	876	675/876	0.771	0.879	0.879
SAC2_1_SUGdenovo0557348.p1	SSP_Sspon.007A0005432	EBLOSUM80	10	0.5	949	724/949	0.763	0.855	0.855
SCA1_2_Sh_207K10_p000010	SSP_Sspon.006D0008830	EBLOSUM80	10	0.5	871	665/871	0.763	0.867	0.867
SCA1_2_Sh_234G14_p000100	SSP_Sspon.007A0005432	EBLOSUM80	10	0.5	949	724/949	0.763	0.855	0.855
SSP_Sspon.002C0020910	SSP_Sspon.006D0008830	EBLOSUM80	10	0.5	871	665/871	0.763	0.867	0.867
SSP_Sspon.006D0008830	SSP_Sspon.007A0005350	EBLOSUM80	10	0.5	871	665/871	0.763	0.867	0.867
SAC2_1_SUGdenovo0557348.p1	SSP_Sspon.007B0004891	EBLOSUM80	10	0.5	949	723/949	0.762	0.854	0.854
SCA1_2_Sh_234G14_p000100	SSP_Sspon.007B0004891	EBLOSUM80	10	0.5	949	723/949	0.762	0.854	0.854
SCA4_evm.model.SCSP803280_000001563.1	SSP_Sspon.007A0005432	EBLOSUM80	10	0.5	949	723/949	0.762	0.854	0.854
SSP_Sspon.003D0010410	SSP_Sspon.007A0005432	EBLOSUM80	10	0.5	949	723/949	0.762	0.855	0.855
SCA1_2_Sh_207K10_p000010	SCA2_1_c104592f1p34438.p1	EBLOSUM80	10	0.5	871	663/871	0.761	0.866	0.866
SCA1_2_Sh_207K10_p000010	SCA2_1_c110831f1p14803.p1	EBLOSUM80	10	0.5	871	663/871	0.761	0.866	0.866
SCA1_2_Sh_207K10_p000010	SCA2_1_c57688f1p43030.p1	EBLOSUM80	10	0.5	871	663/871	0.761	0.865	0.865
SCA1_2_Sh_207K10_p000010	SCA2_1_c94760f1p43082.p1	EBLOSUM80	10	0.5	871	663/871	0.761	0.865	0.865
SCA1_2_Sh_207K10_p000010	SCA3_SP803280_c114107_g1_i3_m.132354	EBLOSUM80	10	0.5	871	663/871	0.761	0.866	0.866
SCA1_2_Sh_207K10_p000010	SSP_Sspon.002A0019843	EBLOSUM80	10	0.5	871	663/871	0.761	0.866	0.866
SCA2_1_c104592f1p34438.p1	SSP_Sspon.002C0020910	EBLOSUM80	10	0.5	871	663/871	0.761	0.866	0.866
SCA2_1_c104592f1p34438.p1	SSP_Sspon.007A0005350	EBLOSUM80	10	0.5	871	663/871	0.761	0.866	0.866
SCA2_1_c110831f1p14803.p1	SSP_Sspon.002C0020910	EBLOSUM80	10	0.5	871	663/871	0.761	0.866	0.866
SCA2_1_c110831f1p14803.p1	SSP_Sspon.007A0005350	EBLOSUM80	10	0.5	871	663/871	0.761	0.866	0.866
SCA2_1_c57688f1p43030.p1	SSP_Sspon.002C0020910	EBLOSUM80	10	0.5	871	663/871	0.761	0.865	0.865
SCA2_1_c57688f1p43030.p1	SSP_Sspon.007A0005350	EBLOSUM80	10	0.5	871	663/871	0.761	0.865	0.865
SCA2_1_c94760f1p43082.p1	SSP_Sspon.002C0020910	EBLOSUM80	10	0.5	871	663/871	0.761	0.865	0.865
SCA2_1_c94760f1p43082.p1	SSP_Sspon.007A0005350	EBLOSUM80	10	0.5	871	663/871	0.761	0.865	0.865
SCA3_SP803280_c114107_g1_i3_m.132354	SSP_Sspon.002C0020910	EBLOSUM80	10	0.5	871	663/871	0.761	0.866	0.866
SCA3_SP803280_c114107_g1_i3_m.132354	SSP_Sspon.007A0005350	EBLOSUM80	10	0.5	871	663/871	0.761	0.866	0.866
SCA4_evm.model.SCSP803280_000001563.1	SSP_Sspon.007B0004891	EBLOSUM80	10	0.5	949	722/949	0.761	0.852	0.852
SSP_Sspon.002A0019843	SSP_Sspon.002C0020910	EBLOSUM80	10	0.5	871	663/871	0.761	0.866	0.866
SSP_Sspon.002A0019843	SSP_Sspon.007A0005350	EBLOSUM80	10	0.5	871	663/871	0.761	0.866	0.866
SSP_Sspon.003D0010410	SSP_Sspon.007B0004891	EBLOSUM80	10	0.5	949	722/949	0.761	0.854	0.854
SCA1_2_Sh_207K10_p000010	SCA2_1_c95187f1p03230.p1	EBLOSUM80	10	0.5	871	662/871	0.76	0.866	0.866
SCA2_1_c95187f1p03230.p1	SSP_Sspon.002C0020910	EBLOSUM80	10	0.5	871	662/871	0.76	0.866	0.866
SCA2_1_c95187f1p03230.p1	SSP_Sspon.007A0005350	EBLOSUM80	10	0.5	871	662/871	0.76	0.866	0.866
SCA1_2_Sh_207K10_p000010	SCA2_1_c98807f1p12984.p1	EBLOSUM80	10	0.5	871	661/871	0.759	0.866	0.866
SCA2_1_c96777f1p03290.p1	SSP_Sspon.007A0005432	EBLOSUM80	10	0.5	950	721/950	0.759	0.852	0.852
SCA2_1_c98807f1p12984.p1	SSP_Sspon.002C0020910	EBLOSUM80	10	0.5	871	661/871	0.759	0.866	0.866
SCA2_1_c98807f1p12984.p1	SSP_Sspon.007A0005350	EBLOSUM80	10	0.5	871	661/871	0.759	0.866	0.866
SCA2_1_c96777f1p03290.p1	SSP_Sspon.007B0004891	EBLOSUM80	10	0.5	950	720/950	0.758	0.851	0.851
SSP_Sspon.003C0015582	SSP_Sspon.007A0005432	EBLOSUM80	10	0.5	963	729/963	0.757	0.854	0.854
SSP_Sspon.003C0015582	SSP_Sspon.007B0004891	EBLOSUM80	10	0.5	963	728/963	0.756	0.853	0.853
SAC2_1_SUGdenovo0557348.p1	SSP_Sspon.007C0003190	EBLOSUM80	10	0.5	962	726/962	0.755	0.845	0.845
SAC2_1_SUGdenovo0557348.p1	SSP_Sspon.007C0003200	EBLOSUM80	10	0.5	962	726/962	0.755	0.845	0.845
SCA1_2_Sh_234G14_p000100	SSP_Sspon.007C0003190	EBLOSUM80	10	0.5	962	726/962	0.755	0.845	0.845
SCA1_2_Sh_234G14_p000100	SSP_Sspon.007C0003200	EBLOSUM80	10	0.5	962	726/962	0.755	0.845	0.845
SCA4_evm.model.SCSP803280_000001563.1	SSP_Sspon.007C0003190	EBLOSUM80	10	0.5	962	725/962	0.754	0.844	0.844
SCA4_evm.model.SCSP803280_000001563.1	SSP_Sspon.007C0003200	EBLOSUM80	10	0.5	962	725/962	0.754	0.844	0.844
SSP_Sspon.003D0010410	SSP_Sspon.007C0003190	EBLOSUM80	10	0.5	962	725/962	0.754	0.845	0.845
SSP_Sspon.003D0010410	SSP_Sspon.007C0003200	EBLOSUM80	10	0.5	962	725/962	0.754	0.845	0.845
SCA2_1_c96777f1p03290.p1	SSP_Sspon.007C0003190	EBLOSUM80	10	0.5	962	723/962	0.752	0.842	0.842
SCA2_1_c96777f1p03290.p1	SSP_Sspon.007C0003200	EBLOSUM80	10	0.5	962	723/962	0.752	0.842	0.842
SSP_Sspon.003B0011960	SSP_Sspon.007A0005432	EBLOSUM80	10	0.5	951	715/951	0.752	0.846	0.846
SSP_Sspon.003C0015582	SSP_Sspon.007C0003190	EBLOSUM80	10	0.5	972	731/972	0.752	0.848	0.848
SSP_Sspon.003C0015582	SSP_Sspon.007C0003200	EBLOSUM80	10	0.5	972	731/972	0.752	0.848	0.848
SSP_Sspon.003B0011960	SSP_Sspon.007B0004891	EBLOSUM80	10	0.5	951	714/951	0.751	0.845	0.845
SCA1_2_Sh_207K10_p000010	SCA2_1_c81772f1p13316.p1	EBLOSUM80	10	0.5	871	652/871	0.749	0.851	0.851
SCA1_2_Sh_207K10_p000010	SSP_Sspon.008A0012070	EBLOSUM80	10	0.5	871	652/871	0.749	0.851	0.851
SCA2_1_c81772f1p13316.p1	SSP_Sspon.002C0020910	EBLOSUM80	10	0.5	871	652/871	0.749	0.851	0.851
SCA2_1_c81772f1p13316.p1	SSP_Sspon.007A0005350	EBLOSUM80	10	0.5	871	652/871	0.749	0.851	0.851
SSP_Sspon.002C0020910	SSP_Sspon.008A0012070	EBLOSUM80	10	0.5	871	652/871	0.749	0.851	0.851
SSP_Sspon.007A0005350	SSP_Sspon.008A0012070	EBLOSUM80	10	0.5	871	652/871	0.749	0.851	0.851
SCA2_1_c94027f1p03407.p1	SCA4_evm.model.SCSP803280_000001563.1	EBLOSUM80	10	0.5	926	692/926	0.747	0.834	0.834
SCA2_1_c94027f1p03407.p1	SSP_Sspon.003D0010410	EBLOSUM80	10	0.5	926	692/926	0.747	0.835	0.835
SAC2_1_SUGdenovo0557348.p1	SCA2_1_c94027f1p03407.p1	EBLOSUM80	10	0.5	927	692/927	0.746	0.835	0.835
SCA1_2_Sh_234G14_p000100	SCA2_1_c94027f1p03407.p1	EBLOSUM80	10	0.5	927	692/927	0.746	0.835	0.835
SCA2_1_c94027f1p03407.p1	SCA2_1_c96777f1p03290.p1	EBLOSUM80	10	0.5	926	690/926	0.745	0.832	0.832
SSP_Sspon.002D0016200	SSP_Sspon.006D0008830	EBLOSUM80	10	0.5	887	661/887	0.745	0.85	0.85
SSP_Sspon.003B0011960	SSP_Sspon.007C0003190	EBLOSUM80	10	0.5	963	717/963	0.745	0.837	0.837
SSP_Sspon.003B0011960	SSP_Sspon.007C0003200	EBLOSUM80	10	0.5	963	717/963	0.745	0.837	0.837
SCA2_1_c104592f1p34438.p1	SSP_Sspon.002D0016200	EBLOSUM80	10	0.5	887	659/887	0.743	0.849	0.849
SCA2_1_c110831f1p14803.p1	SSP_Sspon.002D0016200	EBLOSUM80	10	0.5	887	659/887	0.743	0.849	0.849
SCA2_1_c57688f1p43030.p1	SSP_Sspon.002D0016200	EBLOSUM80	10	0.5	887	659/887	0.743	0.848	0.848
SCA2_1_c94760f1p43082.p1	SSP_Sspon.002D0016200	EBLOSUM80	10	0.5	887	659/887	0.743	0.848	0.848
SCA3_SP803280_c114107_g1_i3_m.132354	SSP_Sspon.002D0016200	EBLOSUM80	10	0.5	887	659/887	0.743	0.849	0.849
SSP_Sspon.002A0019843	SSP_Sspon.002D0016200	EBLOSUM80	10	0.5	887	659/887	0.743	0.849	0.849
SCA2_1_c95187f1p03230.p1	SSP_Sspon.002D0016200	EBLOSUM80	10	0.5	887	658/887	0.742	0.849	0.849
SCA2_1_c98807f1p12984.p1	SSP_Sspon.002D0016200	EBLOSUM80	10	0.5	887	657/887	0.741	0.849	0.849
SAC2_1_SUGdenovo0693891.p1	SSP_Sspon.002B0016530	EBLOSUM80	10	0.5	1018	753/1018	0.74	0.74	0.74
SCA2_1_c94027f1p03407.p1	SSP_Sspon.003B0011960	EBLOSUM80	10	0.5	927	684/927	0.738	0.826	0.826
SSP_Sspon.006C0009010	SSP_Sspon.006D0008830	EBLOSUM80	10	0.5	891	657/891	0.737	0.838	0.838
SCA2_1_c104592f1p34438.p1	SSP_Sspon.006C0009010	EBLOSUM80	10	0.5	891	655/891	0.735	0.837	0.837
SCA2_1_c110831f1p14803.p1	SSP_Sspon.006C0009010	EBLOSUM80	10	0.5	891	655/891	0.735	0.837	0.837
SCA2_1_c57688f1p43030.p1	SSP_Sspon.006C0009010	EBLOSUM80	10	0.5	891	655/891	0.735	0.836	0.836
SCA2_1_c94760f1p43082.p1	SSP_Sspon.006C0009010	EBLOSUM80	10	0.5	891	655/891	0.735	0.836	0.836
SCA3_SP803280_c114107_g1_i3_m.132354	SSP_Sspon.006C0009010	EBLOSUM80	10	0.5	891	655/891	0.735	0.837	0.837
SSP_Sspon.002A0019843	SSP_Sspon.006C0009010	EBLOSUM80	10	0.5	891	655/891	0.735	0.837	0.837
SCA2_1_c94027f1p03407.p1	SSP_Sspon.003C0015582	EBLOSUM80	10	0.5	946	694/946	0.734	0.82	0.82
SCA2_1_c95187f1p03230.p1	SSP_Sspon.006C0009010	EBLOSUM80	10	0.5	891	654/891	0.734	0.837	0.837
SCA2_1_c95057f1p13337.p1	SSP_Sspon.007A0005432	EBLOSUM80	10	0.5	948	695/948	0.733	0.822	0.822
SCA2_1_c98807f1p12984.p1	SSP_Sspon.006C0009010	EBLOSUM80	10	0.5	891	653/891	0.733	0.837	0.837
SCA2_1_c95057f1p13337.p1	SSP_Sspon.007B0004891	EBLOSUM80	10	0.5	948	694/948	0.732	0.821	0.821
SCA2_1_c81772f1p13316.p1	SSP_Sspon.002D0016200	EBLOSUM80	10	0.5	887	648/887	0.731	0.834	0.834
SSP_Sspon.002D0016200	SSP_Sspon.008A0012070	EBLOSUM80	10	0.5	887	648/887	0.731	0.834	0.834
SCA2_1_c95057f1p13337.p1	SSP_Sspon.007C0003190	EBLOSUM80	10	0.5	961	696/961	0.724	0.812	0.812
SCA2_1_c95057f1p13337.p1	SSP_Sspon.007C0003200	EBLOSUM80	10	0.5	961	696/961	0.724	0.812	0.812
SCA2_1_c81772f1p13316.p1	SSP_Sspon.006C0009010	EBLOSUM80	10	0.5	891	644/891	0.723	0.823	0.823
SSP_Sspon.006C0009010	SSP_Sspon.008A0012070	EBLOSUM80	10	0.5	891	644/891	0.723	0.823	0.823
SAC2_1_SUGdenovo0693891.p1	SCA1_2_Sh_203E09_p000020	EBLOSUM80	10	0.5	774	550/774	0.711	0.84	0.84
SAC2_1_SUGdenovo0693891.p1	SSP_Sspon.001B0001230	EBLOSUM80	10	0.5	774	549/774	0.709	0.841	0.841
SAC2_1_SUGdenovo0693891.p1	SSP_Sspon.007A0012661	EBLOSUM80	10	0.5	774	549/774	0.709	0.841	0.841
SCA2_1_c94027f1p03407.p1	SCA3_SP803280_c95707_g1_i1_m.53094	EBLOSUM80	10	0.5	889	622/889	0.7	0.813	0.813
SAC2_1_SUGdenovo0693891.p1	SSP_Sspon.001D0006550	EBLOSUM80	10	0.5	774	541/774	0.699	0.831	0.831
SCA1_2_Sh_225K23_p000040	SCA1_2_Sh_234G14_p000100	EBLOSUM80	10	0.5	941	655/941	0.696	0.807	0.807
SCA1_2_Sh_234G14_p000100	SSP_Sspon.003B0012590	EBLOSUM80	10	0.5	940	654/940	0.696	0.807	0.807
SCA1_2_Sh_234G14_p000100	SSP_Sspon.003D0011420	EBLOSUM80	10	0.5	941	655/941	0.696	0.807	0.807
SCA1_2_Sh_225K23_p000040	SCA2_1_c96777f1p03290.p1	EBLOSUM80	10	0.5	940	652/940	0.694	0.804	0.804
SCA1_2_Sh_225K23_p000040	SSP_Sspon.003D0010410	EBLOSUM80	10	0.5	941	653/941	0.694	0.806	0.806
SCA2_1_c96777f1p03290.p1	SSP_Sspon.003B0012590	EBLOSUM80	10	0.5	938	651/938	0.694	0.806	0.806
SCA2_1_c96777f1p03290.p1	SSP_Sspon.003D0011420	EBLOSUM80	10	0.5	940	652/940	0.694	0.804	0.804
SSP_Sspon.003B0012590	SSP_Sspon.003D0010410	EBLOSUM80	10	0.5	940	652/940	0.694	0.806	0.806
SSP_Sspon.003D0010410	SSP_Sspon.003D0011420	EBLOSUM80	10	0.5	941	653/941	0.694	0.806	0.806
SCA2_1_c95057f1p13337.p1	SCA3_SP803280_c95707_g1_i1_m.53094	EBLOSUM80	10	0.5	907	629/907	0.693	0.806	0.806
SAC2_1_SUGdenovo0557348.p1	SCA1_2_Sh_225K23_p000040	EBLOSUM80	10	0.5	944	653/944	0.692	0.801	0.801
SAC2_1_SUGdenovo0557348.p1	SSP_Sspon.003B0012590	EBLOSUM80	10	0.5	943	652/943	0.691	0.802	0.802
SAC2_1_SUGdenovo0557348.p1	SSP_Sspon.003D0011420	EBLOSUM80	10	0.5	946	653/946	0.69	0.8	0.8
SCA1_2_Sh_225K23_p000040	SCA4_evm.model.SCSP803280_000001563.1	EBLOSUM80	10	0.5	944	651/944	0.69	0.799	0.799
SCA1_2_Sh_225K23_p000040	SSP_Sspon.003B0011960	EBLOSUM80	10	0.5	941	648/941	0.689	0.801	0.801
SCA4_evm.model.SCSP803280_000001563.1	SSP_Sspon.003B0012590	EBLOSUM80	10	0.5	943	650/943	0.689	0.8	0.8
SSP_Sspon.003B0011960	SSP_Sspon.003B0012590	EBLOSUM80	10	0.5	939	647/939	0.689	0.803	0.803
SSP_Sspon.003B0011960	SSP_Sspon.003D0011420	EBLOSUM80	10	0.5	941	648/941	0.689	0.801	0.801
SCA1_2_Sh_234G14_p000100	SCA3_SP803280_c95707_g1_i1_m.53094	EBLOSUM80	10	0.5	928	638/928	0.688	0.798	0.798
SCA2_1_c96777f1p03290.p1	SCA3_SP803280_c95707_g1_i1_m.53094	EBLOSUM80	10	0.5	923	635/923	0.688	0.802	0.802
SCA3_SP803280_c95707_g1_i1_m.53094	SSP_Sspon.003D0010410	EBLOSUM80	10	0.5	924	636/924	0.688	0.803	0.803
SCA4_evm.model.SCSP803280_000001563.1	SSP_Sspon.003D0011420	EBLOSUM80	10	0.5	946	651/946	0.688	0.798	0.798
SAC2_1_SUGdenovo0557348.p1	SCA3_SP803280_c95707_g1_i1_m.53094	EBLOSUM80	10	0.5	927	636/927	0.686	0.798	0.798
SCA3_SP803280_c95707_g1_i1_m.53094	SSP_Sspon.003B0011960	EBLOSUM80	10	0.5	924	631/924	0.683	0.799	0.799
SCA1_2_Sh_205A13_p000010	SCA4_evm.model.SCSP803280_000160112.1	EBLOSUM80	10	0.5	899	613/899	0.682	0.804	0.804
SCA1_2_Sh_205A13_p000010	SSP_Sspon.001C0005753	EBLOSUM80	10	0.5	896	611/896	0.682	0.807	0.807
SCA4_evm.model.SCSP803280_000160112.1	SSP_Sspon.002A0019310	EBLOSUM80	10	0.5	897	612/897	0.682	0.807	0.807
SCA4_evm.model.SCSP803280_000160112.1	SSP_Sspon.002B0016560	EBLOSUM80	10	0.5	894	610/894	0.682	0.809	0.809
SSP_Sspon.001C0005753	SSP_Sspon.002A0019310	EBLOSUM80	10	0.5	894	610/894	0.682	0.809	0.809
SCA1_2_Sh_205A13_p000010	SSP_Sspon.001B0007960	EBLOSUM80	10	0.5	899	612/899	0.681	0.803	0.803
SCA3_SP803280_c95707_g1_i1_m.53094	SCA4_evm.model.SCSP803280_000001563.1	EBLOSUM80	10	0.5	931	634/931	0.681	0.791	0.791
SSP_Sspon.001B0007960	SSP_Sspon.002A0019310	EBLOSUM80	10	0.5	897	611/897	0.681	0.806	0.806
SSP_Sspon.001B0007960	SSP_Sspon.002B0016560	EBLOSUM80	10	0.5	894	609/894	0.681	0.808	0.808
SCA1_2_Sh_205A13_p000010	SSP_Sspon.001D0006580	EBLOSUM80	10	0.5	899	611/899	0.68	0.804	0.804
SSP_Sspon.001C0005753	SSP_Sspon.002B0016560	EBLOSUM80	10	0.5	894	608/894	0.68	0.809	0.809
SSP_Sspon.001D0006580	SSP_Sspon.002A0019310	EBLOSUM80	10	0.5	897	610/897	0.68	0.807	0.807
SSP_Sspon.001D0006580	SSP_Sspon.002B0016560	EBLOSUM80	10	0.5	894	608/894	0.68	0.809	0.809
SSP_Sspon.003B0012590	SSP_Sspon.007A0005432	EBLOSUM80	10	0.5	950	646/950	0.68	0.791	0.791
SCA1_2_Sh_225K23_p000040	SSP_Sspon.003C0015582	EBLOSUM80	10	0.5	963	654/963	0.679	0.785	0.785
SCA1_2_Sh_225K23_p000040	SSP_Sspon.007A0005432	EBLOSUM80	10	0.5	950	645/950	0.679	0.791	0.791
SCA1_2_Sh_231L05_p000040	SCA1_2_Sh_234G14_p000100	EBLOSUM80	10	0.5	963	654/963	0.679	0.788	0.788
SSP_Sspon.003C0015582	SSP_Sspon.003D0011420	EBLOSUM80	10	0.5	963	654/963	0.679	0.785	0.785
SSP_Sspon.003D0011420	SSP_Sspon.007A0005432	EBLOSUM80	10	0.5	954	647/954	0.678	0.787	0.787
SCA1_2_Sh_231L05_p000040	SCA2_1_c96777f1p03290.p1	EBLOSUM80	10	0.5	962	651/962	0.677	0.786	0.786
SCA1_2_Sh_231L05_p000040	SSP_Sspon.003D0010410	EBLOSUM80	10	0.5	963	652/963	0.677	0.787	0.787
SSP_Sspon.003B0012590	SSP_Sspon.003C0015582	EBLOSUM80	10	0.5	963	652/963	0.677	0.784	0.784
SSP_Sspon.003B0012590	SSP_Sspon.007B0004891	EBLOSUM80	10	0.5	950	643/950	0.677	0.789	0.789
SCA1_2_Sh_225K23_p000040	SSP_Sspon.007B0004891	EBLOSUM80	10	0.5	950	642/950	0.676	0.789	0.789
SAC2_1_SUGdenovo0557348.p1	SCA1_2_Sh_231L05_p000040	EBLOSUM80	10	0.5	966	652/966	0.675	0.783	0.783
SSP_Sspon.003D0011420	SSP_Sspon.007B0004891	EBLOSUM80	10	0.5	954	644/954	0.675	0.786	0.786
SCA3_SP803280_c95707_g1_i1_m.53094	SSP_Sspon.007A0005432	EBLOSUM80	10	0.5	936	631/936	0.674	0.785	0.785
SCA1_2_Sh_231L05_p000040	SCA4_evm.model.SCSP803280_000001563.1	EBLOSUM80	10	0.5	966	650/966	0.673	0.781	0.781
SCA3_SP803280_c95707_g1_i1_m.53094	SSP_Sspon.003C0015582	EBLOSUM80	10	0.5	946	637/946	0.673	0.782	0.782
SCA1_2_Sh_231L05_p000040	SSP_Sspon.003B0011960	EBLOSUM80	10	0.5	963	647/963	0.672	0.783	0.783
SCA2_1_c94027f1p03407.p1	SSP_Sspon.003B0012590	EBLOSUM80	10	0.5	925	622/925	0.672	0.781	0.781
SCA1_2_Sh_225K23_p000040	SCA2_1_c94027f1p03407.p1	EBLOSUM80	10	0.5	925	621/925	0.671	0.781	0.781
SCA2_1_c94027f1p03407.p1	SSP_Sspon.003D0011420	EBLOSUM80	10	0.5	929	623/929	0.671	0.777	0.777
SCA3_SP803280_c95707_g1_i1_m.53094	SSP_Sspon.007B0004891	EBLOSUM80	10	0.5	936	628/936	0.671	0.784	0.784
SCA1_2_Sh_225K23_p000040	SCA2_1_c95057f1p13337.p1	EBLOSUM80	10	0.5	943	630/943	0.668	0.774	0.774
SCA2_1_c95057f1p13337.p1	SSP_Sspon.003B0012590	EBLOSUM80	10	0.5	942	629/942	0.668	0.775	0.775
SCA2_1_c95057f1p13337.p1	SSP_Sspon.003D0011420	EBLOSUM80	10	0.5	945	630/945	0.667	0.774	0.774
SSP_Sspon.003B0012590	SSP_Sspon.007C0003190	EBLOSUM80	10	0.5	969	645/969	0.666	0.776	0.776
SSP_Sspon.003B0012590	SSP_Sspon.007C0003200	EBLOSUM80	10	0.5	969	645/969	0.666	0.776	0.776
SCA1_2_Sh_225K23_p000040	SSP_Sspon.007C0003190	EBLOSUM80	10	0.5	969	644/969	0.665	0.776	0.776
SCA1_2_Sh_225K23_p000040	SSP_Sspon.007C0003200	EBLOSUM80	10	0.5	969	644/969	0.665	0.776	0.776
SCA1_2_Sh_231L05_p000040	SSP_Sspon.007A0005432	EBLOSUM80	10	0.5	972	646/972	0.665	0.773	0.773
SCA3_SP803280_c95707_g1_i1_m.53094	SSP_Sspon.007C0003190	EBLOSUM80	10	0.5	951	631/951	0.664	0.775	0.775
SCA3_SP803280_c95707_g1_i1_m.53094	SSP_Sspon.007C0003200	EBLOSUM80	10	0.5	951	631/951	0.664	0.775	0.775
SSP_Sspon.003D0011420	SSP_Sspon.007C0003190	EBLOSUM80	10	0.5	973	646/973	0.664	0.773	0.773
SSP_Sspon.003D0011420	SSP_Sspon.007C0003200	EBLOSUM80	10	0.5	973	646/973	0.664	0.773	0.773
SCA1_2_Sh_231L05_p000040	SSP_Sspon.003C0015582	EBLOSUM80	10	0.5	985	653/985	0.663	0.768	0.768
SCA1_2_Sh_234G14_p000100	SSP_Sspon.003C0016550	EBLOSUM80	10	0.5	968	642/968	0.663	0.771	0.771
SCA1_2_Sh_231L05_p000040	SSP_Sspon.007B0004891	EBLOSUM80	10	0.5	972	643/972	0.662	0.772	0.772
SCA1_2_Sh_234G14_p000100	SSP_Sspon.003A0008781	EBLOSUM80	10	0.5	942	624/942	0.662	0.774	0.774
SSP_Sspon.003A0008781	SSP_Sspon.003D0010410	EBLOSUM80	10	0.5	942	624/942	0.662	0.774	0.774
SCA2_1_c82219f1p33162.p1	SCA2_1_c94027f1p03407.p1	EBLOSUM80	10	0.5	867	573/867	0.661	0.769	0.769
SCA2_1_c94027f1p03407.p1	SCA2_1_c96249f1p33100.p1	EBLOSUM80	10	0.5	867	573/867	0.661	0.769	0.769
SCA2_1_c96777f1p03290.p1	SSP_Sspon.003C0016550	EBLOSUM80	10	0.5	966	639/966	0.661	0.769	0.769
SSP_Sspon.003C0016550	SSP_Sspon.003D0010410	EBLOSUM80	10	0.5	968	640/968	0.661	0.77	0.77
SCA2_1_c96777f1p03290.p1	SSP_Sspon.003A0008781	EBLOSUM80	10	0.5	942	622/942	0.66	0.771	0.771
SAC2_1_SUGdenovo0557348.p1	SSP_Sspon.003A0008781	EBLOSUM80	10	0.5	945	623/945	0.659	0.769	0.769
SAC2_1_SUGdenovo0557348.p1	SSP_Sspon.003C0016550	EBLOSUM80	10	0.5	971	640/971	0.659	0.765	0.765
SCA1_2_Sh_203E09_p000020	SCA3_SP803280_c117830_g1_i1_m.154722	EBLOSUM80	10	0.5	876	576/876	0.658	0.765	0.765
SCA3_SP803280_c117830_g1_i1_m.154722	SSP_Sspon.001B0001230	EBLOSUM80	10	0.5	876	576/876	0.658	0.766	0.766
SCA3_SP803280_c117830_g1_i1_m.154722	SSP_Sspon.007A0012661	EBLOSUM80	10	0.5	876	576/876	0.658	0.766	0.766
SCA4_evm.model.SCSP803280_000001563.1	SSP_Sspon.003A0008781	EBLOSUM80	10	0.5	945	622/945	0.658	0.768	0.768
SCA1_2_Sh_231L05_p000040	SCA2_1_c94027f1p03407.p1	EBLOSUM80	10	0.5	947	622/947	0.657	0.762	0.762
SCA4_evm.model.SCSP803280_000001563.1	SSP_Sspon.003C0016550	EBLOSUM80	10	0.5	971	638/971	0.657	0.763	0.763
SSP_Sspon.003B0011960	SSP_Sspon.003C0016550	EBLOSUM80	10	0.5	967	635/967	0.657	0.766	0.766
SSP_Sspon.003A0008781	SSP_Sspon.003B0011960	EBLOSUM80	10	0.5	943	618/943	0.655	0.768	0.768
SSP_Sspon.003A0008781	SSP_Sspon.007A0005432	EBLOSUM80	10	0.5	955	624/955	0.653	0.761	0.761
SCA1_2_Sh_231L05_p000040	SCA2_1_c95057f1p13337.p1	EBLOSUM80	10	0.5	965	629/965	0.652	0.756	0.756
SCA1_2_Sh_231L05_p000040	SSP_Sspon.007C0003190	EBLOSUM80	10	0.5	991	645/991	0.651	0.759	0.759
SCA1_2_Sh_231L05_p000040	SSP_Sspon.007C0003200	EBLOSUM80	10	0.5	991	645/991	0.651	0.759	0.759
SSP_Sspon.003A0008781	SSP_Sspon.007B0004891	EBLOSUM80	10	0.5	955	621/955	0.65	0.76	0.76
SSP_Sspon.003A0008781	SSP_Sspon.003C0015582	EBLOSUM80	10	0.5	964	626/964	0.649	0.758	0.758
SCA2_1_c82219f1p33162.p1	SCA2_1_c95057f1p13337.p1	EBLOSUM80	10	0.5	892	578/892	0.648	0.748	0.748
SCA2_1_c95057f1p13337.p1	SCA2_1_c96249f1p33100.p1	EBLOSUM80	10	0.5	892	578/892	0.648	0.748	0.748
SCA3_SP803280_c117830_g1_i1_m.154722	SSP_Sspon.001D0006550	EBLOSUM80	10	0.5	876	568/876	0.648	0.757	0.757
SSP_Sspon.003C0015582	SSP_Sspon.003C0016550	EBLOSUM80	10	0.5	991	640/991	0.646	0.749	0.749
SSP_Sspon.003C0016550	SSP_Sspon.007A0005432	EBLOSUM80	10	0.5	978	630/978	0.644	0.753	0.753
SCA2_1_c94027f1p03407.p1	SSP_Sspon.003A0008781	EBLOSUM80	10	0.5	927	595/927	0.642	0.749	0.749
SSP_Sspon.003C0016550	SSP_Sspon.007B0004891	EBLOSUM80	10	0.5	978	628/978	0.642	0.752	0.752
SSP_Sspon.003A0008781	SSP_Sspon.007C0003190	EBLOSUM80	10	0.5	971	620/971	0.639	0.747	0.747
SSP_Sspon.003A0008781	SSP_Sspon.007C0003200	EBLOSUM80	10	0.5	971	620/971	0.639	0.747	0.747
SCA2_1_c95057f1p13337.p1	SSP_Sspon.003C0016550	EBLOSUM80	10	0.5	968	618/968	0.638	0.742	0.742
SCA2_1_c94027f1p03407.p1	SSP_Sspon.003C0016550	EBLOSUM80	10	0.5	953	606/953	0.636	0.742	0.742
SCA2_1_c95057f1p13337.p1	SSP_Sspon.003A0008781	EBLOSUM80	10	0.5	944	600/944	0.636	0.743	0.743
SAC2_1_SUGdenovo0693891.p1	SCA4_evm.model.SCSP803280_000160112.1	EBLOSUM80	10	0.5	873	551/873	0.631	0.746	0.746
SSP_Sspon.003C0016550	SSP_Sspon.007C0003190	EBLOSUM80	10	0.5	997	629/997	0.631	0.739	0.739
SSP_Sspon.003C0016550	SSP_Sspon.007C0003200	EBLOSUM80	10	0.5	997	629/997	0.631	0.739	0.739
SAC2_1_SUGdenovo0693891.p1	SSP_Sspon.001B0007960	EBLOSUM80	10	0.5	873	550/873	0.63	0.745	0.745
SAC2_1_SUGdenovo0693891.p1	SSP_Sspon.001C0005753	EBLOSUM80	10	0.5	873	549/873	0.629	0.746	0.746
SAC2_1_SUGdenovo0693891.p1	SSP_Sspon.001D0006580	EBLOSUM80	10	0.5	873	549/873	0.629	0.746	0.746
SCA1_2_Sh_234G14_p000100	SCA2_1_c82219f1p33162.p1	EBLOSUM80	10	0.5	924	581/924	0.629	0.726	0.726
SCA1_2_Sh_234G14_p000100	SCA2_1_c96249f1p33100.p1	EBLOSUM80	10	0.5	924	581/924	0.629	0.726	0.726
SCA1_2_Sh_203E09_p000020	SSP_Sspon.002B0016560	EBLOSUM80	10	0.5	885	556/885	0.628	0.742	0.742
SCA2_1_c82219f1p33162.p1	SSP_Sspon.003D0010410	EBLOSUM80	10	0.5	924	579/924	0.627	0.725	0.725
SCA2_1_c96249f1p33100.p1	SSP_Sspon.003D0010410	EBLOSUM80	10	0.5	924	579/924	0.627	0.725	0.725
SSP_Sspon.001B0001230	SSP_Sspon.002B0016560	EBLOSUM80	10	0.5	885	555/885	0.627	0.744	0.744
SSP_Sspon.002B0016560	SSP_Sspon.007A0012661	EBLOSUM80	10	0.5	885	555/885	0.627	0.744	0.744
SCA1_2_Sh_203E09_p000020	SSP_Sspon.002A0019310	EBLOSUM80	10	0.5	891	558/891	0.626	0.74	0.74
SCA2_1_c82219f1p33162.p1	SCA2_1_c96777f1p03290.p1	EBLOSUM80	10	0.5	923	578/923	0.626	0.724	0.724
SCA2_1_c96249f1p33100.p1	SCA2_1_c96777f1p03290.p1	EBLOSUM80	10	0.5	923	578/923	0.626	0.724	0.724
SAC2_1_SUGdenovo0557348.p1	SCA2_1_c82219f1p33162.p1	EBLOSUM80	10	0.5	927	579/927	0.625	0.721	0.721
SAC2_1_SUGdenovo0557348.p1	SCA2_1_c96249f1p33100.p1	EBLOSUM80	10	0.5	927	579/927	0.625	0.721	0.721
SCA1_2_Sh_203E09_p000020	SCA1_2_Sh_205A13_p000010	EBLOSUM80	10	0.5	890	556/890	0.625	0.74	0.74
SCA1_2_Sh_205A13_p000010	SSP_Sspon.001B0001230	EBLOSUM80	10	0.5	890	556/890	0.625	0.742	0.742
SCA1_2_Sh_205A13_p000010	SSP_Sspon.007A0012661	EBLOSUM80	10	0.5	890	556/890	0.625	0.742	0.742
SSP_Sspon.001B0001230	SSP_Sspon.002A0019310	EBLOSUM80	10	0.5	891	557/891	0.625	0.741	0.741
SSP_Sspon.002A0019310	SSP_Sspon.007A0012661	EBLOSUM80	10	0.5	891	557/891	0.625	0.741	0.741
SCA2_1_c82219f1p33162.p1	SCA4_evm.model.SCSP803280_000001563.1	EBLOSUM80	10	0.5	927	577/927	0.622	0.718	0.718
SCA2_1_c96249f1p33100.p1	SCA4_evm.model.SCSP803280_000001563.1	EBLOSUM80	10	0.5	927	577/927	0.622	0.718	0.718
SCA2_1_c82219f1p33162.p1	SSP_Sspon.003B0011960	EBLOSUM80	10	0.5	924	574/924	0.621	0.721	0.721
SCA2_1_c96249f1p33100.p1	SSP_Sspon.003B0011960	EBLOSUM80	10	0.5	924	574/924	0.621	0.721	0.721
SSP_Sspon.001D0006550	SSP_Sspon.002B0016560	EBLOSUM80	10	0.5	885	547/885	0.618	0.734	0.734
SCA1_2_Sh_205A13_p000010	SSP_Sspon.001D0006550	EBLOSUM80	10	0.5	890	548/890	0.616	0.733	0.733
SSP_Sspon.001D0006550	SSP_Sspon.002A0019310	EBLOSUM80	10	0.5	891	549/891	0.616	0.732	0.732
SCA2_1_c82219f1p33162.p1	SSP_Sspon.007A0005432	EBLOSUM80	10	0.5	932	572/932	0.614	0.715	0.715
SCA2_1_c96249f1p33100.p1	SSP_Sspon.007A0005432	EBLOSUM80	10	0.5	932	572/932	0.614	0.715	0.715
SCA2_1_c82219f1p33162.p1	SSP_Sspon.003C0015582	EBLOSUM80	10	0.5	946	580/946	0.613	0.706	0.706
SCA2_1_c96249f1p33100.p1	SSP_Sspon.003C0015582	EBLOSUM80	10	0.5	946	580/946	0.613	0.706	0.706
SCA2_1_c82219f1p33162.p1	SSP_Sspon.007B0004891	EBLOSUM80	10	0.5	932	569/932	0.611	0.714	0.714
SCA2_1_c96249f1p33100.p1	SSP_Sspon.007B0004891	EBLOSUM80	10	0.5	932	569/932	0.611	0.714	0.714
SCA2_1_c82219f1p33162.p1	SSP_Sspon.007C0003190	EBLOSUM80	10	0.5	949	571/949	0.602	0.703	0.703
SCA2_1_c82219f1p33162.p1	SSP_Sspon.007C0003200	EBLOSUM80	10	0.5	949	571/949	0.602	0.703	0.703
SCA2_1_c96249f1p33100.p1	SSP_Sspon.007C0003190	EBLOSUM80	10	0.5	949	571/949	0.602	0.703	0.703
SCA2_1_c96249f1p33100.p1	SSP_Sspon.007C0003200	EBLOSUM80	10	0.5	949	571/949	0.602	0.703	0.703
SCA2_1_c99449f1p22948.p1	SCA4_evm.model.SCSP803280_000040390.1	EBLOSUM80	10	0.5	839	505/839	0.602	0.753	0.753
SCA2_1_c99449f1p22948.p1	SSP_Sspon.006D0007191	EBLOSUM80	10	0.5	839	503/839	0.6	0.752	0.752
SCA1_2_Sh_203E09_p000020	SCA2_1_c82219f1p33162.p1	EBLOSUM80	10	0.5	774	463/774	0.598	0.775	0.775
SCA1_2_Sh_203E09_p000020	SCA2_1_c96249f1p33100.p1	EBLOSUM80	10	0.5	774	463/774	0.598	0.775	0.775
SCA2_1_c82219f1p33162.p1	SSP_Sspon.001B0001230	EBLOSUM80	10	0.5	774	463/774	0.598	0.778	0.778
SCA2_1_c82219f1p33162.p1	SSP_Sspon.007A0012661	EBLOSUM80	10	0.5	774	463/774	0.598	0.778	0.778
SCA2_1_c96249f1p33100.p1	SSP_Sspon.001B0001230	EBLOSUM80	10	0.5	774	463/774	0.598	0.778	0.778
SCA2_1_c96249f1p33100.p1	SSP_Sspon.007A0012661	EBLOSUM80	10	0.5	774	463/774	0.598	0.778	0.778
SAC2_1_SUGdenovo0693891.p1	SCA2_1_c82219f1p33162.p1	EBLOSUM80	10	0.5	781	463/781	0.593	0.766	0.766
SAC2_1_SUGdenovo0693891.p1	SCA2_1_c96249f1p33100.p1	EBLOSUM80	10	0.5	781	463/781	0.593	0.766	0.766
SCA2_1_c82219f1p33162.p1	SSP_Sspon.001D0006550	EBLOSUM80	10	0.5	774	458/774	0.592	0.769	0.769
SCA2_1_c96249f1p33100.p1	SSP_Sspon.001D0006550	EBLOSUM80	10	0.5	774	458/774	0.592	0.769	0.769
SCA4_evm.model.SCSP803280_000160112.1	SSP_Sspon.002B0016530	EBLOSUM80	10	0.5	1035	612/1035	0.591	0.7	0.7
SSP_Sspon.001B0007960	SSP_Sspon.002B0016530	EBLOSUM80	10	0.5	1035	611/1035	0.59	0.699	0.699
SSP_Sspon.001C0005753	SSP_Sspon.002B0016530	EBLOSUM80	10	0.5	1035	610/1035	0.589	0.7	0.7
SSP_Sspon.001D0006580	SSP_Sspon.002B0016530	EBLOSUM80	10	0.5	1035	610/1035	0.589	0.7	0.7
SCA4_evm.model.SCSP803280_000040390.1	SSP_Sspon.004A0002360	EBLOSUM80	10	0.5	871	507/871	0.582	0.728	0.728
SCA4_evm.model.SCSP803280_000040390.1	SSP_Sspon.004D0003820	EBLOSUM80	10	0.5	871	507/871	0.582	0.727	0.727
SCA4_evm.model.SCSP803280_000040390.1	SSP_Sspon.004C0002831	EBLOSUM80	10	0.5	871	506/871	0.581	0.727	0.727
SSP_Sspon.002A0019310	SSP_Sspon.007B0004891	EBLOSUM80	10	0.5	952	552/952	0.58	0.709	0.709
SSP_Sspon.004A0002360	SSP_Sspon.006D0007191	EBLOSUM80	10	0.5	870	505/870	0.58	0.729	0.729
SSP_Sspon.004D0003820	SSP_Sspon.006D0007191	EBLOSUM80	10	0.5	870	505/870	0.58	0.728	0.728
SSP_Sspon.002A0019310	SSP_Sspon.007A0005432	EBLOSUM80	10	0.5	952	551/952	0.579	0.71	0.71
SSP_Sspon.004C0002831	SSP_Sspon.006D0007191	EBLOSUM80	10	0.5	870	504/870	0.579	0.728	0.728
SCA4_evm.model.SCSP803280_000040390.1	SSP_Sspon.004D0003801	EBLOSUM80	10	0.5	871	503/871	0.577	0.724	0.724
SSP_Sspon.004D0003801	SSP_Sspon.006D0007191	EBLOSUM80	10	0.5	870	501/870	0.576	0.725	0.725
SSP_Sspon.002B0016560	SSP_Sspon.007B0004891	EBLOSUM80	10	0.5	954	549/954	0.575	0.708	0.708
SCA1_2_Sh_205A13_p000010	SSP_Sspon.007B0004891	EBLOSUM80	10	0.5	958	550/958	0.574	0.705	0.705
SSP_Sspon.002B0016560	SSP_Sspon.007A0005432	EBLOSUM80	10	0.5	954	548/954	0.574	0.709	0.709
SCA1_2_Sh_205A13_p000010	SSP_Sspon.007A0005432	EBLOSUM80	10	0.5	958	549/958	0.573	0.706	0.706
SAC2_1_SUGdenovo0557348.p1	SCA1_2_Sh_205A13_p000010	EBLOSUM80	10	0.5	947	542/947	0.572	0.713	0.713
SAC2_1_SUGdenovo0557348.p1	SSP_Sspon.001C0005753	EBLOSUM80	10	0.5	937	536/937	0.572	0.709	0.709
SCA1_2_Sh_205A13_p000010	SCA1_2_Sh_234G14_p000100	EBLOSUM80	10	0.5	947	542/947	0.572	0.713	0.713
SCA1_2_Sh_205A13_p000010	SCA3_SP803280_c95707_g1_i1_m.53094	EBLOSUM80	10	0.5	897	513/897	0.572	0.741	0.741
SCA1_2_Sh_234G14_p000100	SSP_Sspon.001C0005753	EBLOSUM80	10	0.5	940	538/940	0.572	0.71	0.71
SCA3_SP803280_c95707_g1_i1_m.53094	SSP_Sspon.002B0016560	EBLOSUM80	10	0.5	897	513/897	0.572	0.74	0.74
SAC2_1_SUGdenovo0557348.p1	SCA4_evm.model.SCSP803280_000160112.1	EBLOSUM80	10	0.5	943	538/943	0.571	0.702	0.702
SAC2_1_SUGdenovo0557348.p1	SSP_Sspon.001B0007960	EBLOSUM80	10	0.5	943	538/943	0.571	0.702	0.702
SAC2_1_SUGdenovo0557348.p1	SSP_Sspon.001D0006580	EBLOSUM80	10	0.5	943	538/943	0.571	0.703	0.703
SAC2_1_SUGdenovo0557348.p1	SSP_Sspon.002A0019310	EBLOSUM80	10	0.5	948	541/948	0.571	0.713	0.713
SAC2_1_SUGdenovo0557348.p1	SSP_Sspon.002B0016560	EBLOSUM80	10	0.5	947	541/947	0.571	0.715	0.715
SCA1_2_Sh_205A13_p000010	SCA4_evm.model.SCSP803280_000001563.1	EBLOSUM80	10	0.5	947	541/947	0.571	0.712	0.712
SCA1_2_Sh_205A13_p000010	SSP_Sspon.003D0010410	EBLOSUM80	10	0.5	947	541/947	0.571	0.713	0.713
SCA1_2_Sh_234G14_p000100	SCA4_evm.model.SCSP803280_000160112.1	EBLOSUM80	10	0.5	946	540/946	0.571	0.703	0.703
SCA1_2_Sh_234G14_p000100	SSP_Sspon.001B0007960	EBLOSUM80	10	0.5	946	540/946	0.571	0.703	0.703
SCA1_2_Sh_234G14_p000100	SSP_Sspon.001D0006580	EBLOSUM80	10	0.5	946	540/946	0.571	0.704	0.704
SCA1_2_Sh_234G14_p000100	SSP_Sspon.002A0019310	EBLOSUM80	10	0.5	948	541/948	0.571	0.713	0.713
SCA1_2_Sh_234G14_p000100	SSP_Sspon.002B0016560	EBLOSUM80	10	0.5	947	541/947	0.571	0.715	0.715
SCA3_SP803280_c95707_g1_i1_m.53094	SSP_Sspon.002A0019310	EBLOSUM80	10	0.5	903	516/903	0.571	0.738	0.738
SCA4_evm.model.SCSP803280_000001563.1	SSP_Sspon.001C0005753	EBLOSUM80	10	0.5	937	535/937	0.571	0.708	0.708
SCA4_evm.model.SCSP803280_000160112.1	SSP_Sspon.003D0010410	EBLOSUM80	10	0.5	946	540/946	0.571	0.702	0.702
SSP_Sspon.001B0007960	SSP_Sspon.003D0010410	EBLOSUM80	10	0.5	946	540/946	0.571	0.702	0.702
SSP_Sspon.001C0005753	SSP_Sspon.003D0010410	EBLOSUM80	10	0.5	946	540/946	0.571	0.701	0.701
SSP_Sspon.001D0006580	SSP_Sspon.003D0010410	EBLOSUM80	10	0.5	946	540/946	0.571	0.703	0.703
SCA4_evm.model.SCSP803280_000001563.1	SCA4_evm.model.SCSP803280_000160112.1	EBLOSUM80	10	0.5	941	536/941	0.57	0.704	0.704
SCA4_evm.model.SCSP803280_000001563.1	SSP_Sspon.001B0007960	EBLOSUM80	10	0.5	941	536/941	0.57	0.704	0.704
SCA4_evm.model.SCSP803280_000001563.1	SSP_Sspon.001D0006580	EBLOSUM80	10	0.5	941	536/941	0.57	0.705	0.705
SCA4_evm.model.SCSP803280_000001563.1	SSP_Sspon.002A0019310	EBLOSUM80	10	0.5	948	540/948	0.57	0.712	0.712
SCA4_evm.model.SCSP803280_000001563.1	SSP_Sspon.002B0016560	EBLOSUM80	10	0.5	947	540/947	0.57	0.714	0.714
SSP_Sspon.002A0019310	SSP_Sspon.003D0010410	EBLOSUM80	10	0.5	948	540/948	0.57	0.713	0.713
SSP_Sspon.002B0016560	SSP_Sspon.003D0010410	EBLOSUM80	10	0.5	947	540/947	0.57	0.715	0.715
SCA1_2_Sh_205A13_p000010	SCA2_1_c96777f1p03290.p1	EBLOSUM80	10	0.5	947	538/947	0.568	0.712	0.712
SCA1_2_Sh_205A13_p000010	SSP_Sspon.003B0012590	EBLOSUM80	10	0.5	922	524/922	0.568	0.735	0.735
SCA2_1_c96777f1p03290.p1	SCA4_evm.model.SCSP803280_000160112.1	EBLOSUM80	10	0.5	946	537/946	0.568	0.701	0.701
SCA2_1_c96777f1p03290.p1	SSP_Sspon.001B0007960	EBLOSUM80	10	0.5	946	537/946	0.568	0.701	0.701
SCA2_1_c96777f1p03290.p1	SSP_Sspon.001C0005753	EBLOSUM80	10	0.5	946	537/946	0.568	0.7	0.7
SCA2_1_c96777f1p03290.p1	SSP_Sspon.001D0006580	EBLOSUM80	10	0.5	946	537/946	0.568	0.702	0.702
SSP_Sspon.002A0019310	SSP_Sspon.003B0012590	EBLOSUM80	10	0.5	928	527/928	0.568	0.732	0.732
SSP_Sspon.002B0016560	SSP_Sspon.003B0012590	EBLOSUM80	10	0.5	922	524/922	0.568	0.734	0.734
SCA1_2_Sh_205A13_p000010	SCA1_2_Sh_225K23_p000040	EBLOSUM80	10	0.5	922	523/922	0.567	0.734	0.734
SCA1_2_Sh_205A13_p000010	SSP_Sspon.003D0011420	EBLOSUM80	10	0.5	921	522/921	0.567	0.738	0.738
SCA1_2_Sh_225K23_p000040	SSP_Sspon.002A0019310	EBLOSUM80	10	0.5	928	526/928	0.567	0.731	0.731
SCA1_2_Sh_225K23_p000040	SSP_Sspon.002B0016560	EBLOSUM80	10	0.5	922	523/922	0.567	0.733	0.733
SCA2_1_c96777f1p03290.p1	SSP_Sspon.002B0016560	EBLOSUM80	10	0.5	947	537/947	0.567	0.714	0.714
SCA3_SP803280_c117830_g1_i1_m.154722	SCA3_SP803280_c95707_g1_i1_m.53094	EBLOSUM80	10	0.5	889	504/889	0.567	0.739	0.739
SAC2_1_SUGdenovo0557348.p1	SCA3_SP803280_c117830_g1_i1_m.154722	EBLOSUM80	10	0.5	940	532/940	0.566	0.709	0.709
SCA1_2_Sh_234G14_p000100	SCA3_SP803280_c117830_g1_i1_m.154722	EBLOSUM80	10	0.5	940	532/940	0.566	0.709	0.709
SCA2_1_c96777f1p03290.p1	SSP_Sspon.002A0019310	EBLOSUM80	10	0.5	948	537/948	0.566	0.712	0.712
SSP_Sspon.002B0016560	SSP_Sspon.003D0011420	EBLOSUM80	10	0.5	921	521/921	0.566	0.735	0.735
SCA2_1_c94027f1p03407.p1	SSP_Sspon.002A0019310	EBLOSUM80	10	0.5	926	523/926	0.565	0.701	0.701
SCA3_SP803280_c117830_g1_i1_m.154722	SCA4_evm.model.SCSP803280_000001563.1	EBLOSUM80	10	0.5	940	531/940	0.565	0.707	0.707
SCA3_SP803280_c117830_g1_i1_m.154722	SSP_Sspon.003D0010410	EBLOSUM80	10	0.5	940	531/940	0.565	0.709	0.709
SSP_Sspon.002A0019310	SSP_Sspon.003D0011420	EBLOSUM80	10	0.5	927	524/927	0.565	0.732	0.732
SCA3_SP803280_c111302_g1_i1_m.116495	SCA4_evm.model.SCSP803280_000040390.1	EBLOSUM80	10	0.5	866	488/866	0.564	0.702	0.702
SCA3_SP803280_c95707_g1_i1_m.53094	SCA4_evm.model.SCSP803280_000160112.1	EBLOSUM80	10	0.5	883	498/883	0.564	0.736	0.736
SCA3_SP803280_c95707_g1_i1_m.53094	SSP_Sspon.001B0007960	EBLOSUM80	10	0.5	883	498/883	0.564	0.736	0.736
SCA3_SP803280_c95707_g1_i1_m.53094	SSP_Sspon.001C0005753	EBLOSUM80	10	0.5	881	497/881	0.564	0.738	0.738
SCA3_SP803280_c95707_g1_i1_m.53094	SSP_Sspon.001D0006580	EBLOSUM80	10	0.5	883	498/883	0.564	0.737	0.737
SCA1_2_Sh_225K23_p000040	SCA3_SP803280_c117830_g1_i1_m.154722	EBLOSUM80	10	0.5	918	517/918	0.563	0.728	0.728
SCA3_SP803280_c117830_g1_i1_m.154722	SSP_Sspon.003B0012590	EBLOSUM80	10	0.5	920	518/920	0.563	0.727	0.727
SCA3_SP803280_c117830_g1_i1_m.154722	SSP_Sspon.004D0003820	EBLOSUM80	10	0.5	893	503/893	0.563	0.718	0.718
SSP_Sspon.002A0019310	SSP_Sspon.007C0003190	EBLOSUM80	10	0.5	980	552/980	0.563	0.689	0.689
SSP_Sspon.002A0019310	SSP_Sspon.007C0003200	EBLOSUM80	10	0.5	980	552/980	0.563	0.689	0.689
SCA1_2_Sh_205A13_p000010	SCA2_1_c94027f1p03407.p1	EBLOSUM80	10	0.5	928	522/928	0.562	0.697	0.697
SCA2_1_c94027f1p03407.p1	SSP_Sspon.002B0016560	EBLOSUM80	10	0.5	928	522/928	0.562	0.7	0.7
SCA2_1_c96777f1p03290.p1	SCA3_SP803280_c117830_g1_i1_m.154722	EBLOSUM80	10	0.5	940	528/940	0.562	0.709	0.709
SCA1_2_Sh_205A13_p000010	SCA2_1_c95057f1p13337.p1	EBLOSUM80	10	0.5	934	524/934	0.561	0.7	0.7
SCA1_2_Sh_205A13_p000010	SSP_Sspon.004D0003820	EBLOSUM80	10	0.5	903	507/903	0.561	0.712	0.712
SCA1_2_Sh_205A13_p000010	SSP_Sspon.007C0003190	EBLOSUM80	10	0.5	982	551/982	0.561	0.687	0.687
SCA1_2_Sh_205A13_p000010	SSP_Sspon.007C0003200	EBLOSUM80	10	0.5	982	551/982	0.561	0.687	0.687
SCA3_SP803280_c111302_g1_i1_m.116495	SSP_Sspon.006D0007191	EBLOSUM80	10	0.5	866	486/866	0.561	0.701	0.701
SCA3_SP803280_c117830_g1_i1_m.154722	SSP_Sspon.004C0002831	EBLOSUM80	10	0.5	893	501/893	0.561	0.718	0.718
SCA3_SP803280_c117830_g1_i1_m.154722	SSP_Sspon.004D0003801	EBLOSUM80	10	0.5	893	501/893	0.561	0.716	0.716
SCA4_evm.model.SCSP803280_000160112.1	SSP_Sspon.003B0011960	EBLOSUM80	10	0.5	947	531/947	0.561	0.693	0.693
SSP_Sspon.001B0007960	SSP_Sspon.003B0011960	EBLOSUM80	10	0.5	947	531/947	0.561	0.693	0.693
SSP_Sspon.001C0005753	SSP_Sspon.003B0011960	EBLOSUM80	10	0.5	947	531/947	0.561	0.692	0.692
SSP_Sspon.001D0006580	SSP_Sspon.003B0011960	EBLOSUM80	10	0.5	947	531/947	0.561	0.694	0.694
SCA1_2_Sh_205A13_p000010	SSP_Sspon.003B0011960	EBLOSUM80	10	0.5	948	531/948	0.56	0.704	0.704
SCA1_2_Sh_205A13_p000010	SSP_Sspon.004C0002831	EBLOSUM80	10	0.5	903	506/903	0.56	0.712	0.712
SCA1_2_Sh_225K23_p000040	SCA4_evm.model.SCSP803280_000160112.1	EBLOSUM80	10	0.5	912	511/912	0.56	0.725	0.725
SCA1_2_Sh_225K23_p000040	SSP_Sspon.001B0007960	EBLOSUM80	10	0.5	912	511/912	0.56	0.725	0.725
SCA1_2_Sh_225K23_p000040	SSP_Sspon.001C0005753	EBLOSUM80	10	0.5	910	510/910	0.56	0.726	0.726
SCA1_2_Sh_225K23_p000040	SSP_Sspon.001D0006580	EBLOSUM80	10	0.5	912	511/912	0.56	0.726	0.726
SCA2_1_c95057f1p13337.p1	SSP_Sspon.002B0016560	EBLOSUM80	10	0.5	934	523/934	0.56	0.702	0.702
SCA3_SP803280_c117830_g1_i1_m.154722	SSP_Sspon.003D0011420	EBLOSUM80	10	0.5	919	515/919	0.56	0.728	0.728
SCA4_evm.model.SCSP803280_000160112.1	SSP_Sspon.003B0012590	EBLOSUM80	10	0.5	912	511/912	0.56	0.727	0.727
SSP_Sspon.001B0007960	SSP_Sspon.003B0012590	EBLOSUM80	10	0.5	912	511/912	0.56	0.727	0.727
SSP_Sspon.001C0005753	SSP_Sspon.003B0012590	EBLOSUM80	10	0.5	910	510/910	0.56	0.729	0.729
SSP_Sspon.001D0006580	SSP_Sspon.002C0020910	EBLOSUM80	10	0.5	894	501/894	0.56	0.711	0.711
SSP_Sspon.001D0006580	SSP_Sspon.003B0012590	EBLOSUM80	10	0.5	912	511/912	0.56	0.728	0.728
SCA1_2_Sh_205A13_p000010	SSP_Sspon.004D0003801	EBLOSUM80	10	0.5	903	505/903	0.559	0.71	0.71
SCA2_1_c95057f1p13337.p1	SSP_Sspon.002A0019310	EBLOSUM80	10	0.5	935	523/935	0.559	0.701	0.701
SSP_Sspon.001B0007960	SSP_Sspon.002C0020910	EBLOSUM80	10	0.5	894	500/894	0.559	0.711	0.711
SSP_Sspon.001C0005753	SSP_Sspon.002C0020910	EBLOSUM80	10	0.5	894	500/894	0.559	0.71	0.71
SSP_Sspon.002B0016560	SSP_Sspon.003B0011960	EBLOSUM80	10	0.5	948	530/948	0.559	0.706	0.706
SSP_Sspon.002B0016560	SSP_Sspon.007C0003190	EBLOSUM80	10	0.5	982	549/982	0.559	0.687	0.687
SSP_Sspon.002B0016560	SSP_Sspon.007C0003200	EBLOSUM80	10	0.5	982	549/982	0.559	0.687	0.687
SCA4_evm.model.SCSP803280_000160112.1	SSP_Sspon.003D0011420	EBLOSUM80	10	0.5	914	510/914	0.558	0.726	0.726
SSP_Sspon.001B0007960	SSP_Sspon.003D0011420	EBLOSUM80	10	0.5	914	510/914	0.558	0.726	0.726
SSP_Sspon.001B0007960	SSP_Sspon.007A0005432	EBLOSUM80	10	0.5	956	533/956	0.558	0.682	0.682
SSP_Sspon.001C0005753	SSP_Sspon.003D0011420	EBLOSUM80	10	0.5	912	509/912	0.558	0.728	0.728
SSP_Sspon.001C0005753	SSP_Sspon.007A0005432	EBLOSUM80	10	0.5	956	533/956	0.558	0.681	0.681
SSP_Sspon.001D0006580	SSP_Sspon.003D0011420	EBLOSUM80	10	0.5	914	510/914	0.558	0.728	0.728
SSP_Sspon.001D0006580	SSP_Sspon.007A0005432	EBLOSUM80	10	0.5	956	533/956	0.558	0.683	0.683
SSP_Sspon.002A0019310	SSP_Sspon.003B0011960	EBLOSUM80	10	0.5	949	530/949	0.558	0.704	0.704
SCA1_2_Sh_207K10_p000010	SSP_Sspon.001D0006580	EBLOSUM80	10	0.5	894	498/894	0.557	0.709	0.709
SCA2_1_c95057f1p13337.p1	SSP_Sspon.001C0005753	EBLOSUM80	10	0.5	929	517/929	0.557	0.692	0.692
SCA4_evm.model.SCSP803280_000160112.1	SSP_Sspon.002C0020910	EBLOSUM80	10	0.5	894	498/894	0.557	0.709	0.709
SCA4_evm.model.SCSP803280_000160112.1	SSP_Sspon.003C0015582	EBLOSUM80	10	0.5	968	539/968	0.557	0.686	0.686
SSP_Sspon.001B0007960	SSP_Sspon.003C0015582	EBLOSUM80	10	0.5	968	539/968	0.557	0.686	0.686
SSP_Sspon.001B0007960	SSP_Sspon.007B0004891	EBLOSUM80	10	0.5	961	535/961	0.557	0.678	0.678
SSP_Sspon.001C0005753	SSP_Sspon.003C0015582	EBLOSUM80	10	0.5	968	539/968	0.557	0.685	0.685
SSP_Sspon.001C0005753	SSP_Sspon.006D0008830	EBLOSUM80	10	0.5	897	500/897	0.557	0.719	0.719
SSP_Sspon.001C0005753	SSP_Sspon.007B0004891	EBLOSUM80	10	0.5	961	535/961	0.557	0.677	0.677
SSP_Sspon.001D0006580	SSP_Sspon.003C0015582	EBLOSUM80	10	0.5	968	539/968	0.557	0.687	0.687
SSP_Sspon.001D0006580	SSP_Sspon.006D0008830	EBLOSUM80	10	0.5	897	500/897	0.557	0.72	0.72
SSP_Sspon.001D0006580	SSP_Sspon.007A0005350	EBLOSUM80	10	0.5	894	498/894	0.557	0.709	0.709
SSP_Sspon.001D0006580	SSP_Sspon.007B0004891	EBLOSUM80	10	0.5	961	535/961	0.557	0.68	0.68
SCA1_2_Sh_207K10_p000010	SSP_Sspon.001B0007960	EBLOSUM80	10	0.5	894	497/894	0.556	0.709	0.709
SCA1_2_Sh_207K10_p000010	SSP_Sspon.001C0005753	EBLOSUM80	10	0.5	894	497/894	0.556	0.708	0.708
SCA2_1_c104592f1p34438.p1	SSP_Sspon.002A0019310	EBLOSUM80	10	0.5	919	511/919	0.556	0.721	0.721
SCA2_1_c110831f1p14803.p1	SSP_Sspon.002A0019310	EBLOSUM80	10	0.5	919	511/919	0.556	0.721	0.721
SCA3_SP803280_c114107_g1_i3_m.132354	SSP_Sspon.001C0005753	EBLOSUM80	10	0.5	897	499/897	0.556	0.719	0.719
SCA3_SP803280_c114107_g1_i3_m.132354	SSP_Sspon.001D0006580	EBLOSUM80	10	0.5	897	499/897	0.556	0.72	0.72
SCA3_SP803280_c114107_g1_i3_m.132354	SSP_Sspon.002A0019310	EBLOSUM80	10	0.5	919	511/919	0.556	0.721	0.721
SCA3_SP803280_c117830_g1_i1_m.154722	SSP_Sspon.004A0002360	EBLOSUM80	10	0.5	898	499/898	0.556	0.712	0.712
SCA4_evm.model.SCSP803280_000160112.1	SSP_Sspon.007A0005432	EBLOSUM80	10	0.5	956	532/956	0.556	0.681	0.681
SCA4_evm.model.SCSP803280_000160112.1	SSP_Sspon.007B0004891	EBLOSUM80	10	0.5	961	534/961	0.556	0.677	0.677
SSP_Sspon.001B0007960	SSP_Sspon.006D0008830	EBLOSUM80	10	0.5	897	499/897	0.556	0.719	0.719
SSP_Sspon.001B0007960	SSP_Sspon.007A0005350	EBLOSUM80	10	0.5	894	497/894	0.556	0.709	0.709
SSP_Sspon.001C0005753	SSP_Sspon.002A0019843	EBLOSUM80	10	0.5	897	499/897	0.556	0.719	0.719
SSP_Sspon.001C0005753	SSP_Sspon.007A0005350	EBLOSUM80	10	0.5	894	497/894	0.556	0.708	0.708
SSP_Sspon.001D0006580	SSP_Sspon.002A0019843	EBLOSUM80	10	0.5	897	499/897	0.556	0.72	0.72
SSP_Sspon.002A0019310	SSP_Sspon.002A0019843	EBLOSUM80	10	0.5	919	511/919	0.556	0.721	0.721
SCA1_2_Sh_205A13_p000010	SSP_Sspon.003C0015582	EBLOSUM80	10	0.5	969	538/969	0.555	0.697	0.697
SCA1_2_Sh_205A13_p000010	SSP_Sspon.004A0002360	EBLOSUM80	10	0.5	908	504/908	0.555	0.706	0.706
SCA2_1_c104592f1p34438.p1	SSP_Sspon.001C0005753	EBLOSUM80	10	0.5	897	498/897	0.555	0.718	0.718
SCA2_1_c104592f1p34438.p1	SSP_Sspon.001D0006580	EBLOSUM80	10	0.5	897	498/897	0.555	0.719	0.719
SCA2_1_c104592f1p34438.p1	SSP_Sspon.002B0016560	EBLOSUM80	10	0.5	916	508/916	0.555	0.721	0.721
SCA2_1_c110831f1p14803.p1	SSP_Sspon.001C0005753	EBLOSUM80	10	0.5	897	498/897	0.555	0.718	0.718
SCA2_1_c110831f1p14803.p1	SSP_Sspon.001D0006580	EBLOSUM80	10	0.5	897	498/897	0.555	0.719	0.719
SCA2_1_c110831f1p14803.p1	SSP_Sspon.002B0016560	EBLOSUM80	10	0.5	916	508/916	0.555	0.721	0.721
SCA2_1_c94027f1p03407.p1	SSP_Sspon.001B0007960	EBLOSUM80	10	0.5	923	512/923	0.555	0.68	0.68
SCA2_1_c94027f1p03407.p1	SSP_Sspon.001C0005753	EBLOSUM80	10	0.5	923	512/923	0.555	0.679	0.679
SCA2_1_c94027f1p03407.p1	SSP_Sspon.001D0006580	EBLOSUM80	10	0.5	923	512/923	0.555	0.681	0.681
SCA2_1_c95057f1p13337.p1	SCA4_evm.model.SCSP803280_000160112.1	EBLOSUM80	10	0.5	935	519/935	0.555	0.686	0.686
SCA2_1_c95057f1p13337.p1	SSP_Sspon.001B0007960	EBLOSUM80	10	0.5	935	519/935	0.555	0.686	0.686
SCA2_1_c95057f1p13337.p1	SSP_Sspon.001D0006580	EBLOSUM80	10	0.5	935	519/935	0.555	0.687	0.687
SCA2_1_c95187f1p03230.p1	SSP_Sspon.002A0019310	EBLOSUM80	10	0.5	919	510/919	0.555	0.721	0.721
SCA2_1_c98807f1p12984.p1	SSP_Sspon.001C0005753	EBLOSUM80	10	0.5	897	498/897	0.555	0.718	0.718
SCA2_1_c98807f1p12984.p1	SSP_Sspon.001D0006580	EBLOSUM80	10	0.5	897	498/897	0.555	0.719	0.719
SCA2_1_c98807f1p12984.p1	SSP_Sspon.002A0019310	EBLOSUM80	10	0.5	919	510/919	0.555	0.721	0.721
SCA3_SP803280_c114107_g1_i3_m.132354	SSP_Sspon.001B0007960	EBLOSUM80	10	0.5	897	498/897	0.555	0.719	0.719
SCA3_SP803280_c114107_g1_i3_m.132354	SSP_Sspon.002B0016560	EBLOSUM80	10	0.5	916	508/916	0.555	0.721	0.721
SCA3_SP803280_c117830_g1_i1_m.154722	SSP_Sspon.007B0004891	EBLOSUM80	10	0.5	960	533/960	0.555	0.681	0.681
SCA4_evm.model.SCSP803280_000160112.1	SSP_Sspon.006D0008830	EBLOSUM80	10	0.5	897	498/897	0.555	0.718	0.718
SSP_Sspon.001B0007960	SSP_Sspon.002A0019843	EBLOSUM80	10	0.5	897	498/897	0.555	0.719	0.719
SSP_Sspon.002A0019310	SSP_Sspon.006D0008830	EBLOSUM80	10	0.5	919	510/919	0.555	0.719	0.719
SSP_Sspon.002A0019843	SSP_Sspon.002B0016560	EBLOSUM80	10	0.5	916	508/916	0.555	0.721	0.721
SSP_Sspon.002B0016560	SSP_Sspon.004D0003820	EBLOSUM80	10	0.5	906	503/906	0.555	0.711	0.711
SSP_Sspon.002B0016560	SSP_Sspon.006D0008830	EBLOSUM80	10	0.5	916	508/916	0.555	0.721	0.721
SCA1_2_Sh_205A13_p000010	SCA1_2_Sh_231L05_p000040	EBLOSUM80	10	0.5	944	523/944	0.554	0.718	0.718
SCA1_2_Sh_205A13_p000010	SCA2_1_c104592f1p34438.p1	EBLOSUM80	10	0.5	917	508/917	0.554	0.72	0.72
SCA1_2_Sh_205A13_p000010	SCA2_1_c110831f1p14803.p1	EBLOSUM80	10	0.5	917	508/917	0.554	0.72	0.72
SCA1_2_Sh_205A13_p000010	SCA3_SP803280_c114107_g1_i3_m.132354	EBLOSUM80	10	0.5	917	508/917	0.554	0.72	0.72
SCA1_2_Sh_205A13_p000010	SSP_Sspon.002A0019843	EBLOSUM80	10	0.5	917	508/917	0.554	0.72	0.72
SCA1_2_Sh_207K10_p000010	SCA4_evm.model.SCSP803280_000160112.1	EBLOSUM80	10	0.5	894	495/894	0.554	0.707	0.707
SCA1_2_Sh_231L05_p000040	SSP_Sspon.002A0019310	EBLOSUM80	10	0.5	950	526/950	0.554	0.715	0.715
SCA1_2_Sh_231L05_p000040	SSP_Sspon.002B0016560	EBLOSUM80	10	0.5	944	523/944	0.554	0.717	0.717
SCA2_1_c104592f1p34438.p1	SSP_Sspon.001B0007960	EBLOSUM80	10	0.5	897	497/897	0.554	0.718	0.718
SCA2_1_c110831f1p14803.p1	SSP_Sspon.001B0007960	EBLOSUM80	10	0.5	897	497/897	0.554	0.718	0.718
SCA2_1_c57688f1p43030.p1	SSP_Sspon.001C0005753	EBLOSUM80	10	0.5	899	498/899	0.554	0.717	0.717
SCA2_1_c57688f1p43030.p1	SSP_Sspon.001D0006580	EBLOSUM80	10	0.5	899	498/899	0.554	0.719	0.719
SCA2_1_c94027f1p03407.p1	SCA4_evm.model.SCSP803280_000160112.1	EBLOSUM80	10	0.5	923	511/923	0.554	0.679	0.679
SCA2_1_c94760f1p43082.p1	SSP_Sspon.001C0005753	EBLOSUM80	10	0.5	899	498/899	0.554	0.717	0.717
SCA2_1_c94760f1p43082.p1	SSP_Sspon.001D0006580	EBLOSUM80	10	0.5	899	498/899	0.554	0.719	0.719
SCA2_1_c95187f1p03230.p1	SSP_Sspon.001C0005753	EBLOSUM80	10	0.5	897	497/897	0.554	0.718	0.718
SCA2_1_c95187f1p03230.p1	SSP_Sspon.001D0006580	EBLOSUM80	10	0.5	897	497/897	0.554	0.719	0.719
SCA2_1_c98807f1p12984.p1	SSP_Sspon.001B0007960	EBLOSUM80	10	0.5	897	497/897	0.554	0.718	0.718
SCA3_SP803280_c114107_g1_i3_m.132354	SCA4_evm.model.SCSP803280_000160112.1	EBLOSUM80	10	0.5	897	497/897	0.554	0.718	0.718
SCA3_SP803280_c117830_g1_i1_m.154722	SSP_Sspon.003B0011960	EBLOSUM80	10	0.5	941	521/941	0.554	0.699	0.699
SCA3_SP803280_c117830_g1_i1_m.154722	SSP_Sspon.007A0005432	EBLOSUM80	10	0.5	960	532/960	0.554	0.682	0.682
SCA4_evm.model.SCSP803280_000160112.1	SSP_Sspon.002A0019843	EBLOSUM80	10	0.5	897	497/897	0.554	0.718	0.718
SCA4_evm.model.SCSP803280_000160112.1	SSP_Sspon.007A0005350	EBLOSUM80	10	0.5	894	495/894	0.554	0.707	0.707
SSP_Sspon.002A0019310	SSP_Sspon.003C0015582	EBLOSUM80	10	0.5	970	537/970	0.554	0.697	0.697
SSP_Sspon.002A0019310	SSP_Sspon.004D0003820	EBLOSUM80	10	0.5	908	503/908	0.554	0.709	0.709
SSP_Sspon.002B0016560	SSP_Sspon.003C0015582	EBLOSUM80	10	0.5	969	537/969	0.554	0.699	0.699
SSP_Sspon.002B0016560	SSP_Sspon.004C0002831	EBLOSUM80	10	0.5	906	502/906	0.554	0.711	0.711
SCA1_2_Sh_205A13_p000010	SCA2_1_c95187f1p03230.p1	EBLOSUM80	10	0.5	917	507/917	0.553	0.72	0.72
SCA1_2_Sh_205A13_p000010	SCA2_1_c98807f1p12984.p1	EBLOSUM80	10	0.5	917	507/917	0.553	0.72	0.72
SCA1_2_Sh_205A13_p000010	SSP_Sspon.006D0008830	EBLOSUM80	10	0.5	917	507/917	0.553	0.718	0.718
SCA2_1_c104592f1p34438.p1	SCA4_evm.model.SCSP803280_000160112.1	EBLOSUM80	10	0.5	897	496/897	0.553	0.717	0.717
SCA2_1_c110831f1p14803.p1	SCA4_evm.model.SCSP803280_000160112.1	EBLOSUM80	10	0.5	897	496/897	0.553	0.717	0.717
SCA2_1_c57688f1p43030.p1	SSP_Sspon.001B0007960	EBLOSUM80	10	0.5	899	497/899	0.553	0.717	0.717
SCA2_1_c94760f1p43082.p1	SSP_Sspon.001B0007960	EBLOSUM80	10	0.5	899	497/899	0.553	0.717	0.717
SCA2_1_c95187f1p03230.p1	SSP_Sspon.001B0007960	EBLOSUM80	10	0.5	897	496/897	0.553	0.718	0.718
SCA2_1_c95187f1p03230.p1	SSP_Sspon.002B0016560	EBLOSUM80	10	0.5	916	507/916	0.553	0.721	0.721
SCA2_1_c98807f1p12984.p1	SCA4_evm.model.SCSP803280_000160112.1	EBLOSUM80	10	0.5	897	496/897	0.553	0.717	0.717
SCA2_1_c98807f1p12984.p1	SSP_Sspon.002B0016560	EBLOSUM80	10	0.5	916	507/916	0.553	0.721	0.721
SSP_Sspon.002A0019310	SSP_Sspon.004C0002831	EBLOSUM80	10	0.5	908	502/908	0.553	0.709	0.709
SSP_Sspon.002B0016560	SSP_Sspon.004D0003801	EBLOSUM80	10	0.5	906	501/906	0.553	0.709	0.709
SCA1_2_Sh_205A13_p000010	SSP_Sspon.003C0016550	EBLOSUM80	10	0.5	942	520/942	0.552	0.715	0.715
SCA2_1_c57688f1p43030.p1	SCA4_evm.model.SCSP803280_000160112.1	EBLOSUM80	10	0.5	899	496/899	0.552	0.716	0.716
SCA2_1_c57688f1p43030.p1	SSP_Sspon.002A0019310	EBLOSUM80	10	0.5	919	507/919	0.552	0.717	0.717
SCA2_1_c94760f1p43082.p1	SCA4_evm.model.SCSP803280_000160112.1	EBLOSUM80	10	0.5	899	496/899	0.552	0.716	0.716
SCA2_1_c94760f1p43082.p1	SSP_Sspon.002A0019310	EBLOSUM80	10	0.5	919	507/919	0.552	0.717	0.717
SCA2_1_c95187f1p03230.p1	SCA4_evm.model.SCSP803280_000160112.1	EBLOSUM80	10	0.5	897	495/897	0.552	0.717	0.717
SSP_Sspon.002A0019310	SSP_Sspon.003C0016550	EBLOSUM80	10	0.5	947	523/947	0.552	0.713	0.713
SSP_Sspon.002A0019310	SSP_Sspon.004D0003801	EBLOSUM80	10	0.5	908	501/908	0.552	0.707	0.707
SSP_Sspon.002B0016560	SSP_Sspon.003C0016550	EBLOSUM80	10	0.5	942	520/942	0.552	0.714	0.714
SCA2_1_c57688f1p43030.p1	SSP_Sspon.002B0016560	EBLOSUM80	10	0.5	916	505/916	0.551	0.718	0.718
SCA2_1_c81772f1p13316.p1	SSP_Sspon.001C0005753	EBLOSUM80	10	0.5	897	494/897	0.551	0.707	0.707
SCA2_1_c81772f1p13316.p1	SSP_Sspon.001D0006580	EBLOSUM80	10	0.5	897	494/897	0.551	0.708	0.708
SCA2_1_c94760f1p43082.p1	SSP_Sspon.002B0016560	EBLOSUM80	10	0.5	916	505/916	0.551	0.718	0.718
SCA3_SP803280_c111302_g1_i1_m.116495	SCA3_SP803280_c117830_g1_i1_m.154722	EBLOSUM80	10	0.5	885	488/885	0.551	0.702	0.702
SSP_Sspon.001C0005753	SSP_Sspon.008A0012070	EBLOSUM80	10	0.5	897	494/897	0.551	0.707	0.707
SSP_Sspon.001D0006580	SSP_Sspon.008A0012070	EBLOSUM80	10	0.5	897	494/897	0.551	0.708	0.708
SCA1_2_Sh_205A13_p000010	SCA2_1_c57688f1p43030.p1	EBLOSUM80	10	0.5	917	504/917	0.55	0.715	0.715
SCA1_2_Sh_205A13_p000010	SCA2_1_c94760f1p43082.p1	EBLOSUM80	10	0.5	917	504/917	0.55	0.715	0.715
SCA2_1_c81772f1p13316.p1	SSP_Sspon.001B0007960	EBLOSUM80	10	0.5	897	493/897	0.55	0.707	0.707
SCA2_1_c95057f1p13337.p1	SCA3_SP803280_c117830_g1_i1_m.154722	EBLOSUM80	10	0.5	932	513/932	0.55	0.692	0.692
SSP_Sspon.001B0007960	SSP_Sspon.008A0012070	EBLOSUM80	10	0.5	897	493/897	0.55	0.707	0.707
SCA1_2_Sh_205A13_p000010	SCA3_SP803280_c111302_g1_i1_m.116495	EBLOSUM80	10	0.5	895	491/895	0.549	0.694	0.694
SCA3_SP803280_c117830_g1_i1_m.154722	SSP_Sspon.003C0015582	EBLOSUM80	10	0.5	962	528/962	0.549	0.692	0.692
SCA3_SP803280_c117830_g1_i1_m.154722	SSP_Sspon.006D0008830	EBLOSUM80	10	0.5	912	501/912	0.549	0.704	0.704
SSP_Sspon.002B0016560	SSP_Sspon.004A0002360	EBLOSUM80	10	0.5	911	500/911	0.549	0.705	0.705
SCA1_2_Sh_203E09_p000020	SCA2_1_c94027f1p03407.p1	EBLOSUM80	10	0.5	881	483/881	0.548	0.667	0.667
SCA1_2_Sh_231L05_p000040	SCA3_SP803280_c117830_g1_i1_m.154722	EBLOSUM80	10	0.5	940	515/940	0.548	0.71	0.71
SCA2_1_c104592f1p34438.p1	SCA3_SP803280_c117830_g1_i1_m.154722	EBLOSUM80	10	0.5	912	500/912	0.548	0.704	0.704
SCA2_1_c110831f1p14803.p1	SCA3_SP803280_c117830_g1_i1_m.154722	EBLOSUM80	10	0.5	912	500/912	0.548	0.704	0.704
SCA2_1_c81772f1p13316.p1	SCA4_evm.model.SCSP803280_000160112.1	EBLOSUM80	10	0.5	897	492/897	0.548	0.706	0.706
SCA2_1_c81772f1p13316.p1	SSP_Sspon.002B0016560	EBLOSUM80	10	0.5	909	498/909	0.548	0.714	0.714
SCA3_SP803280_c111302_g1_i1_m.116495	SSP_Sspon.002B0016560	EBLOSUM80	10	0.5	893	489/893	0.548	0.699	0.699
SCA3_SP803280_c114107_g1_i3_m.132354	SCA3_SP803280_c117830_g1_i1_m.154722	EBLOSUM80	10	0.5	912	500/912	0.548	0.704	0.704
SCA3_SP803280_c117830_g1_i1_m.154722	SSP_Sspon.002A0019843	EBLOSUM80	10	0.5	912	500/912	0.548	0.704	0.704
SCA3_SP803280_c117830_g1_i1_m.154722	SSP_Sspon.003C0016550	EBLOSUM80	10	0.5	938	514/938	0.548	0.709	0.709
SCA4_evm.model.SCSP803280_000160112.1	SSP_Sspon.008A0012070	EBLOSUM80	10	0.5	897	492/897	0.548	0.706	0.706
SSP_Sspon.001B0007960	SSP_Sspon.007C0003190	EBLOSUM80	10	0.5	977	535/977	0.548	0.669	0.669
SSP_Sspon.001B0007960	SSP_Sspon.007C0003200	EBLOSUM80	10	0.5	977	535/977	0.548	0.669	0.669
SSP_Sspon.001C0005753	SSP_Sspon.007C0003190	EBLOSUM80	10	0.5	977	535/977	0.548	0.668	0.668
SSP_Sspon.001C0005753	SSP_Sspon.007C0003200	EBLOSUM80	10	0.5	977	535/977	0.548	0.668	0.668
SSP_Sspon.001D0006580	SSP_Sspon.007C0003190	EBLOSUM80	10	0.5	977	535/977	0.548	0.67	0.67
SSP_Sspon.001D0006580	SSP_Sspon.007C0003200	EBLOSUM80	10	0.5	977	535/977	0.548	0.67	0.67
SSP_Sspon.002A0019310	SSP_Sspon.004A0002360	EBLOSUM80	10	0.5	913	500/913	0.548	0.703	0.703
SSP_Sspon.002B0016560	SSP_Sspon.008A0012070	EBLOSUM80	10	0.5	909	498/909	0.548	0.714	0.714
SCA1_2_Sh_205A13_p000010	SSP_Sspon.003A0008781	EBLOSUM80	10	0.5	922	504/922	0.547	0.704	0.704
SCA2_1_c81772f1p13316.p1	SSP_Sspon.002A0019310	EBLOSUM80	10	0.5	912	499/912	0.547	0.713	0.713
SCA2_1_c95187f1p03230.p1	SCA3_SP803280_c117830_g1_i1_m.154722	EBLOSUM80	10	0.5	912	499/912	0.547	0.704	0.704
SCA2_1_c98807f1p12984.p1	SCA3_SP803280_c117830_g1_i1_m.154722	EBLOSUM80	10	0.5	912	499/912	0.547	0.704	0.704
SCA3_SP803280_c111302_g1_i1_m.116495	SSP_Sspon.002A0019310	EBLOSUM80	10	0.5	895	490/895	0.547	0.698	0.698
SCA4_evm.model.SCSP803280_000160112.1	SSP_Sspon.007C0003190	EBLOSUM80	10	0.5	977	534/977	0.547	0.668	0.668
SCA4_evm.model.SCSP803280_000160112.1	SSP_Sspon.007C0003200	EBLOSUM80	10	0.5	977	534/977	0.547	0.668	0.668
SSP_Sspon.002A0019310	SSP_Sspon.008A0012070	EBLOSUM80	10	0.5	912	499/912	0.547	0.713	0.713
SSP_Sspon.002B0016560	SSP_Sspon.003A0008781	EBLOSUM80	10	0.5	921	504/921	0.547	0.705	0.705
SCA1_2_Sh_205A13_p000010	SCA2_1_c81772f1p13316.p1	EBLOSUM80	10	0.5	910	497/910	0.546	0.711	0.711
SCA1_2_Sh_205A13_p000010	SSP_Sspon.008A0012070	EBLOSUM80	10	0.5	910	497/910	0.546	0.711	0.711
SCA2_1_c57688f1p43030.p1	SCA3_SP803280_c117830_g1_i1_m.154722	EBLOSUM80	10	0.5	912	498/912	0.546	0.702	0.702
SCA2_1_c94027f1p03407.p1	SCA3_SP803280_c117830_g1_i1_m.154722	EBLOSUM80	10	0.5	930	508/930	0.546	0.676	0.676
SCA2_1_c94760f1p43082.p1	SCA3_SP803280_c117830_g1_i1_m.154722	EBLOSUM80	10	0.5	912	498/912	0.546	0.702	0.702
SCA2_1_c99449f1p22948.p1	SCA3_SP803280_c117830_g1_i1_m.154722	EBLOSUM80	10	0.5	890	486/890	0.546	0.696	0.696
SSP_Sspon.002A0019310	SSP_Sspon.003A0008781	EBLOSUM80	10	0.5	927	506/927	0.546	0.702	0.702
SCA1_2_Sh_205A13_p000010	SCA1_2_Sh_207K10_p000010	EBLOSUM80	10	0.5	896	488/896	0.545	0.723	0.723
SCA1_2_Sh_205A13_p000010	SSP_Sspon.002C0020910	EBLOSUM80	10	0.5	896	488/896	0.545	0.723	0.723
SCA1_2_Sh_205A13_p000010	SSP_Sspon.007A0005350	EBLOSUM80	10	0.5	896	488/896	0.545	0.723	0.723
SCA1_2_Sh_207K10_p000010	SSP_Sspon.002B0016560	EBLOSUM80	10	0.5	899	490/899	0.545	0.72	0.72
SCA1_2_Sh_231L05_p000040	SCA4_evm.model.SCSP803280_000160112.1	EBLOSUM80	10	0.5	934	509/934	0.545	0.708	0.708
SCA1_2_Sh_231L05_p000040	SSP_Sspon.001B0007960	EBLOSUM80	10	0.5	934	509/934	0.545	0.708	0.708
SCA1_2_Sh_231L05_p000040	SSP_Sspon.001C0005753	EBLOSUM80	10	0.5	932	508/932	0.545	0.709	0.709
SCA1_2_Sh_231L05_p000040	SSP_Sspon.001D0006580	EBLOSUM80	10	0.5	934	509/934	0.545	0.709	0.709
SCA2_1_c94027f1p03407.p1	SSP_Sspon.001B0001230	EBLOSUM80	10	0.5	882	481/882	0.545	0.671	0.671
SCA2_1_c94027f1p03407.p1	SSP_Sspon.007A0012661	EBLOSUM80	10	0.5	882	481/882	0.545	0.671	0.671
SCA3_SP803280_c117830_g1_i1_m.154722	SSP_Sspon.002C0020910	EBLOSUM80	10	0.5	891	486/891	0.545	0.719	0.719
SCA3_SP803280_c117830_g1_i1_m.154722	SSP_Sspon.007C0003190	EBLOSUM80	10	0.5	978	533/978	0.545	0.669	0.669
SCA3_SP803280_c117830_g1_i1_m.154722	SSP_Sspon.007C0003200	EBLOSUM80	10	0.5	978	533/978	0.545	0.669	0.669
SSP_Sspon.002B0016560	SSP_Sspon.002C0020910	EBLOSUM80	10	0.5	899	490/899	0.545	0.72	0.72
SSP_Sspon.002B0016560	SSP_Sspon.007A0005350	EBLOSUM80	10	0.5	899	490/899	0.545	0.72	0.72
SCA1_2_Sh_207K10_p000010	SCA3_SP803280_c117830_g1_i1_m.154722	EBLOSUM80	10	0.5	891	485/891	0.544	0.718	0.718
SCA3_SP803280_c117830_g1_i1_m.154722	SSP_Sspon.007A0005350	EBLOSUM80	10	0.5	891	485/891	0.544	0.718	0.718
SSP_Sspon.001B0007960	SSP_Sspon.003C0016550	EBLOSUM80	10	0.5	937	510/937	0.544	0.701	0.701
SSP_Sspon.001D0006580	SSP_Sspon.002D0016200	EBLOSUM80	10	0.5	907	493/907	0.544	0.698	0.698
SCA2_1_c81772f1p13316.p1	SCA3_SP803280_c117830_g1_i1_m.154722	EBLOSUM80	10	0.5	905	491/905	0.543	0.697	0.697
SCA3_SP803280_c117830_g1_i1_m.154722	SSP_Sspon.008A0012070	EBLOSUM80	10	0.5	905	491/905	0.543	0.697	0.697
SCA1_2_Sh_203E09_p000020	SSP_Sspon.002B0016530	EBLOSUM80	10	0.5	1027	557/1027	0.542	0.642	0.642
SCA3_SP803280_c117830_g1_i1_m.154722	SSP_Sspon.003A0008781	EBLOSUM80	10	0.5	918	498/918	0.542	0.697	0.697
SSP_Sspon.001B0007960	SSP_Sspon.002D0016200	EBLOSUM80	10	0.5	907	492/907	0.542	0.698	0.698
SSP_Sspon.001C0005753	SSP_Sspon.002D0016200	EBLOSUM80	10	0.5	907	492/907	0.542	0.697	0.697
SSP_Sspon.001C0005753	SSP_Sspon.003C0016550	EBLOSUM80	10	0.5	938	508/938	0.542	0.698	0.698
SSP_Sspon.004D0003820	SSP_Sspon.006D0008830	EBLOSUM80	10	0.5	885	480/885	0.542	0.716	0.716
SCA1_2_Sh_205A13_p000010	SCA2_1_c99449f1p22948.p1	EBLOSUM80	10	0.5	897	485/897	0.541	0.69	0.69
SCA1_2_Sh_207K10_p000010	SSP_Sspon.002A0019310	EBLOSUM80	10	0.5	904	489/904	0.541	0.715	0.715
SCA3_SP803280_c114107_g1_i3_m.132354	SSP_Sspon.004D0003820	EBLOSUM80	10	0.5	886	479/886	0.541	0.714	0.714
SCA4_evm.model.SCSP803280_000160112.1	SSP_Sspon.003C0016550	EBLOSUM80	10	0.5	940	509/940	0.541	0.697	0.697
SCA4_evm.model.SCSP803280_000160112.1	SSP_Sspon.004C0002831	EBLOSUM80	10	0.5	898	486/898	0.541	0.704	0.704
SCA4_evm.model.SCSP803280_000160112.1	SSP_Sspon.004D0003801	EBLOSUM80	10	0.5	898	486/898	0.541	0.704	0.704
SCA4_evm.model.SCSP803280_000160112.1	SSP_Sspon.004D0003820	EBLOSUM80	10	0.5	898	486/898	0.541	0.704	0.704
SSP_Sspon.001B0001230	SSP_Sspon.002B0016530	EBLOSUM80	10	0.5	1027	556/1027	0.541	0.643	0.643
SSP_Sspon.001C0005753	SSP_Sspon.004C0002831	EBLOSUM80	10	0.5	895	484/895	0.541	0.706	0.706
SSP_Sspon.001C0005753	SSP_Sspon.004D0003801	EBLOSUM80	10	0.5	895	484/895	0.541	0.706	0.706
SSP_Sspon.001C0005753	SSP_Sspon.004D0003820	EBLOSUM80	10	0.5	895	484/895	0.541	0.706	0.706
SSP_Sspon.001C0005753	SSP_Sspon.006C0009010	EBLOSUM80	10	0.5	912	493/912	0.541	0.684	0.684
SSP_Sspon.001D0006580	SSP_Sspon.003C0016550	EBLOSUM80	10	0.5	940	509/940	0.541	0.698	0.698
SSP_Sspon.002A0019310	SSP_Sspon.002C0020910	EBLOSUM80	10	0.5	904	489/904	0.541	0.715	0.715
SSP_Sspon.002A0019310	SSP_Sspon.007A0005350	EBLOSUM80	10	0.5	904	489/904	0.541	0.715	0.715
SSP_Sspon.002A0019843	SSP_Sspon.004D0003820	EBLOSUM80	10	0.5	886	479/886	0.541	0.714	0.714
SSP_Sspon.002B0016530	SSP_Sspon.007A0012661	EBLOSUM80	10	0.5	1027	556/1027	0.541	0.643	0.643
SAC2_1_SUGdenovo0693891.p1	SCA2_1_c99449f1p22948.p1	EBLOSUM80	10	0.5	845	456/845	0.54	0.685	0.685
SCA2_1_c104592f1p34438.p1	SSP_Sspon.004D0003820	EBLOSUM80	10	0.5	886	478/886	0.54	0.713	0.713
SCA2_1_c110831f1p14803.p1	SSP_Sspon.004D0003820	EBLOSUM80	10	0.5	886	478/886	0.54	0.713	0.713
SCA2_1_c57688f1p43030.p1	SSP_Sspon.004D0003820	EBLOSUM80	10	0.5	886	478/886	0.54	0.712	0.712
SCA2_1_c94760f1p43082.p1	SSP_Sspon.004D0003820	EBLOSUM80	10	0.5	886	478/886	0.54	0.712	0.712
SCA4_evm.model.SCSP803280_000160112.1	SSP_Sspon.002D0016200	EBLOSUM80	10	0.5	907	490/907	0.54	0.696	0.696
SSP_Sspon.001B0007960	SSP_Sspon.004C0002831	EBLOSUM80	10	0.5	898	485/898	0.54	0.703	0.703
SSP_Sspon.001B0007960	SSP_Sspon.004D0003801	EBLOSUM80	10	0.5	898	485/898	0.54	0.703	0.703
SSP_Sspon.001B0007960	SSP_Sspon.004D0003820	EBLOSUM80	10	0.5	898	485/898	0.54	0.703	0.703
SSP_Sspon.004C0002831	SSP_Sspon.006D0008830	EBLOSUM80	10	0.5	885	478/885	0.54	0.716	0.716
SCA2_1_c94027f1p03407.p1	SSP_Sspon.001D0006550	EBLOSUM80	10	0.5	882	475/882	0.539	0.663	0.663
SCA3_SP803280_c111302_g1_i1_m.116495	SCA4_evm.model.SCSP803280_000160112.1	EBLOSUM80	10	0.5	885	477/885	0.539	0.696	0.696
SCA3_SP803280_c111302_g1_i1_m.116495	SSP_Sspon.001C0005753	EBLOSUM80	10	0.5	882	475/882	0.539	0.698	0.698
SSP_Sspon.001D0006580	SSP_Sspon.004C0002831	EBLOSUM80	10	0.5	898	484/898	0.539	0.704	0.704
SSP_Sspon.001D0006580	SSP_Sspon.004D0003801	EBLOSUM80	10	0.5	898	484/898	0.539	0.704	0.704
SSP_Sspon.001D0006580	SSP_Sspon.004D0003820	EBLOSUM80	10	0.5	898	484/898	0.539	0.704	0.704
SCA2_1_c95057f1p13337.p1	SSP_Sspon.001B0001230	EBLOSUM80	10	0.5	901	485/901	0.538	0.661	0.661
SCA2_1_c95057f1p13337.p1	SSP_Sspon.007A0012661	EBLOSUM80	10	0.5	901	485/901	0.538	0.661	0.661
SCA2_1_c95187f1p03230.p1	SSP_Sspon.004D0003820	EBLOSUM80	10	0.5	886	477/886	0.538	0.713	0.713
SCA3_SP803280_c111302_g1_i1_m.116495	SSP_Sspon.001B0007960	EBLOSUM80	10	0.5	885	476/885	0.538	0.695	0.695
SCA3_SP803280_c114107_g1_i3_m.132354	SSP_Sspon.004C0002831	EBLOSUM80	10	0.5	886	477/886	0.538	0.714	0.714
SCA4_evm.model.SCSP803280_000160112.1	SSP_Sspon.004A0002360	EBLOSUM80	10	0.5	903	486/903	0.538	0.7	0.7
SSP_Sspon.001C0005753	SSP_Sspon.004A0002360	EBLOSUM80	10	0.5	900	484/900	0.538	0.702	0.702
SSP_Sspon.002A0019843	SSP_Sspon.004C0002831	EBLOSUM80	10	0.5	886	477/886	0.538	0.714	0.714
SSP_Sspon.004D0003801	SSP_Sspon.006D0008830	EBLOSUM80	10	0.5	886	477/886	0.538	0.711	0.711
SAC2_1_SUGdenovo0693891.p1	SCA2_1_c94027f1p03407.p1	EBLOSUM80	10	0.5	887	476/887	0.537	0.665	0.665
SCA1_2_Sh_203E09_p000020	SCA2_1_c95057f1p13337.p1	EBLOSUM80	10	0.5	901	484/901	0.537	0.659	0.659
SCA2_1_c104592f1p34438.p1	SSP_Sspon.004C0002831	EBLOSUM80	10	0.5	886	476/886	0.537	0.713	0.713
SCA2_1_c110831f1p14803.p1	SSP_Sspon.004C0002831	EBLOSUM80	10	0.5	886	476/886	0.537	0.713	0.713
SCA2_1_c57688f1p43030.p1	SSP_Sspon.004C0002831	EBLOSUM80	10	0.5	886	476/886	0.537	0.712	0.712
SCA2_1_c94760f1p43082.p1	SSP_Sspon.004C0002831	EBLOSUM80	10	0.5	886	476/886	0.537	0.712	0.712
SCA3_SP803280_c111302_g1_i1_m.116495	SSP_Sspon.001D0006580	EBLOSUM80	10	0.5	885	475/885	0.537	0.696	0.696
SCA3_SP803280_c114107_g1_i3_m.132354	SSP_Sspon.004D0003801	EBLOSUM80	10	0.5	887	476/887	0.537	0.709	0.709
SSP_Sspon.001B0007960	SSP_Sspon.004A0002360	EBLOSUM80	10	0.5	903	485/903	0.537	0.699	0.699
SSP_Sspon.002A0019843	SSP_Sspon.004D0003801	EBLOSUM80	10	0.5	887	476/887	0.537	0.709	0.709
SCA2_1_c104592f1p34438.p1	SSP_Sspon.004D0003801	EBLOSUM80	10	0.5	887	475/887	0.536	0.708	0.708
SCA2_1_c110831f1p14803.p1	SSP_Sspon.004D0003801	EBLOSUM80	10	0.5	887	475/887	0.536	0.708	0.708
SCA2_1_c57688f1p43030.p1	SSP_Sspon.004D0003801	EBLOSUM80	10	0.5	887	475/887	0.536	0.708	0.708
SCA2_1_c94760f1p43082.p1	SSP_Sspon.004D0003801	EBLOSUM80	10	0.5	887	475/887	0.536	0.708	0.708
SCA2_1_c95187f1p03230.p1	SSP_Sspon.004C0002831	EBLOSUM80	10	0.5	886	475/886	0.536	0.713	0.713
SCA2_1_c98807f1p12984.p1	SSP_Sspon.004D0003820	EBLOSUM80	10	0.5	886	475/886	0.536	0.711	0.711
SSP_Sspon.001C0005753	SSP_Sspon.003A0008781	EBLOSUM80	10	0.5	913	489/913	0.536	0.7	0.7
SSP_Sspon.001D0006580	SSP_Sspon.004A0002360	EBLOSUM80	10	0.5	903	484/903	0.536	0.7	0.7
SSP_Sspon.002B0016560	SSP_Sspon.002D0016200	EBLOSUM80	10	0.5	915	490/915	0.536	0.709	0.709
SCA1_2_Sh_205A13_p000010	SSP_Sspon.002D0016200	EBLOSUM80	10	0.5	912	488/912	0.535	0.713	0.713
SCA2_1_c95057f1p13337.p1	SCA2_1_c99449f1p22948.p1	EBLOSUM80	10	0.5	893	478/893	0.535	0.697	0.697
SSP_Sspon.004A0002360	SSP_Sspon.006D0008830	EBLOSUM80	10	0.5	890	476/890	0.535	0.712	0.712
SCA2_1_c82219f1p33162.p1	SCA3_SP803280_c117830_g1_i1_m.154722	EBLOSUM80	10	0.5	879	469/879	0.534	0.692	0.692
SCA2_1_c95057f1p13337.p1	SSP_Sspon.004C0002831	EBLOSUM80	10	0.5	905	483/905	0.534	0.697	0.697
SCA2_1_c95187f1p03230.p1	SSP_Sspon.004D0003801	EBLOSUM80	10	0.5	887	474/887	0.534	0.708	0.708
SCA2_1_c96249f1p33100.p1	SCA3_SP803280_c117830_g1_i1_m.154722	EBLOSUM80	10	0.5	879	469/879	0.534	0.692	0.692
SCA2_1_c98807f1p12984.p1	SSP_Sspon.004C0002831	EBLOSUM80	10	0.5	886	473/886	0.534	0.711	0.711
SCA2_1_c99449f1p22948.p1	SSP_Sspon.002A0019310	EBLOSUM80	10	0.5	903	482/903	0.534	0.685	0.685
SCA2_1_c99449f1p22948.p1	SSP_Sspon.002B0016560	EBLOSUM80	10	0.5	903	482/903	0.534	0.685	0.685
SCA3_SP803280_c117830_g1_i1_m.154722	SSP_Sspon.002D0016200	EBLOSUM80	10	0.5	907	484/907	0.534	0.706	0.706
SCA4_evm.model.SCSP803280_000160112.1	SSP_Sspon.003A0008781	EBLOSUM80	10	0.5	916	489/916	0.534	0.697	0.697
SSP_Sspon.001B0007960	SSP_Sspon.003A0008781	EBLOSUM80	10	0.5	916	489/916	0.534	0.697	0.697
SSP_Sspon.001D0006550	SSP_Sspon.002B0016530	EBLOSUM80	10	0.5	1027	548/1027	0.534	0.635	0.635
SSP_Sspon.001D0006580	SSP_Sspon.003A0008781	EBLOSUM80	10	0.5	916	489/916	0.534	0.698	0.698
SSP_Sspon.001D0006580	SSP_Sspon.006C0009010	EBLOSUM80	10	0.5	919	491/919	0.534	0.678	0.678
SSP_Sspon.002B0016560	SSP_Sspon.006C0009010	EBLOSUM80	10	0.5	915	489/915	0.534	0.704	0.704
SCA1_2_Sh_203E09_p000020	SCA3_SP803280_c95707_g1_i1_m.53094	EBLOSUM80	10	0.5	867	462/867	0.533	0.691	0.691
SCA2_1_c95057f1p13337.p1	SSP_Sspon.004A0002360	EBLOSUM80	10	0.5	908	484/908	0.533	0.694	0.694
SCA3_SP803280_c114107_g1_i3_m.132354	SSP_Sspon.004A0002360	EBLOSUM80	10	0.5	891	475/891	0.533	0.71	0.71
SCA3_SP803280_c95707_g1_i1_m.53094	SSP_Sspon.001B0001230	EBLOSUM80	10	0.5	867	462/867	0.533	0.693	0.693
SCA3_SP803280_c95707_g1_i1_m.53094	SSP_Sspon.007A0012661	EBLOSUM80	10	0.5	867	462/867	0.533	0.693	0.693
SSP_Sspon.001B0007960	SSP_Sspon.006C0009010	EBLOSUM80	10	0.5	919	490/919	0.533	0.678	0.678
SSP_Sspon.002A0019843	SSP_Sspon.004A0002360	EBLOSUM80	10	0.5	891	475/891	0.533	0.71	0.71
SSP_Sspon.002B0016530	SSP_Sspon.007B0004891	EBLOSUM80	10	0.5	1061	565/1061	0.533	0.655	0.655
SCA2_1_c104592f1p34438.p1	SSP_Sspon.004A0002360	EBLOSUM80	10	0.5	891	474/891	0.532	0.709	0.709
SCA2_1_c110831f1p14803.p1	SSP_Sspon.004A0002360	EBLOSUM80	10	0.5	891	474/891	0.532	0.709	0.709
SCA2_1_c57688f1p43030.p1	SSP_Sspon.004A0002360	EBLOSUM80	10	0.5	891	474/891	0.532	0.708	0.708
SCA2_1_c81772f1p13316.p1	SSP_Sspon.004D0003820	EBLOSUM80	10	0.5	886	471/886	0.532	0.7	0.7
SCA2_1_c94760f1p43082.p1	SSP_Sspon.004A0002360	EBLOSUM80	10	0.5	891	474/891	0.532	0.708	0.708
SCA2_1_c95057f1p13337.p1	SSP_Sspon.001D0006550	EBLOSUM80	10	0.5	901	479/901	0.532	0.654	0.654
SCA2_1_c98807f1p12984.p1	SSP_Sspon.004A0002360	EBLOSUM80	10	0.5	891	474/891	0.532	0.709	0.709
SCA2_1_c98807f1p12984.p1	SSP_Sspon.004D0003801	EBLOSUM80	10	0.5	887	472/887	0.532	0.706	0.706
SSP_Sspon.002A0019310	SSP_Sspon.002D0016200	EBLOSUM80	10	0.5	920	489/920	0.532	0.704	0.704
SSP_Sspon.002B0016530	SSP_Sspon.007A0005432	EBLOSUM80	10	0.5	1061	564/1061	0.532	0.656	0.656
SSP_Sspon.004D0003820	SSP_Sspon.008A0012070	EBLOSUM80	10	0.5	885	471/885	0.532	0.702	0.702
SCA2_1_c95187f1p03230.p1	SSP_Sspon.004A0002360	EBLOSUM80	10	0.5	891	473/891	0.531	0.709	0.709
SCA4_evm.model.SCSP803280_000160112.1	SSP_Sspon.006C0009010	EBLOSUM80	10	0.5	919	488/919	0.531	0.676	0.676
SCA1_2_Sh_205A13_p000010	SSP_Sspon.006C0009010	EBLOSUM80	10	0.5	921	488/921	0.53	0.698	0.698
SCA2_1_c82219f1p33162.p1	SCA4_evm.model.SCSP803280_000160112.1	EBLOSUM80	10	0.5	873	463/873	0.53	0.688	0.688
SCA2_1_c82219f1p33162.p1	SSP_Sspon.001B0007960	EBLOSUM80	10	0.5	873	463/873	0.53	0.688	0.688
SCA2_1_c82219f1p33162.p1	SSP_Sspon.001C0005753	EBLOSUM80	10	0.5	871	462/871	0.53	0.69	0.69
SCA2_1_c82219f1p33162.p1	SSP_Sspon.001D0006580	EBLOSUM80	10	0.5	873	463/873	0.53	0.69	0.69
SCA2_1_c96249f1p33100.p1	SCA4_evm.model.SCSP803280_000160112.1	EBLOSUM80	10	0.5	873	463/873	0.53	0.688	0.688
SCA2_1_c96249f1p33100.p1	SSP_Sspon.001B0007960	EBLOSUM80	10	0.5	873	463/873	0.53	0.688	0.688
SCA2_1_c96249f1p33100.p1	SSP_Sspon.001C0005753	EBLOSUM80	10	0.5	871	462/871	0.53	0.69	0.69
SCA2_1_c96249f1p33100.p1	SSP_Sspon.001D0006580	EBLOSUM80	10	0.5	873	463/873	0.53	0.69	0.69
SSP_Sspon.003D0010410	SSP_Sspon.004A0002360	EBLOSUM80	10	0.5	928	492/928	0.53	0.69	0.69
SSP_Sspon.003D0010410	SSP_Sspon.004C0002831	EBLOSUM80	10	0.5	928	492/928	0.53	0.691	0.691
SSP_Sspon.004C0002831	SSP_Sspon.008A0012070	EBLOSUM80	10	0.5	885	469/885	0.53	0.702	0.702
SAC2_1_SUGdenovo0557348.p1	SSP_Sspon.004A0002360	EBLOSUM80	10	0.5	929	491/929	0.529	0.688	0.688
SAC2_1_SUGdenovo0557348.p1	SSP_Sspon.004C0002831	EBLOSUM80	10	0.5	926	490/926	0.529	0.691	0.691
SAC2_1_SUGdenovo0693891.p1	SCA2_1_c95057f1p13337.p1	EBLOSUM80	10	0.5	898	475/898	0.529	0.659	0.659
SAC2_1_SUGdenovo0693891.p1	SCA3_SP803280_c95707_g1_i1_m.53094	EBLOSUM80	10	0.5	874	462/874	0.529	0.683	0.683
SCA2_1_c81772f1p13316.p1	SSP_Sspon.004C0002831	EBLOSUM80	10	0.5	886	469/886	0.529	0.7	0.7
SCA2_1_c94027f1p03407.p1	SCA2_1_c99449f1p22948.p1	EBLOSUM80	10	0.5	887	469/887	0.529	0.688	0.688
SCA2_1_c96777f1p03290.p1	SSP_Sspon.004A0002360	EBLOSUM80	10	0.5	928	491/928	0.529	0.688	0.688
SCA2_1_c96777f1p03290.p1	SSP_Sspon.004C0002831	EBLOSUM80	10	0.5	928	491/928	0.529	0.689	0.689
SCA2_1_c99449f1p22948.p1	SSP_Sspon.006D0008830	EBLOSUM80	10	0.5	887	469/887	0.529	0.699	0.699
SSP_Sspon.003D0010410	SSP_Sspon.004D0003820	EBLOSUM80	10	0.5	928	491/928	0.529	0.691	0.691
SAC2_1_SUGdenovo0557348.p1	SSP_Sspon.004D0003820	EBLOSUM80	10	0.5	926	489/926	0.528	0.691	0.691
SCA1_2_Sh_234G14_p000100	SSP_Sspon.004A0002360	EBLOSUM80	10	0.5	928	490/928	0.528	0.688	0.688
SCA1_2_Sh_234G14_p000100	SSP_Sspon.004C0002831	EBLOSUM80	10	0.5	928	490/928	0.528	0.689	0.689
SCA2_1_c81772f1p13316.p1	SSP_Sspon.004D0003801	EBLOSUM80	10	0.5	887	468/887	0.528	0.694	0.694
SCA2_1_c96777f1p03290.p1	SSP_Sspon.004D0003820	EBLOSUM80	10	0.5	928	490/928	0.528	0.689	0.689
SCA2_1_c99449f1p22948.p1	SCA3_SP803280_c114107_g1_i3_m.132354	EBLOSUM80	10	0.5	887	468/887	0.528	0.699	0.699
SCA2_1_c99449f1p22948.p1	SSP_Sspon.002A0019843	EBLOSUM80	10	0.5	887	468/887	0.528	0.699	0.699
SCA3_SP803280_c117830_g1_i1_m.154722	SSP_Sspon.006C0009010	EBLOSUM80	10	0.5	916	484/916	0.528	0.691	0.691
SCA4_evm.model.SCSP803280_000001563.1	SSP_Sspon.004C0002831	EBLOSUM80	10	0.5	926	489/926	0.528	0.69	0.69
SSP_Sspon.004D0003801	SSP_Sspon.008A0012070	EBLOSUM80	10	0.5	886	468/886	0.528	0.696	0.696
SCA1_2_Sh_234G14_p000100	SSP_Sspon.004D0003820	EBLOSUM80	10	0.5	928	489/928	0.527	0.689	0.689
SCA2_1_c94027f1p03407.p1	SSP_Sspon.004C0002831	EBLOSUM80	10	0.5	902	475/902	0.527	0.687	0.687
SCA3_SP803280_c111302_g1_i1_m.116495	SSP_Sspon.006D0008830	EBLOSUM80	10	0.5	885	466/885	0.527	0.692	0.692
SCA3_SP803280_c95707_g1_i1_m.53094	SSP_Sspon.001D0006550	EBLOSUM80	10	0.5	867	457/867	0.527	0.685	0.685
SCA4_evm.model.SCSP803280_000001563.1	SSP_Sspon.004A0002360	EBLOSUM80	10	0.5	929	490/929	0.527	0.687	0.687
SCA4_evm.model.SCSP803280_000001563.1	SSP_Sspon.004D0003820	EBLOSUM80	10	0.5	926	488/926	0.527	0.69	0.69
SSP_Sspon.002B0016530	SSP_Sspon.007C0003190	EBLOSUM80	10	0.5	1075	567/1075	0.527	0.654	0.654
SSP_Sspon.002B0016530	SSP_Sspon.007C0003200	EBLOSUM80	10	0.5	1075	567/1075	0.527	0.654	0.654
SCA2_1_c104592f1p34438.p1	SCA2_1_c99449f1p22948.p1	EBLOSUM80	10	0.5	887	467/887	0.526	0.698	0.698
SCA2_1_c110831f1p14803.p1	SCA2_1_c99449f1p22948.p1	EBLOSUM80	10	0.5	887	467/887	0.526	0.698	0.698
SCA2_1_c57688f1p43030.p1	SCA2_1_c99449f1p22948.p1	EBLOSUM80	10	0.5	887	467/887	0.526	0.697	0.697
SCA2_1_c82219f1p33162.p1	SSP_Sspon.002A0019310	EBLOSUM80	10	0.5	896	471/896	0.526	0.677	0.677
SCA2_1_c82219f1p33162.p1	SSP_Sspon.002B0016560	EBLOSUM80	10	0.5	892	469/892	0.526	0.679	0.679
SCA2_1_c94760f1p43082.p1	SCA2_1_c99449f1p22948.p1	EBLOSUM80	10	0.5	887	467/887	0.526	0.697	0.697
SCA2_1_c96249f1p33100.p1	SSP_Sspon.002A0019310	EBLOSUM80	10	0.5	896	471/896	0.526	0.677	0.677
SCA2_1_c96249f1p33100.p1	SSP_Sspon.002B0016560	EBLOSUM80	10	0.5	892	469/892	0.526	0.679	0.679
SCA2_1_c99449f1p22948.p1	SCA4_evm.model.SCSP803280_000160112.1	EBLOSUM80	10	0.5	895	471/895	0.526	0.682	0.682
SCA2_1_c99449f1p22948.p1	SSP_Sspon.001C0005753	EBLOSUM80	10	0.5	892	469/892	0.526	0.684	0.684
SCA1_2_Sh_205A13_p000010	SCA2_1_c82219f1p33162.p1	EBLOSUM80	10	0.5	892	468/892	0.525	0.679	0.679
SCA1_2_Sh_205A13_p000010	SCA2_1_c96249f1p33100.p1	EBLOSUM80	10	0.5	892	468/892	0.525	0.679	0.679
SCA2_1_c94027f1p03407.p1	SSP_Sspon.004A0002360	EBLOSUM80	10	0.5	902	474/902	0.525	0.686	0.686
SCA2_1_c94027f1p03407.p1	SSP_Sspon.004D0003820	EBLOSUM80	10	0.5	902	474/902	0.525	0.687	0.687
SCA2_1_c95187f1p03230.p1	SCA2_1_c99449f1p22948.p1	EBLOSUM80	10	0.5	887	466/887	0.525	0.698	0.698
SCA2_1_c99449f1p22948.p1	SSP_Sspon.001B0007960	EBLOSUM80	10	0.5	895	470/895	0.525	0.68	0.68
SCA3_SP803280_c111302_g1_i1_m.116495	SCA3_SP803280_c114107_g1_i3_m.132354	EBLOSUM80	10	0.5	885	465/885	0.525	0.692	0.692
SCA3_SP803280_c111302_g1_i1_m.116495	SSP_Sspon.002A0019843	EBLOSUM80	10	0.5	885	465/885	0.525	0.692	0.692
SSP_Sspon.003D0010410	SSP_Sspon.004D0003801	EBLOSUM80	10	0.5	928	487/928	0.525	0.689	0.689
SSP_Sspon.004A0002360	SSP_Sspon.008A0012070	EBLOSUM80	10	0.5	890	467/890	0.525	0.698	0.698
SAC2_1_SUGdenovo0557348.p1	SCA2_1_c104592f1p34438.p1	EBLOSUM80	10	0.5	937	491/937	0.524	0.687	0.687
SAC2_1_SUGdenovo0557348.p1	SCA2_1_c110831f1p14803.p1	EBLOSUM80	10	0.5	937	491/937	0.524	0.687	0.687
SAC2_1_SUGdenovo0557348.p1	SCA3_SP803280_c114107_g1_i3_m.132354	EBLOSUM80	10	0.5	937	491/937	0.524	0.688	0.688
SAC2_1_SUGdenovo0557348.p1	SSP_Sspon.002A0019843	EBLOSUM80	10	0.5	937	491/937	0.524	0.688	0.688
SAC2_1_SUGdenovo0557348.p1	SSP_Sspon.004D0003801	EBLOSUM80	10	0.5	926	485/926	0.524	0.689	0.689
SAC2_1_SUGdenovo0693891.p1	SSP_Sspon.004D0003820	EBLOSUM80	10	0.5	876	459/876	0.524	0.662	0.662
SCA2_1_c104592f1p34438.p1	SCA3_SP803280_c111302_g1_i1_m.116495	EBLOSUM80	10	0.5	885	464/885	0.524	0.69	0.69
SCA2_1_c110831f1p14803.p1	SCA3_SP803280_c111302_g1_i1_m.116495	EBLOSUM80	10	0.5	885	464/885	0.524	0.69	0.69
SCA2_1_c57688f1p43030.p1	SCA3_SP803280_c111302_g1_i1_m.116495	EBLOSUM80	10	0.5	885	464/885	0.524	0.689	0.689
SCA2_1_c81772f1p13316.p1	SSP_Sspon.004A0002360	EBLOSUM80	10	0.5	891	467/891	0.524	0.696	0.696
SCA2_1_c94760f1p43082.p1	SCA3_SP803280_c111302_g1_i1_m.116495	EBLOSUM80	10	0.5	885	464/885	0.524	0.689	0.689
SCA2_1_c96777f1p03290.p1	SSP_Sspon.004D0003801	EBLOSUM80	10	0.5	928	486/928	0.524	0.686	0.686
SCA2_1_c99449f1p22948.p1	SSP_Sspon.001D0006580	EBLOSUM80	10	0.5	895	469/895	0.524	0.682	0.682
SSP_Sspon.002A0019310	SSP_Sspon.006C0009010	EBLOSUM80	10	0.5	928	486/928	0.524	0.691	0.691
SSP_Sspon.003B0011960	SSP_Sspon.004A0002360	EBLOSUM80	10	0.5	929	487/929	0.524	0.684	0.684
SSP_Sspon.003B0011960	SSP_Sspon.004C0002831	EBLOSUM80	10	0.5	929	487/929	0.524	0.685	0.685
SAC2_1_SUGdenovo0557348.p1	SCA2_1_c95187f1p03230.p1	EBLOSUM80	10	0.5	937	490/937	0.523	0.687	0.687
SAC2_1_SUGdenovo0557348.p1	SCA2_1_c98807f1p12984.p1	EBLOSUM80	10	0.5	937	490/937	0.523	0.686	0.686
SAC2_1_SUGdenovo0693891.p1	SSP_Sspon.004C0002831	EBLOSUM80	10	0.5	876	458/876	0.523	0.662	0.662
SCA1_2_Sh_234G14_p000100	SCA2_1_c104592f1p34438.p1	EBLOSUM80	10	0.5	937	490/937	0.523	0.686	0.686
SCA1_2_Sh_234G14_p000100	SCA2_1_c110831f1p14803.p1	EBLOSUM80	10	0.5	937	490/937	0.523	0.686	0.686
SCA1_2_Sh_234G14_p000100	SCA3_SP803280_c114107_g1_i3_m.132354	EBLOSUM80	10	0.5	937	490/937	0.523	0.687	0.687
SCA1_2_Sh_234G14_p000100	SSP_Sspon.002A0019843	EBLOSUM80	10	0.5	937	490/937	0.523	0.687	0.687
SCA1_2_Sh_234G14_p000100	SSP_Sspon.004D0003801	EBLOSUM80	10	0.5	928	485/928	0.523	0.686	0.686
SCA2_1_c104592f1p34438.p1	SSP_Sspon.003D0010410	EBLOSUM80	10	0.5	937	490/937	0.523	0.687	0.687
SCA2_1_c110831f1p14803.p1	SSP_Sspon.003D0010410	EBLOSUM80	10	0.5	937	490/937	0.523	0.687	0.687
SCA2_1_c95187f1p03230.p1	SCA3_SP803280_c111302_g1_i1_m.116495	EBLOSUM80	10	0.5	885	463/885	0.523	0.69	0.69
SCA2_1_c98807f1p12984.p1	SCA2_1_c99449f1p22948.p1	EBLOSUM80	10	0.5	887	464/887	0.523	0.696	0.696
SCA3_SP803280_c114107_g1_i3_m.132354	SSP_Sspon.003D0010410	EBLOSUM80	10	0.5	937	490/937	0.523	0.688	0.688
SCA4_evm.model.SCSP803280_000001563.1	SSP_Sspon.004D0003801	EBLOSUM80	10	0.5	926	484/926	0.523	0.688	0.688
SSP_Sspon.001B0001230	SSP_Sspon.002C0020910	EBLOSUM80	10	0.5	877	459/877	0.523	0.662	0.662
SSP_Sspon.001B0001230	SSP_Sspon.006D0008830	EBLOSUM80	10	0.5	876	458/876	0.523	0.677	0.677
SSP_Sspon.002A0019843	SSP_Sspon.003D0010410	EBLOSUM80	10	0.5	937	490/937	0.523	0.688	0.688
SSP_Sspon.002C0020910	SSP_Sspon.007A0012661	EBLOSUM80	10	0.5	877	459/877	0.523	0.662	0.662
SSP_Sspon.003B0011960	SSP_Sspon.004D0003820	EBLOSUM80	10	0.5	929	486/929	0.523	0.685	0.685
SSP_Sspon.006D0008830	SSP_Sspon.007A0012661	EBLOSUM80	10	0.5	876	458/876	0.523	0.677	0.677
SAC2_1_SUGdenovo0557348.p1	SSP_Sspon.006D0008830	EBLOSUM80	10	0.5	945	493/945	0.522	0.68	0.68
SAC2_1_SUGdenovo0693891.p1	SSP_Sspon.004D0003801	EBLOSUM80	10	0.5	876	457/876	0.522	0.66	0.66
SCA1_2_Sh_203E09_p000020	SSP_Sspon.002C0020910	EBLOSUM80	10	0.5	877	458/877	0.522	0.662	0.662
SCA1_2_Sh_203E09_p000020	SSP_Sspon.006D0008830	EBLOSUM80	10	0.5	875	457/875	0.522	0.675	0.675
SCA1_2_Sh_234G14_p000100	SCA2_1_c95187f1p03230.p1	EBLOSUM80	10	0.5	937	489/937	0.522	0.686	0.686
SCA1_2_Sh_234G14_p000100	SCA2_1_c98807f1p12984.p1	EBLOSUM80	10	0.5	937	489/937	0.522	0.685	0.685
SCA2_1_c104592f1p34438.p1	SCA2_1_c96777f1p03290.p1	EBLOSUM80	10	0.5	937	489/937	0.522	0.685	0.685
SCA2_1_c104592f1p34438.p1	SCA4_evm.model.SCSP803280_000001563.1	EBLOSUM80	10	0.5	937	489/937	0.522	0.685	0.685
SCA2_1_c110831f1p14803.p1	SCA2_1_c96777f1p03290.p1	EBLOSUM80	10	0.5	937	489/937	0.522	0.685	0.685
SCA2_1_c110831f1p14803.p1	SCA4_evm.model.SCSP803280_000001563.1	EBLOSUM80	10	0.5	937	489/937	0.522	0.685	0.685
SCA2_1_c94027f1p03407.p1	SSP_Sspon.004D0003801	EBLOSUM80	10	0.5	902	471/902	0.522	0.684	0.684
SCA2_1_c95057f1p13337.p1	SSP_Sspon.004D0003820	EBLOSUM80	10	0.5	913	477/913	0.522	0.688	0.688
SCA2_1_c95187f1p03230.p1	SSP_Sspon.003D0010410	EBLOSUM80	10	0.5	937	489/937	0.522	0.687	0.687
SCA2_1_c96777f1p03290.p1	SCA3_SP803280_c114107_g1_i3_m.132354	EBLOSUM80	10	0.5	937	489/937	0.522	0.686	0.686
SCA2_1_c96777f1p03290.p1	SSP_Sspon.002A0019843	EBLOSUM80	10	0.5	937	489/937	0.522	0.686	0.686
SCA2_1_c98807f1p12984.p1	SSP_Sspon.003D0010410	EBLOSUM80	10	0.5	937	489/937	0.522	0.686	0.686
SCA3_SP803280_c114107_g1_i3_m.132354	SCA4_evm.model.SCSP803280_000001563.1	EBLOSUM80	10	0.5	937	489/937	0.522	0.686	0.686
SCA4_evm.model.SCSP803280_000001563.1	SSP_Sspon.002A0019843	EBLOSUM80	10	0.5	937	489/937	0.522	0.686	0.686
SAC2_1_SUGdenovo0557348.p1	SCA2_1_c57688f1p43030.p1	EBLOSUM80	10	0.5	946	493/946	0.521	0.678	0.678
SAC2_1_SUGdenovo0557348.p1	SCA2_1_c94760f1p43082.p1	EBLOSUM80	10	0.5	946	493/946	0.521	0.678	0.678
SCA1_2_Sh_234G14_p000100	SSP_Sspon.006D0008830	EBLOSUM80	10	0.5	945	492/945	0.521	0.679	0.679
SCA2_1_c95187f1p03230.p1	SCA2_1_c96777f1p03290.p1	EBLOSUM80	10	0.5	937	488/937	0.521	0.685	0.685
SCA2_1_c95187f1p03230.p1	SCA4_evm.model.SCSP803280_000001563.1	EBLOSUM80	10	0.5	937	488/937	0.521	0.685	0.685
SCA2_1_c96777f1p03290.p1	SCA2_1_c98807f1p12984.p1	EBLOSUM80	10	0.5	937	488/937	0.521	0.684	0.684
SCA2_1_c98807f1p12984.p1	SCA3_SP803280_c111302_g1_i1_m.116495	EBLOSUM80	10	0.5	885	461/885	0.521	0.688	0.688
SCA2_1_c98807f1p12984.p1	SCA4_evm.model.SCSP803280_000001563.1	EBLOSUM80	10	0.5	937	488/937	0.521	0.684	0.684
SSP_Sspon.003D0010410	SSP_Sspon.006D0008830	EBLOSUM80	10	0.5	945	492/945	0.521	0.68	0.68
SCA1_2_Sh_207K10_p000010	SSP_Sspon.001B0001230	EBLOSUM80	10	0.5	877	456/877	0.52	0.66	0.66
SCA1_2_Sh_207K10_p000010	SSP_Sspon.007A0012661	EBLOSUM80	10	0.5	877	456/877	0.52	0.66	0.66
SCA1_2_Sh_234G14_p000100	SCA2_1_c57688f1p43030.p1	EBLOSUM80	10	0.5	946	492/946	0.52	0.677	0.677
SCA1_2_Sh_234G14_p000100	SCA2_1_c94760f1p43082.p1	EBLOSUM80	10	0.5	946	492/946	0.52	0.677	0.677
SCA1_2_Sh_234G14_p000100	SSP_Sspon.001B0001230	EBLOSUM80	10	0.5	939	488/939	0.52	0.639	0.639
SCA1_2_Sh_234G14_p000100	SSP_Sspon.007A0012661	EBLOSUM80	10	0.5	939	488/939	0.52	0.639	0.639
SCA2_1_c104592f1p34438.p1	SSP_Sspon.003C0015582	EBLOSUM80	10	0.5	950	494/950	0.52	0.685	0.685
SCA2_1_c110831f1p14803.p1	SSP_Sspon.003C0015582	EBLOSUM80	10	0.5	950	494/950	0.52	0.685	0.685
SCA2_1_c57688f1p43030.p1	SCA2_1_c96777f1p03290.p1	EBLOSUM80	10	0.5	946	492/946	0.52	0.677	0.677
SCA2_1_c57688f1p43030.p1	SSP_Sspon.003D0010410	EBLOSUM80	10	0.5	946	492/946	0.52	0.678	0.678
SCA2_1_c94027f1p03407.p1	SSP_Sspon.006D0008830	EBLOSUM80	10	0.5	917	477/917	0.52	0.672	0.672
SCA2_1_c94760f1p43082.p1	SCA2_1_c96777f1p03290.p1	EBLOSUM80	10	0.5	946	492/946	0.52	0.677	0.677
SCA2_1_c94760f1p43082.p1	SSP_Sspon.003D0010410	EBLOSUM80	10	0.5	946	492/946	0.52	0.678	0.678
SCA2_1_c95057f1p13337.p1	SCA3_SP803280_c111302_g1_i1_m.116495	EBLOSUM80	10	0.5	904	470/904	0.52	0.678	0.678
SCA2_1_c96777f1p03290.p1	SSP_Sspon.006D0008830	EBLOSUM80	10	0.5	945	491/945	0.52	0.678	0.678
SCA3_SP803280_c114107_g1_i3_m.132354	SSP_Sspon.003C0015582	EBLOSUM80	10	0.5	950	494/950	0.52	0.686	0.686
SCA4_evm.model.SCSP803280_000001563.1	SSP_Sspon.006D0008830	EBLOSUM80	10	0.5	945	491/945	0.52	0.678	0.678
SSP_Sspon.001B0001230	SSP_Sspon.003D0010410	EBLOSUM80	10	0.5	939	488/939	0.52	0.638	0.638
SSP_Sspon.001B0001230	SSP_Sspon.007A0005350	EBLOSUM80	10	0.5	877	456/877	0.52	0.66	0.66
SSP_Sspon.002A0019843	SSP_Sspon.003C0015582	EBLOSUM80	10	0.5	950	494/950	0.52	0.686	0.686
SSP_Sspon.003D0010410	SSP_Sspon.007A0012661	EBLOSUM80	10	0.5	939	488/939	0.52	0.638	0.638
SSP_Sspon.007A0005350	SSP_Sspon.007A0012661	EBLOSUM80	10	0.5	877	456/877	0.52	0.66	0.66
SAC2_1_SUGdenovo0557348.p1	SSP_Sspon.001B0001230	EBLOSUM80	10	0.5	936	486/936	0.519	0.638	0.638
SAC2_1_SUGdenovo0557348.p1	SSP_Sspon.007A0012661	EBLOSUM80	10	0.5	936	486/936	0.519	0.638	0.638
SCA1_2_Sh_203E09_p000020	SCA1_2_Sh_207K10_p000010	EBLOSUM80	10	0.5	877	455/877	0.519	0.66	0.66
SCA1_2_Sh_203E09_p000020	SCA1_2_Sh_234G14_p000100	EBLOSUM80	10	0.5	939	487/939	0.519	0.637	0.637
SCA1_2_Sh_203E09_p000020	SCA2_1_c104592f1p34438.p1	EBLOSUM80	10	0.5	875	454/875	0.519	0.673	0.673
SCA1_2_Sh_203E09_p000020	SCA2_1_c110831f1p14803.p1	EBLOSUM80	10	0.5	875	454/875	0.519	0.673	0.673
SCA1_2_Sh_203E09_p000020	SCA2_1_c98807f1p12984.p1	EBLOSUM80	10	0.5	875	454/875	0.519	0.673	0.673
SCA1_2_Sh_203E09_p000020	SCA2_1_c99449f1p22948.p1	EBLOSUM80	10	0.5	849	441/849	0.519	0.675	0.675
SCA1_2_Sh_203E09_p000020	SCA3_SP803280_c114107_g1_i3_m.132354	EBLOSUM80	10	0.5	875	454/875	0.519	0.673	0.673
SCA1_2_Sh_203E09_p000020	SSP_Sspon.002A0019843	EBLOSUM80	10	0.5	875	454/875	0.519	0.673	0.673
SCA1_2_Sh_203E09_p000020	SSP_Sspon.003D0010410	EBLOSUM80	10	0.5	939	487/939	0.519	0.636	0.636
SCA1_2_Sh_203E09_p000020	SSP_Sspon.007A0005350	EBLOSUM80	10	0.5	877	455/877	0.519	0.66	0.66
SCA2_1_c104592f1p34438.p1	SCA2_1_c94027f1p03407.p1	EBLOSUM80	10	0.5	914	474/914	0.519	0.673	0.673
SCA2_1_c110831f1p14803.p1	SCA2_1_c94027f1p03407.p1	EBLOSUM80	10	0.5	914	474/914	0.519	0.673	0.673
SCA2_1_c57688f1p43030.p1	SCA4_evm.model.SCSP803280_000001563.1	EBLOSUM80	10	0.5	946	491/946	0.519	0.675	0.675
SCA2_1_c81772f1p13316.p1	SCA2_1_c99449f1p22948.p1	EBLOSUM80	10	0.5	887	460/887	0.519	0.684	0.684
SCA2_1_c94027f1p03407.p1	SCA3_SP803280_c114107_g1_i3_m.132354	EBLOSUM80	10	0.5	914	474/914	0.519	0.674	0.674
SCA2_1_c94027f1p03407.p1	SSP_Sspon.002A0019843	EBLOSUM80	10	0.5	914	474/914	0.519	0.674	0.674
SCA2_1_c94760f1p43082.p1	SCA4_evm.model.SCSP803280_000001563.1	EBLOSUM80	10	0.5	946	491/946	0.519	0.675	0.675
SCA2_1_c95187f1p03230.p1	SSP_Sspon.003C0015582	EBLOSUM80	10	0.5	950	493/950	0.519	0.685	0.685
SCA2_1_c98807f1p12984.p1	SSP_Sspon.003C0015582	EBLOSUM80	10	0.5	950	493/950	0.519	0.684	0.684
SCA2_1_c99449f1p22948.p1	SSP_Sspon.001B0001230	EBLOSUM80	10	0.5	849	441/849	0.519	0.677	0.677
SCA2_1_c99449f1p22948.p1	SSP_Sspon.003D0010410	EBLOSUM80	10	0.5	925	480/925	0.519	0.675	0.675
SCA2_1_c99449f1p22948.p1	SSP_Sspon.007A0012661	EBLOSUM80	10	0.5	849	441/849	0.519	0.677	0.677
SCA2_1_c99449f1p22948.p1	SSP_Sspon.008A0012070	EBLOSUM80	10	0.5	887	460/887	0.519	0.684	0.684
SCA3_SP803280_c114107_g1_i3_m.132354	SSP_Sspon.001B0001230	EBLOSUM80	10	0.5	876	455/876	0.519	0.675	0.675
SCA3_SP803280_c114107_g1_i3_m.132354	SSP_Sspon.007A0012661	EBLOSUM80	10	0.5	876	455/876	0.519	0.675	0.675
SSP_Sspon.001B0001230	SSP_Sspon.002A0019843	EBLOSUM80	10	0.5	876	455/876	0.519	0.675	0.675
SSP_Sspon.002A0019843	SSP_Sspon.007A0012661	EBLOSUM80	10	0.5	876	455/876	0.519	0.675	0.675
SSP_Sspon.003B0011960	SSP_Sspon.004D0003801	EBLOSUM80	10	0.5	929	482/929	0.519	0.682	0.682
SAC2_1_SUGdenovo0557348.p1	SCA1_2_Sh_203E09_p000020	EBLOSUM80	10	0.5	936	485/936	0.518	0.636	0.636
SAC2_1_SUGdenovo0693891.p1	SSP_Sspon.004A0002360	EBLOSUM80	10	0.5	881	456/881	0.518	0.656	0.656
SCA1_2_Sh_203E09_p000020	SCA2_1_c95187f1p03230.p1	EBLOSUM80	10	0.5	875	453/875	0.518	0.673	0.673
SCA2_1_c104592f1p34438.p1	SSP_Sspon.001B0001230	EBLOSUM80	10	0.5	876	454/876	0.518	0.674	0.674
SCA2_1_c104592f1p34438.p1	SSP_Sspon.007A0012661	EBLOSUM80	10	0.5	876	454/876	0.518	0.674	0.674
SCA2_1_c110831f1p14803.p1	SSP_Sspon.001B0001230	EBLOSUM80	10	0.5	876	454/876	0.518	0.674	0.674
SCA2_1_c110831f1p14803.p1	SSP_Sspon.007A0012661	EBLOSUM80	10	0.5	876	454/876	0.518	0.674	0.674
SCA2_1_c95057f1p13337.p1	SSP_Sspon.004D0003801	EBLOSUM80	10	0.5	913	473/913	0.518	0.686	0.686
SCA2_1_c98807f1p12984.p1	SSP_Sspon.001B0001230	EBLOSUM80	10	0.5	876	454/876	0.518	0.674	0.674
SCA2_1_c98807f1p12984.p1	SSP_Sspon.007A0012661	EBLOSUM80	10	0.5	876	454/876	0.518	0.674	0.674
SCA4_evm.model.SCSP803280_000001563.1	SSP_Sspon.001B0001230	EBLOSUM80	10	0.5	934	484/934	0.518	0.639	0.639
SCA4_evm.model.SCSP803280_000001563.1	SSP_Sspon.007A0012661	EBLOSUM80	10	0.5	934	484/934	0.518	0.639	0.639
SSP_Sspon.003C0015582	SSP_Sspon.006D0008830	EBLOSUM80	10	0.5	958	496/958	0.518	0.678	0.678
SAC2_1_SUGdenovo0557348.p1	SCA2_1_c81772f1p13316.p1	EBLOSUM80	10	0.5	945	489/945	0.517	0.671	0.671
SAC2_1_SUGdenovo0557348.p1	SSP_Sspon.008A0012070	EBLOSUM80	10	0.5	945	489/945	0.517	0.671	0.671
SAC2_1_SUGdenovo0693891.p1	SCA3_SP803280_c111302_g1_i1_m.116495	EBLOSUM80	10	0.5	863	446/863	0.517	0.651	0.651
SCA1_2_Sh_203E09_p000020	SCA2_1_c57688f1p43030.p1	EBLOSUM80	10	0.5	877	453/877	0.517	0.672	0.672
SCA1_2_Sh_203E09_p000020	SCA2_1_c94760f1p43082.p1	EBLOSUM80	10	0.5	877	453/877	0.517	0.672	0.672
SCA1_2_Sh_203E09_p000020	SCA4_evm.model.SCSP803280_000001563.1	EBLOSUM80	10	0.5	934	483/934	0.517	0.637	0.637
SCA2_1_c104592f1p34438.p1	SCA2_1_c95057f1p13337.p1	EBLOSUM80	10	0.5	922	477/922	0.517	0.678	0.678
SCA2_1_c110831f1p14803.p1	SCA2_1_c95057f1p13337.p1	EBLOSUM80	10	0.5	922	477/922	0.517	0.678	0.678
SCA2_1_c57688f1p43030.p1	SSP_Sspon.001B0001230	EBLOSUM80	10	0.5	878	454/878	0.517	0.673	0.673
SCA2_1_c57688f1p43030.p1	SSP_Sspon.003C0015582	EBLOSUM80	10	0.5	959	496/959	0.517	0.676	0.676
SCA2_1_c57688f1p43030.p1	SSP_Sspon.007A0012661	EBLOSUM80	10	0.5	878	454/878	0.517	0.673	0.673
SCA2_1_c94760f1p43082.p1	SSP_Sspon.001B0001230	EBLOSUM80	10	0.5	878	454/878	0.517	0.673	0.673
SCA2_1_c94760f1p43082.p1	SSP_Sspon.003C0015582	EBLOSUM80	10	0.5	959	496/959	0.517	0.676	0.676
SCA2_1_c94760f1p43082.p1	SSP_Sspon.007A0012661	EBLOSUM80	10	0.5	878	454/878	0.517	0.673	0.673
SCA2_1_c95057f1p13337.p1	SCA3_SP803280_c114107_g1_i3_m.132354	EBLOSUM80	10	0.5	922	477/922	0.517	0.679	0.679
SCA2_1_c95057f1p13337.p1	SSP_Sspon.002A0019843	EBLOSUM80	10	0.5	922	477/922	0.517	0.679	0.679
SCA2_1_c95187f1p03230.p1	SSP_Sspon.001B0001230	EBLOSUM80	10	0.5	876	453/876	0.517	0.674	0.674
SCA2_1_c95187f1p03230.p1	SSP_Sspon.007A0012661	EBLOSUM80	10	0.5	876	453/876	0.517	0.674	0.674
SCA2_1_c96777f1p03290.p1	SSP_Sspon.001B0001230	EBLOSUM80	10	0.5	939	485/939	0.517	0.637	0.637
SCA2_1_c96777f1p03290.p1	SSP_Sspon.007A0012661	EBLOSUM80	10	0.5	939	485/939	0.517	0.637	0.637
SCA2_1_c99449f1p22948.p1	SCA4_evm.model.SCSP803280_000001563.1	EBLOSUM80	10	0.5	924	478/924	0.517	0.676	0.676
SSP_Sspon.001D0006550	SSP_Sspon.002C0020910	EBLOSUM80	10	0.5	877	453/877	0.517	0.653	0.653
SSP_Sspon.003C0015582	SSP_Sspon.004A0002360	EBLOSUM80	10	0.5	956	494/956	0.517	0.673	0.673
SSP_Sspon.003C0015582	SSP_Sspon.004C0002831	EBLOSUM80	10	0.5	956	494/956	0.517	0.674	0.674
SAC2_1_SUGdenovo0557348.p1	SCA2_1_c99449f1p22948.p1	EBLOSUM80	10	0.5	928	479/928	0.516	0.671	0.671
SCA1_2_Sh_234G14_p000100	SCA2_1_c81772f1p13316.p1	EBLOSUM80	10	0.5	945	488/945	0.516	0.67	0.67
SCA1_2_Sh_234G14_p000100	SSP_Sspon.008A0012070	EBLOSUM80	10	0.5	945	488/945	0.516	0.67	0.67
SCA2_1_c104592f1p34438.p1	SSP_Sspon.003B0011960	EBLOSUM80	10	0.5	935	482/935	0.516	0.683	0.683
SCA2_1_c104592f1p34438.p1	SSP_Sspon.007A0005432	EBLOSUM80	10	0.5	954	492/954	0.516	0.668	0.668
SCA2_1_c110831f1p14803.p1	SSP_Sspon.003B0011960	EBLOSUM80	10	0.5	935	482/935	0.516	0.683	0.683
SCA2_1_c110831f1p14803.p1	SSP_Sspon.007A0005432	EBLOSUM80	10	0.5	954	492/954	0.516	0.668	0.668
SCA2_1_c81772f1p13316.p1	SCA3_SP803280_c111302_g1_i1_m.116495	EBLOSUM80	10	0.5	885	457/885	0.516	0.677	0.677
SCA2_1_c81772f1p13316.p1	SSP_Sspon.001B0001230	EBLOSUM80	10	0.5	876	452/876	0.516	0.664	0.664
SCA2_1_c81772f1p13316.p1	SSP_Sspon.003D0010410	EBLOSUM80	10	0.5	945	488/945	0.516	0.671	0.671
SCA2_1_c81772f1p13316.p1	SSP_Sspon.007A0012661	EBLOSUM80	10	0.5	876	452/876	0.516	0.664	0.664
SCA2_1_c94027f1p03407.p1	SCA2_1_c95187f1p03230.p1	EBLOSUM80	10	0.5	914	472/914	0.516	0.672	0.672
SCA2_1_c94027f1p03407.p1	SCA2_1_c98807f1p12984.p1	EBLOSUM80	10	0.5	914	472/914	0.516	0.671	0.671
SCA2_1_c95057f1p13337.p1	SCA2_1_c95187f1p03230.p1	EBLOSUM80	10	0.5	922	476/922	0.516	0.678	0.678
SCA2_1_c95057f1p13337.p1	SCA2_1_c98807f1p12984.p1	EBLOSUM80	10	0.5	922	476/922	0.516	0.677	0.677
SCA2_1_c96777f1p03290.p1	SCA2_1_c99449f1p22948.p1	EBLOSUM80	10	0.5	929	479/929	0.516	0.666	0.666
SCA2_1_c99449f1p22948.p1	SCA3_SP803280_c95707_g1_i1_m.53094	EBLOSUM80	10	0.5	896	462/896	0.516	0.692	0.692
SCA3_SP803280_c111302_g1_i1_m.116495	SSP_Sspon.003D0010410	EBLOSUM80	10	0.5	927	478/927	0.516	0.669	0.669
SCA3_SP803280_c111302_g1_i1_m.116495	SSP_Sspon.008A0012070	EBLOSUM80	10	0.5	885	457/885	0.516	0.677	0.677
SCA3_SP803280_c114107_g1_i3_m.132354	SSP_Sspon.003B0011960	EBLOSUM80	10	0.5	935	482/935	0.516	0.684	0.684
SCA3_SP803280_c114107_g1_i3_m.132354	SSP_Sspon.007A0005432	EBLOSUM80	10	0.5	954	492/954	0.516	0.669	0.669
SSP_Sspon.001B0001230	SSP_Sspon.008A0012070	EBLOSUM80	10	0.5	876	452/876	0.516	0.664	0.664
SSP_Sspon.002A0019843	SSP_Sspon.003B0011960	EBLOSUM80	10	0.5	935	482/935	0.516	0.684	0.684
SSP_Sspon.002A0019843	SSP_Sspon.007A0005432	EBLOSUM80	10	0.5	954	492/954	0.516	0.669	0.669
SSP_Sspon.003B0012590	SSP_Sspon.004C0002831	EBLOSUM80	10	0.5	932	481/932	0.516	0.685	0.685
SSP_Sspon.003C0015582	SSP_Sspon.004D0003820	EBLOSUM80	10	0.5	956	493/956	0.516	0.674	0.674
SSP_Sspon.003D0010410	SSP_Sspon.008A0012070	EBLOSUM80	10	0.5	945	488/945	0.516	0.671	0.671
SSP_Sspon.006D0008830	SSP_Sspon.007A0005432	EBLOSUM80	10	0.5	954	492/954	0.516	0.669	0.669
SSP_Sspon.007A0012661	SSP_Sspon.008A0012070	EBLOSUM80	10	0.5	876	452/876	0.516	0.664	0.664
SAC2_1_SUGdenovo0557348.p1	SCA3_SP803280_c111302_g1_i1_m.116495	EBLOSUM80	10	0.5	925	476/925	0.515	0.67	0.67
SCA1_2_Sh_203E09_p000020	SCA2_1_c81772f1p13316.p1	EBLOSUM80	10	0.5	875	451/875	0.515	0.663	0.663
SCA1_2_Sh_203E09_p000020	SCA2_1_c96777f1p03290.p1	EBLOSUM80	10	0.5	939	484/939	0.515	0.635	0.635
SCA1_2_Sh_203E09_p000020	SSP_Sspon.008A0012070	EBLOSUM80	10	0.5	875	451/875	0.515	0.663	0.663
SCA1_2_Sh_234G14_p000100	SCA2_1_c99449f1p22948.p1	EBLOSUM80	10	0.5	930	479/930	0.515	0.669	0.669
SCA1_2_Sh_234G14_p000100	SCA3_SP803280_c111302_g1_i1_m.116495	EBLOSUM80	10	0.5	927	477/927	0.515	0.669	0.669
SCA2_1_c104592f1p34438.p1	SSP_Sspon.007B0004891	EBLOSUM80	10	0.5	954	491/954	0.515	0.667	0.667
SCA2_1_c110831f1p14803.p1	SSP_Sspon.007B0004891	EBLOSUM80	10	0.5	954	491/954	0.515	0.667	0.667
SCA2_1_c57688f1p43030.p1	SCA2_1_c94027f1p03407.p1	EBLOSUM80	10	0.5	918	473/918	0.515	0.67	0.67
SCA2_1_c57688f1p43030.p1	SCA2_1_c95057f1p13337.p1	EBLOSUM80	10	0.5	931	479/931	0.515	0.668	0.668
SCA2_1_c81772f1p13316.p1	SCA2_1_c96777f1p03290.p1	EBLOSUM80	10	0.5	945	487/945	0.515	0.669	0.669
SCA2_1_c81772f1p13316.p1	SCA4_evm.model.SCSP803280_000001563.1	EBLOSUM80	10	0.5	945	487/945	0.515	0.669	0.669
SCA2_1_c82219f1p33162.p1	SCA2_1_c99449f1p22948.p1	EBLOSUM80	10	0.5	855	440/855	0.515	0.688	0.688
SCA2_1_c94027f1p03407.p1	SCA2_1_c94760f1p43082.p1	EBLOSUM80	10	0.5	918	473/918	0.515	0.67	0.67
SCA2_1_c94760f1p43082.p1	SCA2_1_c95057f1p13337.p1	EBLOSUM80	10	0.5	931	479/931	0.515	0.668	0.668
SCA2_1_c95057f1p13337.p1	SSP_Sspon.006D0008830	EBLOSUM80	10	0.5	930	479/930	0.515	0.671	0.671
SCA2_1_c96249f1p33100.p1	SCA2_1_c99449f1p22948.p1	EBLOSUM80	10	0.5	855	440/855	0.515	0.688	0.688
SCA2_1_c96777f1p03290.p1	SCA3_SP803280_c111302_g1_i1_m.116495	EBLOSUM80	10	0.5	927	477/927	0.515	0.667	0.667
SCA2_1_c96777f1p03290.p1	SSP_Sspon.008A0012070	EBLOSUM80	10	0.5	945	487/945	0.515	0.669	0.669
SCA3_SP803280_c114107_g1_i3_m.132354	SSP_Sspon.007B0004891	EBLOSUM80	10	0.5	954	491/954	0.515	0.668	0.668
SCA4_evm.model.SCSP803280_000001563.1	SSP_Sspon.008A0012070	EBLOSUM80	10	0.5	945	487/945	0.515	0.669	0.669
SSP_Sspon.001D0006550	SSP_Sspon.006D0008830	EBLOSUM80	10	0.5	876	451/876	0.515	0.668	0.668
SSP_Sspon.002A0019843	SSP_Sspon.007B0004891	EBLOSUM80	10	0.5	954	491/954	0.515	0.668	0.668
SSP_Sspon.003B0012590	SSP_Sspon.004D0003820	EBLOSUM80	10	0.5	932	480/932	0.515	0.685	0.685
SSP_Sspon.006D0008830	SSP_Sspon.007B0004891	EBLOSUM80	10	0.5	954	491/954	0.515	0.668	0.668
SCA2_1_c104592f1p34438.p1	SCA3_SP803280_c95707_g1_i1_m.53094	EBLOSUM80	10	0.5	901	463/901	0.514	0.688	0.688
SCA2_1_c110831f1p14803.p1	SCA3_SP803280_c95707_g1_i1_m.53094	EBLOSUM80	10	0.5	901	463/901	0.514	0.688	0.688
SCA2_1_c57688f1p43030.p1	SSP_Sspon.003B0011960	EBLOSUM80	10	0.5	944	485/944	0.514	0.675	0.675
SCA2_1_c81772f1p13316.p1	SCA2_1_c94027f1p03407.p1	EBLOSUM80	10	0.5	917	471/917	0.514	0.66	0.66
SCA2_1_c81772f1p13316.p1	SSP_Sspon.003C0015582	EBLOSUM80	10	0.5	958	492/958	0.514	0.669	0.669
SCA2_1_c94027f1p03407.p1	SSP_Sspon.008A0012070	EBLOSUM80	10	0.5	917	471/917	0.514	0.66	0.66
SCA2_1_c94760f1p43082.p1	SSP_Sspon.003B0011960	EBLOSUM80	10	0.5	944	485/944	0.514	0.675	0.675
SCA2_1_c95187f1p03230.p1	SSP_Sspon.003B0011960	EBLOSUM80	10	0.5	935	481/935	0.514	0.683	0.683
SCA2_1_c95187f1p03230.p1	SSP_Sspon.007A0005432	EBLOSUM80	10	0.5	954	490/954	0.514	0.667	0.667
SCA2_1_c98807f1p12984.p1	SSP_Sspon.003B0011960	EBLOSUM80	10	0.5	935	481/935	0.514	0.682	0.682
SCA2_1_c98807f1p12984.p1	SSP_Sspon.007A0005432	EBLOSUM80	10	0.5	954	490/954	0.514	0.666	0.666
SCA3_SP803280_c111302_g1_i1_m.116495	SCA4_evm.model.SCSP803280_000001563.1	EBLOSUM80	10	0.5	925	475/925	0.514	0.669	0.669
SCA3_SP803280_c114107_g1_i3_m.132354	SCA3_SP803280_c95707_g1_i1_m.53094	EBLOSUM80	10	0.5	901	463/901	0.514	0.689	0.689
SCA3_SP803280_c95707_g1_i1_m.53094	SSP_Sspon.002A0019843	EBLOSUM80	10	0.5	901	463/901	0.514	0.689	0.689
SSP_Sspon.001D0006550	SSP_Sspon.003D0010410	EBLOSUM80	10	0.5	939	483/939	0.514	0.632	0.632
SSP_Sspon.003B0012590	SSP_Sspon.004A0002360	EBLOSUM80	10	0.5	932	479/932	0.514	0.683	0.683
SSP_Sspon.003C0015582	SSP_Sspon.008A0012070	EBLOSUM80	10	0.5	958	492/958	0.514	0.669	0.669
SAC2_1_SUGdenovo0557348.p1	SSP_Sspon.001D0006550	EBLOSUM80	10	0.5	936	480/936	0.513	0.63	0.63
SCA1_2_Sh_203E09_p000020	SCA1_2_Sh_225K23_p000040	EBLOSUM80	10	0.5	903	463/903	0.513	0.663	0.663
SCA1_2_Sh_203E09_p000020	SSP_Sspon.003B0012590	EBLOSUM80	10	0.5	903	463/903	0.513	0.666	0.666
SCA1_2_Sh_207K10_p000010	SSP_Sspon.001D0006550	EBLOSUM80	10	0.5	877	450/877	0.513	0.651	0.651
SCA1_2_Sh_225K23_p000040	SSP_Sspon.001B0001230	EBLOSUM80	10	0.5	903	463/903	0.513	0.666	0.666
SCA1_2_Sh_225K23_p000040	SSP_Sspon.004C0002831	EBLOSUM80	10	0.5	933	479/933	0.513	0.686	0.686
SCA1_2_Sh_225K23_p000040	SSP_Sspon.007A0012661	EBLOSUM80	10	0.5	903	463/903	0.513	0.666	0.666
SCA1_2_Sh_234G14_p000100	SSP_Sspon.001D0006550	EBLOSUM80	10	0.5	939	482/939	0.513	0.632	0.632
SCA2_1_c104592f1p34438.p1	SSP_Sspon.007C0003190	EBLOSUM80	10	0.5	966	496/966	0.513	0.666	0.666
SCA2_1_c104592f1p34438.p1	SSP_Sspon.007C0003200	EBLOSUM80	10	0.5	966	496/966	0.513	0.666	0.666
SCA2_1_c110831f1p14803.p1	SSP_Sspon.007C0003190	EBLOSUM80	10	0.5	966	496/966	0.513	0.666	0.666
SCA2_1_c110831f1p14803.p1	SSP_Sspon.007C0003200	EBLOSUM80	10	0.5	966	496/966	0.513	0.666	0.666
SCA2_1_c57688f1p43030.p1	SSP_Sspon.007A0005432	EBLOSUM80	10	0.5	958	491/958	0.513	0.665	0.665
SCA2_1_c94760f1p43082.p1	SSP_Sspon.007A0005432	EBLOSUM80	10	0.5	958	491/958	0.513	0.665	0.665
SCA2_1_c95187f1p03230.p1	SSP_Sspon.007B0004891	EBLOSUM80	10	0.5	954	489/954	0.513	0.666	0.666
SCA2_1_c98807f1p12984.p1	SCA3_SP803280_c95707_g1_i1_m.53094	EBLOSUM80	10	0.5	901	462/901	0.513	0.687	0.687
SCA2_1_c98807f1p12984.p1	SSP_Sspon.007B0004891	EBLOSUM80	10	0.5	954	489/954	0.513	0.665	0.665
SCA2_1_c99449f1p22948.p1	SSP_Sspon.003B0011960	EBLOSUM80	10	0.5	926	475/926	0.513	0.668	0.668
SCA3_SP803280_c114107_g1_i3_m.132354	SSP_Sspon.007C0003190	EBLOSUM80	10	0.5	966	496/966	0.513	0.667	0.667
SCA3_SP803280_c114107_g1_i3_m.132354	SSP_Sspon.007C0003200	EBLOSUM80	10	0.5	966	496/966	0.513	0.667	0.667
SCA3_SP803280_c95707_g1_i1_m.53094	SSP_Sspon.004C0002831	EBLOSUM80	10	0.5	912	468/912	0.513	0.69	0.69
SCA3_SP803280_c95707_g1_i1_m.53094	SSP_Sspon.006D0008830	EBLOSUM80	10	0.5	901	462/901	0.513	0.689	0.689
SSP_Sspon.001B0001230	SSP_Sspon.003B0012590	EBLOSUM80	10	0.5	903	463/903	0.513	0.668	0.668
SSP_Sspon.001D0006550	SSP_Sspon.007A0005350	EBLOSUM80	10	0.5	877	450/877	0.513	0.651	0.651
SSP_Sspon.002A0019843	SSP_Sspon.007C0003190	EBLOSUM80	10	0.5	966	496/966	0.513	0.667	0.667
SSP_Sspon.002A0019843	SSP_Sspon.007C0003200	EBLOSUM80	10	0.5	966	496/966	0.513	0.667	0.667
SSP_Sspon.003B0011960	SSP_Sspon.006D0008830	EBLOSUM80	10	0.5	943	484/943	0.513	0.677	0.677
SSP_Sspon.003B0012590	SSP_Sspon.007A0012661	EBLOSUM80	10	0.5	903	463/903	0.513	0.668	0.668
SSP_Sspon.003D0011420	SSP_Sspon.004C0002831	EBLOSUM80	10	0.5	935	480/935	0.513	0.688	0.688
SSP_Sspon.006D0008830	SSP_Sspon.007C0003190	EBLOSUM80	10	0.5	966	496/966	0.513	0.667	0.667
SSP_Sspon.006D0008830	SSP_Sspon.007C0003200	EBLOSUM80	10	0.5	966	496/966	0.513	0.667	0.667
SAC2_1_SUGdenovo0557348.p1	SSP_Sspon.002B0016530	EBLOSUM80	10	0.5	1074	550/1074	0.512	0.638	0.638
SAC2_1_SUGdenovo0693891.p1	SSP_Sspon.006D0008830	EBLOSUM80	10	0.5	891	456/891	0.512	0.654	0.654
SCA1_2_Sh_225K23_p000040	SSP_Sspon.004D0003820	EBLOSUM80	10	0.5	933	478/933	0.512	0.686	0.686
SCA1_2_Sh_234G14_p000100	SSP_Sspon.002B0016530	EBLOSUM80	10	0.5	1074	550/1074	0.512	0.638	0.638
SCA2_1_c95187f1p03230.p1	SCA3_SP803280_c95707_g1_i1_m.53094	EBLOSUM80	10	0.5	901	461/901	0.512	0.687	0.687
SCA3_SP803280_c95707_g1_i1_m.53094	SSP_Sspon.004D0003820	EBLOSUM80	10	0.5	912	467/912	0.512	0.69	0.69
SCA4_evm.model.SCSP803280_000001563.1	SSP_Sspon.001D0006550	EBLOSUM80	10	0.5	934	478/934	0.512	0.632	0.632
SSP_Sspon.003C0015582	SSP_Sspon.004D0003801	EBLOSUM80	10	0.5	956	489/956	0.512	0.672	0.672
SSP_Sspon.003D0011420	SSP_Sspon.004D0003820	EBLOSUM80	10	0.5	935	479/935	0.512	0.688	0.688
SAC2_1_SUGdenovo0557348.p1	SCA1_2_Sh_207K10_p000010	EBLOSUM80	10	0.5	935	478/935	0.511	0.672	0.672
SAC2_1_SUGdenovo0557348.p1	SSP_Sspon.007A0005350	EBLOSUM80	10	0.5	935	478/935	0.511	0.672	0.672
SAC2_1_SUGdenovo0693891.p1	SCA2_1_c104592f1p34438.p1	EBLOSUM80	10	0.5	891	455/891	0.511	0.654	0.654
SAC2_1_SUGdenovo0693891.p1	SCA2_1_c110831f1p14803.p1	EBLOSUM80	10	0.5	891	455/891	0.511	0.654	0.654
SAC2_1_SUGdenovo0693891.p1	SCA3_SP803280_c114107_g1_i3_m.132354	EBLOSUM80	10	0.5	891	455/891	0.511	0.654	0.654
SAC2_1_SUGdenovo0693891.p1	SSP_Sspon.002A0019843	EBLOSUM80	10	0.5	891	455/891	0.511	0.654	0.654
SCA1_2_Sh_207K10_p000010	SCA1_2_Sh_234G14_p000100	EBLOSUM80	10	0.5	935	478/935	0.511	0.672	0.672
SCA1_2_Sh_225K23_p000040	SSP_Sspon.004A0002360	EBLOSUM80	10	0.5	933	477/933	0.511	0.685	0.685
SCA1_2_Sh_234G14_p000100	SSP_Sspon.007A0005350	EBLOSUM80	10	0.5	935	478/935	0.511	0.672	0.672
SCA2_1_c57688f1p43030.p1	SCA3_SP803280_c95707_g1_i1_m.53094	EBLOSUM80	10	0.5	902	461/902	0.511	0.687	0.687
SCA2_1_c57688f1p43030.p1	SSP_Sspon.007B0004891	EBLOSUM80	10	0.5	958	490/958	0.511	0.664	0.664
SCA2_1_c81772f1p13316.p1	SCA2_1_c95057f1p13337.p1	EBLOSUM80	10	0.5	930	475/930	0.511	0.661	0.661
SCA2_1_c94027f1p03407.p1	SCA3_SP803280_c111302_g1_i1_m.116495	EBLOSUM80	10	0.5	899	459/899	0.511	0.665	0.665
SCA2_1_c94760f1p43082.p1	SCA3_SP803280_c95707_g1_i1_m.53094	EBLOSUM80	10	0.5	902	461/902	0.511	0.687	0.687
SCA2_1_c94760f1p43082.p1	SSP_Sspon.007B0004891	EBLOSUM80	10	0.5	958	490/958	0.511	0.664	0.664
SCA2_1_c95057f1p13337.p1	SSP_Sspon.008A0012070	EBLOSUM80	10	0.5	930	475/930	0.511	0.661	0.661
SCA2_1_c95187f1p03230.p1	SSP_Sspon.007C0003190	EBLOSUM80	10	0.5	966	494/966	0.511	0.665	0.665
SCA2_1_c95187f1p03230.p1	SSP_Sspon.007C0003200	EBLOSUM80	10	0.5	966	494/966	0.511	0.665	0.665
SCA2_1_c96777f1p03290.p1	SSP_Sspon.001D0006550	EBLOSUM80	10	0.5	939	480/939	0.511	0.63	0.63
SCA2_1_c98807f1p12984.p1	SSP_Sspon.007C0003190	EBLOSUM80	10	0.5	966	494/966	0.511	0.664	0.664
SCA2_1_c98807f1p12984.p1	SSP_Sspon.007C0003200	EBLOSUM80	10	0.5	966	494/966	0.511	0.664	0.664
SCA2_1_c99449f1p22948.p1	SSP_Sspon.001D0006550	EBLOSUM80	10	0.5	849	434/849	0.511	0.669	0.669
SCA3_SP803280_c114107_g1_i3_m.132354	SSP_Sspon.001D0006550	EBLOSUM80	10	0.5	876	448/876	0.511	0.666	0.666
SCA3_SP803280_c95707_g1_i1_m.53094	SSP_Sspon.004A0002360	EBLOSUM80	10	0.5	912	466/912	0.511	0.689	0.689
SCA4_evm.model.SCSP803280_000001563.1	SSP_Sspon.002B0016530	EBLOSUM80	10	0.5	1074	549/1074	0.511	0.637	0.637
SSP_Sspon.001D0006550	SSP_Sspon.002A0019843	EBLOSUM80	10	0.5	876	448/876	0.511	0.666	0.666
SSP_Sspon.002B0016530	SSP_Sspon.003D0010410	EBLOSUM80	10	0.5	1074	549/1074	0.511	0.638	0.638
SSP_Sspon.003B0012590	SSP_Sspon.004D0003801	EBLOSUM80	10	0.5	933	477/933	0.511	0.68	0.68
SSP_Sspon.003D0011420	SSP_Sspon.004A0002360	EBLOSUM80	10	0.5	935	478/935	0.511	0.687	0.687
SAC2_1_SUGdenovo0557348.p1	SAC2_1_SUGdenovo0693891.p1	EBLOSUM80	10	0.5	933	476/933	0.51	0.636	0.636
SAC2_1_SUGdenovo0693891.p1	SCA1_2_Sh_234G14_p000100	EBLOSUM80	10	0.5	933	476/933	0.51	0.636	0.636
SAC2_1_SUGdenovo0693891.p1	SCA2_1_c95187f1p03230.p1	EBLOSUM80	10	0.5	891	454/891	0.51	0.654	0.654
SAC2_1_SUGdenovo0693891.p1	SCA2_1_c98807f1p12984.p1	EBLOSUM80	10	0.5	891	454/891	0.51	0.654	0.654
SCA1_2_Sh_203E09_p000020	SSP_Sspon.003D0011420	EBLOSUM80	10	0.5	905	462/905	0.51	0.665	0.665
SCA1_2_Sh_207K10_p000010	SCA4_evm.model.SCSP803280_000001563.1	EBLOSUM80	10	0.5	935	477/935	0.51	0.671	0.671
SCA1_2_Sh_207K10_p000010	SSP_Sspon.003D0010410	EBLOSUM80	10	0.5	935	477/935	0.51	0.672	0.672
SCA1_2_Sh_207K10_p000010	SSP_Sspon.004A0002360	EBLOSUM80	10	0.5	906	462/906	0.51	0.701	0.701
SCA2_1_c104592f1p34438.p1	SSP_Sspon.001D0006550	EBLOSUM80	10	0.5	876	447/876	0.51	0.664	0.664
SCA2_1_c104592f1p34438.p1	SSP_Sspon.003D0011420	EBLOSUM80	10	0.5	925	472/925	0.51	0.688	0.688
SCA2_1_c110831f1p14803.p1	SSP_Sspon.001D0006550	EBLOSUM80	10	0.5	876	447/876	0.51	0.664	0.664
SCA2_1_c110831f1p14803.p1	SSP_Sspon.003D0011420	EBLOSUM80	10	0.5	925	472/925	0.51	0.688	0.688
SCA2_1_c57688f1p43030.p1	SSP_Sspon.007C0003190	EBLOSUM80	10	0.5	970	495/970	0.51	0.663	0.663
SCA2_1_c57688f1p43030.p1	SSP_Sspon.007C0003200	EBLOSUM80	10	0.5	970	495/970	0.51	0.663	0.663
SCA2_1_c81772f1p13316.p1	SSP_Sspon.007B0004891	EBLOSUM80	10	0.5	954	487/954	0.51	0.657	0.657
SCA2_1_c94760f1p43082.p1	SSP_Sspon.007C0003190	EBLOSUM80	10	0.5	970	495/970	0.51	0.663	0.663
SCA2_1_c94760f1p43082.p1	SSP_Sspon.007C0003200	EBLOSUM80	10	0.5	970	495/970	0.51	0.663	0.663
SCA2_1_c98807f1p12984.p1	SSP_Sspon.001D0006550	EBLOSUM80	10	0.5	876	447/876	0.51	0.664	0.664
SCA3_SP803280_c111302_g1_i1_m.116495	SSP_Sspon.003B0011960	EBLOSUM80	10	0.5	928	473/928	0.51	0.663	0.663
SCA3_SP803280_c111302_g1_i1_m.116495	SSP_Sspon.003B0012590	EBLOSUM80	10	0.5	924	471/924	0.51	0.675	0.675
SCA3_SP803280_c114107_g1_i3_m.132354	SSP_Sspon.003D0011420	EBLOSUM80	10	0.5	925	472/925	0.51	0.689	0.689
SCA4_evm.model.SCSP803280_000001563.1	SSP_Sspon.007A0005350	EBLOSUM80	10	0.5	935	477/935	0.51	0.671	0.671
SSP_Sspon.001B0001230	SSP_Sspon.003B0011960	EBLOSUM80	10	0.5	940	479/940	0.51	0.629	0.629
SSP_Sspon.001B0001230	SSP_Sspon.003D0011420	EBLOSUM80	10	0.5	905	462/905	0.51	0.667	0.667
SSP_Sspon.002A0019843	SSP_Sspon.003D0011420	EBLOSUM80	10	0.5	925	472/925	0.51	0.689	0.689
SSP_Sspon.003B0011960	SSP_Sspon.007A0012661	EBLOSUM80	10	0.5	940	479/940	0.51	0.629	0.629
SSP_Sspon.003D0010410	SSP_Sspon.007A0005350	EBLOSUM80	10	0.5	935	477/935	0.51	0.672	0.672
SSP_Sspon.003D0011420	SSP_Sspon.007A0012661	EBLOSUM80	10	0.5	905	462/905	0.51	0.667	0.667
SSP_Sspon.004A0002360	SSP_Sspon.007A0005350	EBLOSUM80	10	0.5	906	462/906	0.51	0.701	0.701
SSP_Sspon.004A0002360	SSP_Sspon.007A0005432	EBLOSUM80	10	0.5	949	484/949	0.51	0.662	0.662
SSP_Sspon.007B0004891	SSP_Sspon.008A0012070	EBLOSUM80	10	0.5	954	487/954	0.51	0.657	0.657
SAC2_1_SUGdenovo0693891.p1	SCA1_2_Sh_225K23_p000040	EBLOSUM80	10	0.5	910	463/910	0.509	0.656	0.656
SAC2_1_SUGdenovo0693891.p1	SCA4_evm.model.SCSP803280_000001563.1	EBLOSUM80	10	0.5	933	475/933	0.509	0.635	0.635
SAC2_1_SUGdenovo0693891.p1	SSP_Sspon.003B0012590	EBLOSUM80	10	0.5	912	464/912	0.509	0.656	0.656
SAC2_1_SUGdenovo0693891.p1	SSP_Sspon.003D0010410	EBLOSUM80	10	0.5	933	475/933	0.509	0.635	0.635
SCA1_2_Sh_203E09_p000020	SSP_Sspon.003B0011960	EBLOSUM80	10	0.5	940	478/940	0.509	0.627	0.627
SCA1_2_Sh_207K10_p000010	SSP_Sspon.004C0002831	EBLOSUM80	10	0.5	906	461/906	0.509	0.7	0.7
SCA1_2_Sh_207K10_p000010	SSP_Sspon.004D0003820	EBLOSUM80	10	0.5	906	461/906	0.509	0.7	0.7
SCA1_2_Sh_225K23_p000040	SCA2_1_c104592f1p34438.p1	EBLOSUM80	10	0.5	923	470/923	0.509	0.687	0.687
SCA1_2_Sh_225K23_p000040	SCA2_1_c110831f1p14803.p1	EBLOSUM80	10	0.5	923	470/923	0.509	0.687	0.687
SCA1_2_Sh_225K23_p000040	SCA3_SP803280_c114107_g1_i3_m.132354	EBLOSUM80	10	0.5	923	470/923	0.509	0.688	0.688
SCA1_2_Sh_225K23_p000040	SSP_Sspon.002A0019843	EBLOSUM80	10	0.5	923	470/923	0.509	0.688	0.688
SCA1_2_Sh_225K23_p000040	SSP_Sspon.004D0003801	EBLOSUM80	10	0.5	934	475/934	0.509	0.681	0.681
SCA2_1_c104592f1p34438.p1	SSP_Sspon.003B0012590	EBLOSUM80	10	0.5	927	472/927	0.509	0.684	0.684
SCA2_1_c110831f1p14803.p1	SSP_Sspon.003B0012590	EBLOSUM80	10	0.5	927	472/927	0.509	0.684	0.684
SCA2_1_c57688f1p43030.p1	SSP_Sspon.001D0006550	EBLOSUM80	10	0.5	878	447/878	0.509	0.664	0.664
SCA2_1_c81772f1p13316.p1	SSP_Sspon.003B0011960	EBLOSUM80	10	0.5	943	480/943	0.509	0.667	0.667
SCA2_1_c81772f1p13316.p1	SSP_Sspon.007A0005432	EBLOSUM80	10	0.5	954	486/954	0.509	0.657	0.657
SCA2_1_c94760f1p43082.p1	SSP_Sspon.001D0006550	EBLOSUM80	10	0.5	878	447/878	0.509	0.664	0.664
SCA2_1_c95187f1p03230.p1	SSP_Sspon.001D0006550	EBLOSUM80	10	0.5	876	446/876	0.509	0.664	0.664
SCA2_1_c98807f1p12984.p1	SSP_Sspon.003D0011420	EBLOSUM80	10	0.5	925	471/925	0.509	0.686	0.686
SCA3_SP803280_c114107_g1_i3_m.132354	SSP_Sspon.003B0012590	EBLOSUM80	10	0.5	927	472/927	0.509	0.685	0.685
SSP_Sspon.002A0019843	SSP_Sspon.003B0012590	EBLOSUM80	10	0.5	927	472/927	0.509	0.685	0.685
SSP_Sspon.003B0011960	SSP_Sspon.008A0012070	EBLOSUM80	10	0.5	943	480/943	0.509	0.667	0.667
SSP_Sspon.003D0011420	SSP_Sspon.004D0003801	EBLOSUM80	10	0.5	936	476/936	0.509	0.683	0.683
SSP_Sspon.003D0011420	SSP_Sspon.006D0008830	EBLOSUM80	10	0.5	925	471/925	0.509	0.689	0.689
SSP_Sspon.004C0002831	SSP_Sspon.007A0005350	EBLOSUM80	10	0.5	906	461/906	0.509	0.7	0.7
SSP_Sspon.004C0002831	SSP_Sspon.007A0005432	EBLOSUM80	10	0.5	952	485/952	0.509	0.661	0.661
SSP_Sspon.004D0003820	SSP_Sspon.007A0005350	EBLOSUM80	10	0.5	906	461/906	0.509	0.7	0.7
SSP_Sspon.007A0005432	SSP_Sspon.008A0012070	EBLOSUM80	10	0.5	954	486/954	0.509	0.657	0.657
SAC2_1_SUGdenovo0693891.p1	SCA2_1_c57688f1p43030.p1	EBLOSUM80	10	0.5	891	453/891	0.508	0.652	0.652
SAC2_1_SUGdenovo0693891.p1	SCA2_1_c94760f1p43082.p1	EBLOSUM80	10	0.5	891	453/891	0.508	0.652	0.652
SCA1_2_Sh_207K10_p000010	SCA2_1_c96777f1p03290.p1	EBLOSUM80	10	0.5	935	475/935	0.508	0.67	0.67
SCA1_2_Sh_225K23_p000040	SCA2_1_c98807f1p12984.p1	EBLOSUM80	10	0.5	923	469/923	0.508	0.686	0.686
SCA1_2_Sh_225K23_p000040	SSP_Sspon.006D0008830	EBLOSUM80	10	0.5	923	469/923	0.508	0.688	0.688
SCA2_1_c57688f1p43030.p1	SSP_Sspon.003D0011420	EBLOSUM80	10	0.5	926	470/926	0.508	0.687	0.687
SCA2_1_c81772f1p13316.p1	SSP_Sspon.001D0006550	EBLOSUM80	10	0.5	876	445/876	0.508	0.655	0.655
SCA2_1_c94760f1p43082.p1	SSP_Sspon.003D0011420	EBLOSUM80	10	0.5	926	470/926	0.508	0.687	0.687
SCA2_1_c95187f1p03230.p1	SSP_Sspon.003D0011420	EBLOSUM80	10	0.5	925	470/925	0.508	0.686	0.686
SCA2_1_c96777f1p03290.p1	SSP_Sspon.002B0016530	EBLOSUM80	10	0.5	1074	546/1074	0.508	0.637	0.637
SCA2_1_c96777f1p03290.p1	SSP_Sspon.007A0005350	EBLOSUM80	10	0.5	935	475/935	0.508	0.67	0.67
SCA2_1_c98807f1p12984.p1	SSP_Sspon.003B0012590	EBLOSUM80	10	0.5	927	471/927	0.508	0.683	0.683
SCA3_SP803280_c111302_g1_i1_m.116495	SSP_Sspon.003A0008781	EBLOSUM80	10	0.5	906	460/906	0.508	0.682	0.682
SCA3_SP803280_c95707_g1_i1_m.53094	SSP_Sspon.004D0003801	EBLOSUM80	10	0.5	913	464/913	0.508	0.685	0.685
SSP_Sspon.001B0001230	SSP_Sspon.002D0016200	EBLOSUM80	10	0.5	890	452/890	0.508	0.651	0.651
SSP_Sspon.001D0006550	SSP_Sspon.008A0012070	EBLOSUM80	10	0.5	876	445/876	0.508	0.655	0.655
SSP_Sspon.002C0020910	SSP_Sspon.004A0002360	EBLOSUM80	10	0.5	902	458/902	0.508	0.704	0.704
SSP_Sspon.002D0016200	SSP_Sspon.007A0012661	EBLOSUM80	10	0.5	890	452/890	0.508	0.651	0.651
SSP_Sspon.003B0012590	SSP_Sspon.006D0008830	EBLOSUM80	10	0.5	927	471/927	0.508	0.685	0.685
SSP_Sspon.004A0002360	SSP_Sspon.007B0004891	EBLOSUM80	10	0.5	949	482/949	0.508	0.661	0.661
SSP_Sspon.004D0003820	SSP_Sspon.007A0005432	EBLOSUM80	10	0.5	952	484/952	0.508	0.661	0.661
SCA1_2_Sh_203E09_p000020	SSP_Sspon.002D0016200	EBLOSUM80	10	0.5	890	451/890	0.507	0.651	0.651
SCA1_2_Sh_207K10_p000010	SCA2_1_c95057f1p13337.p1	EBLOSUM80	10	0.5	920	466/920	0.507	0.666	0.666
SCA1_2_Sh_225K23_p000040	SCA2_1_c95187f1p03230.p1	EBLOSUM80	10	0.5	923	468/923	0.507	0.686	0.686
SCA1_2_Sh_225K23_p000040	SCA3_SP803280_c111302_g1_i1_m.116495	EBLOSUM80	10	0.5	925	469/925	0.507	0.677	0.677
SCA1_2_Sh_225K23_p000040	SSP_Sspon.001D0006550	EBLOSUM80	10	0.5	903	458/903	0.507	0.658	0.658
SCA2_1_c81772f1p13316.p1	SSP_Sspon.007C0003190	EBLOSUM80	10	0.5	966	490/966	0.507	0.655	0.655
SCA2_1_c81772f1p13316.p1	SSP_Sspon.007C0003200	EBLOSUM80	10	0.5	966	490/966	0.507	0.655	0.655
SCA2_1_c94027f1p03407.p1	SSP_Sspon.002B0016530	EBLOSUM80	10	0.5	1051	533/1051	0.507	0.626	0.626
SCA2_1_c95057f1p13337.p1	SSP_Sspon.007A0005350	EBLOSUM80	10	0.5	920	466/920	0.507	0.666	0.666
SCA2_1_c95187f1p03230.p1	SSP_Sspon.003B0012590	EBLOSUM80	10	0.5	927	470/927	0.507	0.683	0.683
SCA3_SP803280_c111302_g1_i1_m.116495	SSP_Sspon.003D0011420	EBLOSUM80	10	0.5	927	470/927	0.507	0.679	0.679
SSP_Sspon.001B0001230	SSP_Sspon.003C0015582	EBLOSUM80	10	0.5	961	487/961	0.507	0.623	0.623
SSP_Sspon.001D0006550	SSP_Sspon.003B0012590	EBLOSUM80	10	0.5	903	458/903	0.507	0.66	0.66
SSP_Sspon.002C0020910	SSP_Sspon.004C0002831	EBLOSUM80	10	0.5	902	457/902	0.507	0.703	0.703
SSP_Sspon.002C0020910	SSP_Sspon.004D0003820	EBLOSUM80	10	0.5	902	457/902	0.507	0.703	0.703
SSP_Sspon.003C0015582	SSP_Sspon.007A0012661	EBLOSUM80	10	0.5	961	487/961	0.507	0.623	0.623
SSP_Sspon.004C0002831	SSP_Sspon.007B0004891	EBLOSUM80	10	0.5	952	483/952	0.507	0.66	0.66
SSP_Sspon.007C0003190	SSP_Sspon.008A0012070	EBLOSUM80	10	0.5	966	490/966	0.507	0.655	0.655
SSP_Sspon.007C0003200	SSP_Sspon.008A0012070	EBLOSUM80	10	0.5	966	490/966	0.507	0.655	0.655
SAC2_1_SUGdenovo0693891.p1	SCA2_1_c96777f1p03290.p1	EBLOSUM80	10	0.5	933	472/933	0.506	0.633	0.633
SAC2_1_SUGdenovo0693891.p1	SSP_Sspon.003D0011420	EBLOSUM80	10	0.5	911	461/911	0.506	0.656	0.656
SAC2_1_SUGdenovo0693891.p1	SSP_Sspon.007B0004891	EBLOSUM80	10	0.5	947	479/947	0.506	0.621	0.621
SCA1_2_Sh_203E09_p000020	SSP_Sspon.003C0015582	EBLOSUM80	10	0.5	961	486/961	0.506	0.621	0.621
SCA1_2_Sh_225K23_p000040	SCA2_1_c57688f1p43030.p1	EBLOSUM80	10	0.5	924	468/924	0.506	0.686	0.686
SCA1_2_Sh_225K23_p000040	SCA2_1_c94760f1p43082.p1	EBLOSUM80	10	0.5	924	468/924	0.506	0.686	0.686
SCA2_1_c57688f1p43030.p1	SSP_Sspon.003B0012590	EBLOSUM80	10	0.5	928	470/928	0.506	0.683	0.683
SCA2_1_c81772f1p13316.p1	SCA3_SP803280_c95707_g1_i1_m.53094	EBLOSUM80	10	0.5	901	456/901	0.506	0.676	0.676
SCA2_1_c94760f1p43082.p1	SSP_Sspon.003B0012590	EBLOSUM80	10	0.5	928	470/928	0.506	0.683	0.683
SCA2_1_c99449f1p22948.p1	SSP_Sspon.003C0015582	EBLOSUM80	10	0.5	953	482/953	0.506	0.658	0.658
SCA3_SP803280_c111302_g1_i1_m.116495	SCA3_SP803280_c95707_g1_i1_m.53094	EBLOSUM80	10	0.5	901	456/901	0.506	0.68	0.68
SCA3_SP803280_c95707_g1_i1_m.53094	SSP_Sspon.008A0012070	EBLOSUM80	10	0.5	901	456/901	0.506	0.676	0.676
SSP_Sspon.001B0001230	SSP_Sspon.007A0005432	EBLOSUM80	10	0.5	947	479/947	0.506	0.624	0.624
SSP_Sspon.002B0016530	SSP_Sspon.003C0015582	EBLOSUM80	10	0.5	1087	550/1087	0.506	0.638	0.638
SSP_Sspon.004D0003820	SSP_Sspon.007B0004891	EBLOSUM80	10	0.5	952	482/952	0.506	0.66	0.66
SSP_Sspon.007A0005432	SSP_Sspon.007A0012661	EBLOSUM80	10	0.5	947	479/947	0.506	0.624	0.624
SAC2_1_SUGdenovo0693891.p1	SCA2_1_c81772f1p13316.p1	EBLOSUM80	10	0.5	884	446/884	0.505	0.647	0.647
SAC2_1_SUGdenovo0693891.p1	SSP_Sspon.002C0020910	EBLOSUM80	10	0.5	880	444/880	0.505	0.662	0.662
SAC2_1_SUGdenovo0693891.p1	SSP_Sspon.007A0005432	EBLOSUM80	10	0.5	947	478/947	0.505	0.622	0.622
SAC2_1_SUGdenovo0693891.p1	SSP_Sspon.008A0012070	EBLOSUM80	10	0.5	884	446/884	0.505	0.647	0.647
SCA1_2_Sh_203E09_p000020	SSP_Sspon.007A0005432	EBLOSUM80	10	0.5	946	478/946	0.505	0.623	0.623
SCA1_2_Sh_203E09_p000020	SSP_Sspon.007B0004891	EBLOSUM80	10	0.5	951	480/951	0.505	0.619	0.619
SCA1_2_Sh_207K10_p000010	SCA2_1_c99449f1p22948.p1	EBLOSUM80	10	0.5	893	451/893	0.505	0.694	0.694
SCA1_2_Sh_207K10_p000010	SSP_Sspon.004D0003801	EBLOSUM80	10	0.5	907	458/907	0.505	0.695	0.695
SCA2_1_c94027f1p03407.p1	SSP_Sspon.002C0020910	EBLOSUM80	10	0.5	918	464/918	0.505	0.66	0.66
SCA2_1_c99449f1p22948.p1	SSP_Sspon.007A0005350	EBLOSUM80	10	0.5	893	451/893	0.505	0.694	0.694
SSP_Sspon.001B0001230	SSP_Sspon.007B0004891	EBLOSUM80	10	0.5	952	481/952	0.505	0.621	0.621
SSP_Sspon.001D0006550	SSP_Sspon.003D0011420	EBLOSUM80	10	0.5	905	457/905	0.505	0.66	0.66
SSP_Sspon.004D0003801	SSP_Sspon.007A0005350	EBLOSUM80	10	0.5	907	458/907	0.505	0.695	0.695
SSP_Sspon.004D0003801	SSP_Sspon.007A0005432	EBLOSUM80	10	0.5	952	481/952	0.505	0.658	0.658
SSP_Sspon.007A0012661	SSP_Sspon.007B0004891	EBLOSUM80	10	0.5	952	481/952	0.505	0.621	0.621
SCA1_2_Sh_207K10_p000010	SSP_Sspon.003C0015582	EBLOSUM80	10	0.5	952	480/952	0.504	0.667	0.667
SCA4_evm.model.SCSP803280_000001563.1	SSP_Sspon.002C0020910	EBLOSUM80	10	0.5	945	476/945	0.504	0.656	0.656
SSP_Sspon.001D0006550	SSP_Sspon.003B0011960	EBLOSUM80	10	0.5	940	474/940	0.504	0.622	0.622
SSP_Sspon.002C0020910	SSP_Sspon.003C0015582	EBLOSUM80	10	0.5	953	480/953	0.504	0.662	0.662
SSP_Sspon.003C0015582	SSP_Sspon.007A0005350	EBLOSUM80	10	0.5	952	480/952	0.504	0.667	0.667
SAC2_1_SUGdenovo0315072.p1	SSP_Sspon.001B0007960	EBLOSUM80	10	0.5	1711	860/1711	0.503	0.503	0.503
SAC2_1_SUGdenovo0557348.p1	SSP_Sspon.002C0020910	EBLOSUM80	10	0.5	943	474/943	0.503	0.659	0.659
SAC2_1_SUGdenovo0693891.p1	SCA1_2_Sh_207K10_p000010	EBLOSUM80	10	0.5	880	443/880	0.503	0.661	0.661
SAC2_1_SUGdenovo0693891.p1	SSP_Sspon.007A0005350	EBLOSUM80	10	0.5	880	443/880	0.503	0.661	0.661
SCA1_2_Sh_234G14_p000100	SSP_Sspon.002C0020910	EBLOSUM80	10	0.5	943	474/943	0.503	0.659	0.659
SCA2_1_c81772f1p13316.p1	SSP_Sspon.003D0011420	EBLOSUM80	10	0.5	925	465/925	0.503	0.676	0.676
SCA2_1_c99449f1p22948.p1	SSP_Sspon.002C0020910	EBLOSUM80	10	0.5	889	447/889	0.503	0.697	0.697
SSP_Sspon.002C0020910	SSP_Sspon.004D0003801	EBLOSUM80	10	0.5	903	454/903	0.503	0.698	0.698
SSP_Sspon.003D0011420	SSP_Sspon.008A0012070	EBLOSUM80	10	0.5	925	465/925	0.503	0.676	0.676
SSP_Sspon.004D0003801	SSP_Sspon.007B0004891	EBLOSUM80	10	0.5	952	479/952	0.503	0.657	0.657
SSP_Sspon.006C0009010	SSP_Sspon.007A0005432	EBLOSUM80	10	0.5	960	483/960	0.503	0.656	0.656
SSP_Sspon.006C0009010	SSP_Sspon.007B0004891	EBLOSUM80	10	0.5	958	482/958	0.503	0.658	0.658
SCA1_2_Sh_203E09_p000020	SSP_Sspon.004C0002831	EBLOSUM80	10	0.5	880	442/880	0.502	0.651	0.651
SCA1_2_Sh_207K10_p000010	SSP_Sspon.007A0005432	EBLOSUM80	10	0.5	961	482/961	0.502	0.653	0.653
SCA1_2_Sh_207K10_p000010	SSP_Sspon.007B0004891	EBLOSUM80	10	0.5	959	481/959	0.502	0.655	0.655
SCA1_2_Sh_225K23_p000040	SCA2_1_c81772f1p13316.p1	EBLOSUM80	10	0.5	923	463/923	0.502	0.675	0.675
SCA1_2_Sh_225K23_p000040	SSP_Sspon.008A0012070	EBLOSUM80	10	0.5	923	463/923	0.502	0.675	0.675
SCA1_2_Sh_231L05_p000040	SSP_Sspon.004C0002831	EBLOSUM80	10	0.5	955	479/955	0.502	0.67	0.67
SCA2_1_c81772f1p13316.p1	SSP_Sspon.003B0012590	EBLOSUM80	10	0.5	927	465/927	0.502	0.672	0.672
SCA3_SP803280_c111302_g1_i1_m.116495	SSP_Sspon.003C0015582	EBLOSUM80	10	0.5	949	476/949	0.502	0.653	0.653
SSP_Sspon.001B0001230	SSP_Sspon.004C0002831	EBLOSUM80	10	0.5	880	442/880	0.502	0.653	0.653
SSP_Sspon.002C0020910	SSP_Sspon.003D0010410	EBLOSUM80	10	0.5	943	473/943	0.502	0.659	0.659
SSP_Sspon.002C0020910	SSP_Sspon.007A0005432	EBLOSUM80	10	0.5	956	480/956	0.502	0.654	0.654
SSP_Sspon.002C0020910	SSP_Sspon.007B0004891	EBLOSUM80	10	0.5	954	479/954	0.502	0.655	0.655
SSP_Sspon.003B0012590	SSP_Sspon.008A0012070	EBLOSUM80	10	0.5	927	465/927	0.502	0.672	0.672
SSP_Sspon.004C0002831	SSP_Sspon.007A0012661	EBLOSUM80	10	0.5	880	442/880	0.502	0.653	0.653
SSP_Sspon.007A0005350	SSP_Sspon.007A0005432	EBLOSUM80	10	0.5	961	482/961	0.502	0.653	0.653
SSP_Sspon.007A0005350	SSP_Sspon.007B0004891	EBLOSUM80	10	0.5	959	481/959	0.502	0.655	0.655
SAC2_1_SUGdenovo0315072.p1	SCA4_evm.model.SCSP803280_000160112.1	EBLOSUM80	10	0.5	1711	857/1711	0.501	0.501	0.501
SAC2_1_SUGdenovo0315072.p1	SSP_Sspon.001D0006580	EBLOSUM80	10	0.5	1711	858/1711	0.501	0.502	0.502
SAC2_1_SUGdenovo0557348.p1	SSP_Sspon.006C0009010	EBLOSUM80	10	0.5	951	476/951	0.501	0.653	0.653
SCA1_2_Sh_203E09_p000020	SSP_Sspon.004D0003801	EBLOSUM80	10	0.5	880	441/880	0.501	0.651	0.651
SCA1_2_Sh_203E09_p000020	SSP_Sspon.004D0003820	EBLOSUM80	10	0.5	880	441/880	0.501	0.651	0.651
SCA1_2_Sh_207K10_p000010	SCA3_SP803280_c111302_g1_i1_m.116495	EBLOSUM80	10	0.5	899	450/899	0.501	0.683	0.683
SCA1_2_Sh_231L05_p000040	SSP_Sspon.004D0003820	EBLOSUM80	10	0.5	955	478/955	0.501	0.67	0.67
SCA1_2_Sh_234G14_p000100	SSP_Sspon.006C0009010	EBLOSUM80	10	0.5	951	476/951	0.501	0.653	0.653
SCA2_1_c95057f1p13337.p1	SSP_Sspon.002B0016530	EBLOSUM80	10	0.5	1061	532/1061	0.501	0.626	0.626
SCA3_SP803280_c111302_g1_i1_m.116495	SSP_Sspon.007A0005350	EBLOSUM80	10	0.5	899	450/899	0.501	0.683	0.683
SSP_Sspon.001B0001230	SSP_Sspon.004D0003801	EBLOSUM80	10	0.5	880	441/880	0.501	0.653	0.653
SSP_Sspon.001B0001230	SSP_Sspon.004D0003820	EBLOSUM80	10	0.5	880	441/880	0.501	0.653	0.653
SSP_Sspon.001D0006550	SSP_Sspon.002D0016200	EBLOSUM80	10	0.5	890	446/890	0.501	0.642	0.642
SSP_Sspon.001D0006550	SSP_Sspon.003C0015582	EBLOSUM80	10	0.5	961	481/961	0.501	0.616	0.616
SSP_Sspon.002B0016530	SSP_Sspon.003B0011960	EBLOSUM80	10	0.5	1075	539/1075	0.501	0.63	0.63
SSP_Sspon.004D0003801	SSP_Sspon.007A0012661	EBLOSUM80	10	0.5	880	441/880	0.501	0.653	0.653
SSP_Sspon.004D0003820	SSP_Sspon.007A0012661	EBLOSUM80	10	0.5	880	441/880	0.501	0.653	0.653
SAC2_1_SUGdenovo0315072.p1	SSP_Sspon.001C0005753	EBLOSUM80	10	0.5	1711	856/1711	0.5	0.501	0.501
SCA1_2_Sh_207K10_p000010	SCA2_1_c94027f1p03407.p1	EBLOSUM80	10	0.5	928	464/928	0.5	0.652	0.652
SCA1_2_Sh_207K10_p000010	SCA3_SP803280_c95707_g1_i1_m.53094	EBLOSUM80	10	0.5	904	452/904	0.5	0.679	0.679
SCA1_2_Sh_207K10_p000010	SSP_Sspon.003B0011960	EBLOSUM80	10	0.5	938	469/938	0.5	0.664	0.664
SCA2_1_c94027f1p03407.p1	SSP_Sspon.007A0005350	EBLOSUM80	10	0.5	928	464/928	0.5	0.652	0.652
SCA3_SP803280_c95707_g1_i1_m.53094	SSP_Sspon.007A0005350	EBLOSUM80	10	0.5	904	452/904	0.5	0.679	0.679
SSP_Sspon.003B0011960	SSP_Sspon.007A0005350	EBLOSUM80	10	0.5	938	469/938	0.5	0.664	0.664
SSP_Sspon.003D0010410	SSP_Sspon.006C0009010	EBLOSUM80	10	0.5	952	476/952	0.5	0.652	0.652
SAC2_1_SUGdenovo0557348.p1	SSP_Sspon.002D0016200	EBLOSUM80	10	0.5	953	476/953	0.499	0.654	0.654
SCA1_2_Sh_203E09_p000020	SSP_Sspon.004A0002360	EBLOSUM80	10	0.5	885	442/885	0.499	0.647	0.647
SCA1_2_Sh_207K10_p000010	SSP_Sspon.003D0011420	EBLOSUM80	10	0.5	927	463/927	0.499	0.675	0.675
SCA1_2_Sh_207K10_p000010	SSP_Sspon.007C0003190	EBLOSUM80	10	0.5	968	483/968	0.499	0.653	0.653
SCA1_2_Sh_207K10_p000010	SSP_Sspon.007C0003200	EBLOSUM80	10	0.5	968	483/968	0.499	0.653	0.653
SCA1_2_Sh_231L05_p000040	SCA2_1_c104592f1p34438.p1	EBLOSUM80	10	0.5	945	472/945	0.499	0.672	0.672
SCA1_2_Sh_231L05_p000040	SCA2_1_c110831f1p14803.p1	EBLOSUM80	10	0.5	945	472/945	0.499	0.672	0.672
SCA1_2_Sh_231L05_p000040	SCA3_SP803280_c114107_g1_i3_m.132354	EBLOSUM80	10	0.5	945	472/945	0.499	0.673	0.673
SCA1_2_Sh_231L05_p000040	SSP_Sspon.002A0019843	EBLOSUM80	10	0.5	945	472/945	0.499	0.673	0.673
SCA1_2_Sh_231L05_p000040	SSP_Sspon.004A0002360	EBLOSUM80	10	0.5	955	477/955	0.499	0.669	0.669
SCA1_2_Sh_234G14_p000100	SSP_Sspon.002D0016200	EBLOSUM80	10	0.5	953	476/953	0.499	0.654	0.654
SCA2_1_c96777f1p03290.p1	SSP_Sspon.002C0020910	EBLOSUM80	10	0.5	943	471/943	0.499	0.656	0.656
SCA4_evm.model.SCSP803280_000001563.1	SSP_Sspon.006C0009010	EBLOSUM80	10	0.5	951	475/951	0.499	0.652	0.652
SSP_Sspon.001B0001230	SSP_Sspon.004A0002360	EBLOSUM80	10	0.5	885	442/885	0.499	0.65	0.65
SSP_Sspon.001B0001230	SSP_Sspon.006C0009010	EBLOSUM80	10	0.5	902	450/902	0.499	0.631	0.631
SSP_Sspon.001D0006550	SSP_Sspon.007A0005432	EBLOSUM80	10	0.5	947	473/947	0.499	0.617	0.617
SSP_Sspon.001D0006550	SSP_Sspon.007B0004891	EBLOSUM80	10	0.5	952	475/952	0.499	0.613	0.613
SSP_Sspon.003C0016550	SSP_Sspon.004C0002831	EBLOSUM80	10	0.5	948	473/948	0.499	0.666	0.666
SSP_Sspon.003D0011420	SSP_Sspon.007A0005350	EBLOSUM80	10	0.5	927	463/927	0.499	0.675	0.675
SSP_Sspon.004A0002360	SSP_Sspon.007A0012661	EBLOSUM80	10	0.5	885	442/885	0.499	0.65	0.65
SSP_Sspon.004A0002360	SSP_Sspon.007C0003190	EBLOSUM80	10	0.5	966	482/966	0.499	0.65	0.65
SSP_Sspon.004A0002360	SSP_Sspon.007C0003200	EBLOSUM80	10	0.5	966	482/966	0.499	0.65	0.65
SSP_Sspon.006C0009010	SSP_Sspon.007A0012661	EBLOSUM80	10	0.5	902	450/902	0.499	0.631	0.631
SSP_Sspon.007A0005350	SSP_Sspon.007C0003190	EBLOSUM80	10	0.5	968	483/968	0.499	0.653	0.653
SSP_Sspon.007A0005350	SSP_Sspon.007C0003200	EBLOSUM80	10	0.5	968	483/968	0.499	0.653	0.653
SAC2_1_SUGdenovo0693891.p1	SSP_Sspon.003B0011960	EBLOSUM80	10	0.5	934	465/934	0.498	0.625	0.625
SCA1_2_Sh_203E09_p000020	SCA1_2_Sh_231L05_p000040	EBLOSUM80	10	0.5	925	461/925	0.498	0.648	0.648
SCA1_2_Sh_203E09_p000020	SCA3_SP803280_c111302_g1_i1_m.116495	EBLOSUM80	10	0.5	867	432/867	0.498	0.642	0.642
SCA1_2_Sh_203E09_p000020	SSP_Sspon.003C0016550	EBLOSUM80	10	0.5	928	462/928	0.498	0.641	0.641
SCA1_2_Sh_203E09_p000020	SSP_Sspon.006C0009010	EBLOSUM80	10	0.5	902	449/902	0.498	0.631	0.631
SCA1_2_Sh_207K10_p000010	SCA1_2_Sh_225K23_p000040	EBLOSUM80	10	0.5	921	459/921	0.498	0.68	0.68
SCA1_2_Sh_207K10_p000010	SSP_Sspon.003B0012590	EBLOSUM80	10	0.5	927	462/927	0.498	0.674	0.674
SCA1_2_Sh_225K23_p000040	SCA2_1_c99449f1p22948.p1	EBLOSUM80	10	0.5	930	463/930	0.498	0.668	0.668
SCA1_2_Sh_225K23_p000040	SSP_Sspon.007A0005350	EBLOSUM80	10	0.5	921	459/921	0.498	0.68	0.68
SCA1_2_Sh_231L05_p000040	SCA2_1_c98807f1p12984.p1	EBLOSUM80	10	0.5	945	471/945	0.498	0.671	0.671
SCA1_2_Sh_231L05_p000040	SSP_Sspon.001B0001230	EBLOSUM80	10	0.5	925	461/925	0.498	0.65	0.65
SCA1_2_Sh_231L05_p000040	SSP_Sspon.006D0008830	EBLOSUM80	10	0.5	945	471/945	0.498	0.673	0.673
SCA1_2_Sh_231L05_p000040	SSP_Sspon.007A0012661	EBLOSUM80	10	0.5	925	461/925	0.498	0.65	0.65
SCA2_1_c82219f1p33162.p1	SSP_Sspon.004C0002831	EBLOSUM80	10	0.5	886	441/886	0.498	0.664	0.664
SCA2_1_c95057f1p13337.p1	SSP_Sspon.002C0020910	EBLOSUM80	10	0.5	928	462/928	0.498	0.653	0.653
SCA2_1_c96249f1p33100.p1	SSP_Sspon.004C0002831	EBLOSUM80	10	0.5	886	441/886	0.498	0.664	0.664
SCA2_1_c99449f1p22948.p1	SSP_Sspon.003B0012590	EBLOSUM80	10	0.5	931	464/931	0.498	0.664	0.664
SCA3_SP803280_c111302_g1_i1_m.116495	SSP_Sspon.001B0001230	EBLOSUM80	10	0.5	867	432/867	0.498	0.645	0.645
SCA3_SP803280_c111302_g1_i1_m.116495	SSP_Sspon.007A0005432	EBLOSUM80	10	0.5	946	471/946	0.498	0.644	0.644
SCA3_SP803280_c111302_g1_i1_m.116495	SSP_Sspon.007A0012661	EBLOSUM80	10	0.5	867	432/867	0.498	0.645	0.645
SCA3_SP803280_c95707_g1_i1_m.53094	SSP_Sspon.002C0020910	EBLOSUM80	10	0.5	909	453/909	0.498	0.673	0.673
SCA4_evm.model.SCSP803280_000001563.1	SSP_Sspon.002D0016200	EBLOSUM80	10	0.5	953	475/953	0.498	0.653	0.653
SSP_Sspon.002C0020910	SSP_Sspon.003D0011420	EBLOSUM80	10	0.5	928	462/928	0.498	0.675	0.675
SSP_Sspon.002D0016200	SSP_Sspon.003D0010410	EBLOSUM80	10	0.5	953	475/953	0.498	0.654	0.654
SSP_Sspon.003B0012590	SSP_Sspon.007A0005350	EBLOSUM80	10	0.5	927	462/927	0.498	0.674	0.674
SSP_Sspon.003C0016550	SSP_Sspon.004D0003820	EBLOSUM80	10	0.5	948	472/948	0.498	0.666	0.666
SSP_Sspon.004C0002831	SSP_Sspon.007C0003190	EBLOSUM80	10	0.5	969	483/969	0.498	0.649	0.649
SSP_Sspon.004C0002831	SSP_Sspon.007C0003200	EBLOSUM80	10	0.5	969	483/969	0.498	0.649	0.649
SAC2_1_SUGdenovo0693891.p1	SCA1_2_Sh_231L05_p000040	EBLOSUM80	10	0.5	932	463/932	0.497	0.642	0.642
SCA1_2_Sh_225K23_p000040	SSP_Sspon.002C0020910	EBLOSUM80	10	0.5	926	460/926	0.497	0.674	0.674
SCA1_2_Sh_231L05_p000040	SCA2_1_c57688f1p43030.p1	EBLOSUM80	10	0.5	946	470/946	0.497	0.671	0.671
SCA1_2_Sh_231L05_p000040	SCA2_1_c94760f1p43082.p1	EBLOSUM80	10	0.5	946	470/946	0.497	0.671	0.671
SCA1_2_Sh_231L05_p000040	SCA2_1_c95187f1p03230.p1	EBLOSUM80	10	0.5	945	470/945	0.497	0.671	0.671
SCA1_2_Sh_231L05_p000040	SSP_Sspon.004D0003801	EBLOSUM80	10	0.5	956	475/956	0.497	0.665	0.665
SCA2_1_c104592f1p34438.p1	SSP_Sspon.003A0008781	EBLOSUM80	10	0.5	916	455/916	0.497	0.671	0.671
SCA2_1_c110831f1p14803.p1	SSP_Sspon.003A0008781	EBLOSUM80	10	0.5	916	455/916	0.497	0.671	0.671
SCA2_1_c82219f1p33162.p1	SSP_Sspon.004D0003820	EBLOSUM80	10	0.5	886	440/886	0.497	0.664	0.664
SCA2_1_c96249f1p33100.p1	SSP_Sspon.004D0003820	EBLOSUM80	10	0.5	886	440/886	0.497	0.664	0.664
SCA2_1_c96777f1p03290.p1	SSP_Sspon.006C0009010	EBLOSUM80	10	0.5	952	473/952	0.497	0.65	0.65
SCA3_SP803280_c114107_g1_i3_m.132354	SSP_Sspon.003A0008781	EBLOSUM80	10	0.5	916	455/916	0.497	0.672	0.672
SSP_Sspon.001B0001230	SSP_Sspon.007C0003190	EBLOSUM80	10	0.5	968	481/968	0.497	0.613	0.613
SSP_Sspon.001B0001230	SSP_Sspon.007C0003200	EBLOSUM80	10	0.5	968	481/968	0.497	0.613	0.613
SSP_Sspon.002A0019843	SSP_Sspon.003A0008781	EBLOSUM80	10	0.5	916	455/916	0.497	0.672	0.672
SSP_Sspon.002C0020910	SSP_Sspon.003B0012590	EBLOSUM80	10	0.5	932	463/932	0.497	0.668	0.668
SSP_Sspon.003C0016550	SSP_Sspon.004A0002360	EBLOSUM80	10	0.5	948	471/948	0.497	0.665	0.665
SSP_Sspon.004D0003820	SSP_Sspon.007C0003190	EBLOSUM80	10	0.5	969	482/969	0.497	0.649	0.649
SSP_Sspon.004D0003820	SSP_Sspon.007C0003200	EBLOSUM80	10	0.5	969	482/969	0.497	0.649	0.649
SSP_Sspon.007A0012661	SSP_Sspon.007C0003190	EBLOSUM80	10	0.5	968	481/968	0.497	0.613	0.613
SSP_Sspon.007A0012661	SSP_Sspon.007C0003200	EBLOSUM80	10	0.5	968	481/968	0.497	0.613	0.613
SAC2_1_SUGdenovo0315072.p1	SSP_Sspon.004D0003820	EBLOSUM80	10	0.5	1711	849/1711	0.496	0.496	0.496
SCA1_2_Sh_203E09_p000020	SSP_Sspon.007C0003190	EBLOSUM80	10	0.5	967	480/967	0.496	0.611	0.611
SCA1_2_Sh_203E09_p000020	SSP_Sspon.007C0003200	EBLOSUM80	10	0.5	967	480/967	0.496	0.611	0.611
SCA2_1_c95057f1p13337.p1	SSP_Sspon.006C0009010	EBLOSUM80	10	0.5	936	464/936	0.496	0.647	0.647
SCA2_1_c96777f1p03290.p1	SSP_Sspon.002D0016200	EBLOSUM80	10	0.5	953	473/953	0.496	0.652	0.652
SCA2_1_c98807f1p12984.p1	SSP_Sspon.003A0008781	EBLOSUM80	10	0.5	916	454/916	0.496	0.67	0.67
SCA2_1_c99449f1p22948.p1	SSP_Sspon.003D0011420	EBLOSUM80	10	0.5	934	463/934	0.496	0.667	0.667
SCA3_SP803280_c111302_g1_i1_m.116495	SSP_Sspon.007B0004891	EBLOSUM80	10	0.5	946	469/946	0.496	0.643	0.643
SSP_Sspon.002D0016200	SSP_Sspon.004A0002360	EBLOSUM80	10	0.5	915	454/915	0.496	0.695	0.695
SSP_Sspon.002D0016200	SSP_Sspon.004C0002831	EBLOSUM80	10	0.5	915	454/915	0.496	0.694	0.694
SSP_Sspon.002D0016200	SSP_Sspon.004D0003820	EBLOSUM80	10	0.5	915	454/915	0.496	0.694	0.694
SSP_Sspon.003A0008781	SSP_Sspon.004C0002831	EBLOSUM80	10	0.5	934	463/934	0.496	0.664	0.664
SSP_Sspon.003A0008781	SSP_Sspon.006D0008830	EBLOSUM80	10	0.5	916	454/916	0.496	0.672	0.672
SAC2_1_SUGdenovo0315072.p1	SSP_Sspon.004C0002831	EBLOSUM80	10	0.5	1711	847/1711	0.495	0.496	0.496
SAC2_1_SUGdenovo0693891.p1	SSP_Sspon.003C0016550	EBLOSUM80	10	0.5	930	460/930	0.495	0.639	0.639
SCA1_2_Sh_231L05_p000040	SCA3_SP803280_c111302_g1_i1_m.116495	EBLOSUM80	10	0.5	947	469/947	0.495	0.661	0.661
SCA2_1_c82219f1p33162.p1	SSP_Sspon.004A0002360	EBLOSUM80	10	0.5	886	439/886	0.495	0.663	0.663
SCA2_1_c95057f1p13337.p1	SSP_Sspon.002D0016200	EBLOSUM80	10	0.5	938	464/938	0.495	0.648	0.648
SCA2_1_c95187f1p03230.p1	SSP_Sspon.003A0008781	EBLOSUM80	10	0.5	916	453/916	0.495	0.67	0.67
SCA2_1_c96249f1p33100.p1	SSP_Sspon.004A0002360	EBLOSUM80	10	0.5	886	439/886	0.495	0.663	0.663
SCA3_SP803280_c111302_g1_i1_m.116495	SSP_Sspon.002C0020910	EBLOSUM80	10	0.5	899	445/899	0.495	0.681	0.681
SSP_Sspon.001B0001230	SSP_Sspon.003C0016550	EBLOSUM80	10	0.5	931	461/931	0.495	0.639	0.639
SSP_Sspon.003A0008781	SSP_Sspon.004D0003820	EBLOSUM80	10	0.5	934	462/934	0.495	0.664	0.664
SSP_Sspon.003C0016550	SSP_Sspon.007A0012661	EBLOSUM80	10	0.5	931	461/931	0.495	0.639	0.639
SAC2_1_SUGdenovo0315072.p1	SSP_Sspon.004A0002360	EBLOSUM80	10	0.5	1711	845/1711	0.494	0.496	0.496
SAC2_1_SUGdenovo0315072.p1	SSP_Sspon.004D0003801	EBLOSUM80	10	0.5	1712	845/1712	0.494	0.494	0.494
SAC2_1_SUGdenovo0693891.p1	SSP_Sspon.002D0016200	EBLOSUM80	10	0.5	896	443/896	0.494	0.651	0.651
SAC2_1_SUGdenovo0693891.p1	SSP_Sspon.003C0015582	EBLOSUM80	10	0.5	955	472/955	0.494	0.62	0.62
SCA2_1_c57688f1p43030.p1	SSP_Sspon.003A0008781	EBLOSUM80	10	0.5	917	453/917	0.494	0.671	0.671
SCA2_1_c94760f1p43082.p1	SSP_Sspon.003A0008781	EBLOSUM80	10	0.5	917	453/917	0.494	0.671	0.671
SSP_Sspon.001D0006550	SSP_Sspon.004C0002831	EBLOSUM80	10	0.5	880	435/880	0.494	0.645	0.645
SSP_Sspon.002B0016530	SSP_Sspon.004D0003820	EBLOSUM80	10	0.5	1035	511/1035	0.494	0.632	0.632
SSP_Sspon.003A0008781	SSP_Sspon.004A0002360	EBLOSUM80	10	0.5	934	461/934	0.494	0.663	0.663
SSP_Sspon.003C0016550	SSP_Sspon.004D0003801	EBLOSUM80	10	0.5	949	469/949	0.494	0.661	0.661
SSP_Sspon.004D0003801	SSP_Sspon.007C0003190	EBLOSUM80	10	0.5	969	479/969	0.494	0.646	0.646
SSP_Sspon.004D0003801	SSP_Sspon.007C0003200	EBLOSUM80	10	0.5	969	479/969	0.494	0.646	0.646
SAC2_1_SUGdenovo0693891.p1	SSP_Sspon.006C0009010	EBLOSUM80	10	0.5	896	442/896	0.493	0.645	0.645
SAC2_1_SUGdenovo0693891.p1	SSP_Sspon.007C0003190	EBLOSUM80	10	0.5	969	478/969	0.493	0.607	0.607
SAC2_1_SUGdenovo0693891.p1	SSP_Sspon.007C0003200	EBLOSUM80	10	0.5	969	478/969	0.493	0.607	0.607
SCA1_2_Sh_231L05_p000040	SSP_Sspon.001D0006550	EBLOSUM80	10	0.5	925	456/925	0.493	0.642	0.642
SCA2_1_c104592f1p34438.p1	SSP_Sspon.003C0016550	EBLOSUM80	10	0.5	953	470/953	0.493	0.659	0.659
SCA2_1_c110831f1p14803.p1	SSP_Sspon.003C0016550	EBLOSUM80	10	0.5	953	470/953	0.493	0.659	0.659
SCA2_1_c82219f1p33162.p1	SSP_Sspon.004D0003801	EBLOSUM80	10	0.5	887	437/887	0.493	0.658	0.658
SCA2_1_c96249f1p33100.p1	SSP_Sspon.004D0003801	EBLOSUM80	10	0.5	887	437/887	0.493	0.658	0.658
SCA3_SP803280_c111302_g1_i1_m.116495	SSP_Sspon.003C0016550	EBLOSUM80	10	0.5	940	463/940	0.493	0.656	0.656
SCA3_SP803280_c114107_g1_i3_m.132354	SSP_Sspon.003C0016550	EBLOSUM80	10	0.5	953	470/953	0.493	0.66	0.66
SCA3_SP803280_c95707_g1_i1_m.53094	SSP_Sspon.002B0016530	EBLOSUM80	10	0.5	1036	511/1036	0.493	0.64	0.64
SCA3_SP803280_c95707_g1_i1_m.53094	SSP_Sspon.006C0009010	EBLOSUM80	10	0.5	919	453/919	0.493	0.667	0.667
SSP_Sspon.001D0006550	SSP_Sspon.004D0003801	EBLOSUM80	10	0.5	880	434/880	0.493	0.645	0.645
SSP_Sspon.001D0006550	SSP_Sspon.004D0003820	EBLOSUM80	10	0.5	880	434/880	0.493	0.645	0.645
SSP_Sspon.002A0019843	SSP_Sspon.003C0016550	EBLOSUM80	10	0.5	953	470/953	0.493	0.66	0.66
SSP_Sspon.002B0016530	SSP_Sspon.003B0012590	EBLOSUM80	10	0.5	1061	523/1061	0.493	0.639	0.639
SSP_Sspon.002B0016530	SSP_Sspon.004C0002831	EBLOSUM80	10	0.5	1035	510/1035	0.493	0.632	0.632
SSP_Sspon.002D0016200	SSP_Sspon.003C0015582	EBLOSUM80	10	0.5	970	478/970	0.493	0.649	0.649
SSP_Sspon.003D0011420	SSP_Sspon.006C0009010	EBLOSUM80	10	0.5	938	462/938	0.493	0.668	0.668
SSP_Sspon.004A0002360	SSP_Sspon.006C0009010	EBLOSUM80	10	0.5	918	453/918	0.493	0.687	0.687
SSP_Sspon.004C0002831	SSP_Sspon.006C0009010	EBLOSUM80	10	0.5	918	453/918	0.493	0.686	0.686
SSP_Sspon.004D0003820	SSP_Sspon.006C0009010	EBLOSUM80	10	0.5	918	453/918	0.493	0.686	0.686
SCA1_2_Sh_231L05_p000040	SCA2_1_c81772f1p13316.p1	EBLOSUM80	10	0.5	945	465/945	0.492	0.663	0.663
SCA1_2_Sh_231L05_p000040	SSP_Sspon.008A0012070	EBLOSUM80	10	0.5	945	465/945	0.492	0.663	0.663
SSP_Sspon.001D0006550	SSP_Sspon.004A0002360	EBLOSUM80	10	0.5	885	435/885	0.492	0.642	0.642
SSP_Sspon.001D0006550	SSP_Sspon.006C0009010	EBLOSUM80	10	0.5	902	444/902	0.492	0.622	0.622
SSP_Sspon.002B0016530	SSP_Sspon.004D0003801	EBLOSUM80	10	0.5	1035	509/1035	0.492	0.63	0.63
SSP_Sspon.002C0020910	SSP_Sspon.003B0011960	EBLOSUM80	10	0.5	946	465/946	0.492	0.651	0.651
SSP_Sspon.002D0016200	SSP_Sspon.004D0003801	EBLOSUM80	10	0.5	916	451/916	0.492	0.689	0.689
SSP_Sspon.003C0015582	SSP_Sspon.006C0009010	EBLOSUM80	10	0.5	969	477/969	0.492	0.647	0.647
SSP_Sspon.003C0016550	SSP_Sspon.006D0008830	EBLOSUM80	10	0.5	953	469/953	0.492	0.66	0.66
SSP_Sspon.006C0009010	SSP_Sspon.007C0003190	EBLOSUM80	10	0.5	981	483/981	0.492	0.642	0.642
SSP_Sspon.006C0009010	SSP_Sspon.007C0003200	EBLOSUM80	10	0.5	981	483/981	0.492	0.642	0.642
SCA1_2_Sh_225K23_p000040	SSP_Sspon.002B0016530	EBLOSUM80	10	0.5	1061	521/1061	0.491	0.636	0.636
SCA1_2_Sh_225K23_p000040	SSP_Sspon.006C0009010	EBLOSUM80	10	0.5	936	460/936	0.491	0.668	0.668
SCA2_1_c57688f1p43030.p1	SSP_Sspon.003C0016550	EBLOSUM80	10	0.5	954	468/954	0.491	0.658	0.658
SCA2_1_c94760f1p43082.p1	SSP_Sspon.003C0016550	EBLOSUM80	10	0.5	954	468/954	0.491	0.658	0.658
SCA2_1_c95187f1p03230.p1	SSP_Sspon.003C0016550	EBLOSUM80	10	0.5	953	468/953	0.491	0.658	0.658
SCA2_1_c98807f1p12984.p1	SSP_Sspon.003C0016550	EBLOSUM80	10	0.5	953	468/953	0.491	0.658	0.658
SSP_Sspon.001D0006550	SSP_Sspon.007C0003190	EBLOSUM80	10	0.5	968	475/968	0.491	0.605	0.605
SSP_Sspon.001D0006550	SSP_Sspon.007C0003200	EBLOSUM80	10	0.5	968	475/968	0.491	0.605	0.605
SSP_Sspon.002C0020910	SSP_Sspon.007C0003190	EBLOSUM80	10	0.5	973	478/973	0.491	0.643	0.643
SSP_Sspon.002C0020910	SSP_Sspon.007C0003200	EBLOSUM80	10	0.5	973	478/973	0.491	0.643	0.643
SSP_Sspon.003A0008781	SSP_Sspon.004D0003801	EBLOSUM80	10	0.5	935	459/935	0.491	0.659	0.659
SCA2_1_c81772f1p13316.p1	SSP_Sspon.003C0016550	EBLOSUM80	10	0.5	949	465/949	0.49	0.655	0.655
SCA3_SP803280_c111302_g1_i1_m.116495	SSP_Sspon.001D0006550	EBLOSUM80	10	0.5	867	425/867	0.49	0.637	0.637
SCA3_SP803280_c95707_g1_i1_m.53094	SSP_Sspon.002D0016200	EBLOSUM80	10	0.5	922	452/922	0.49	0.665	0.665
SSP_Sspon.001D0006550	SSP_Sspon.003C0016550	EBLOSUM80	10	0.5	931	456/931	0.49	0.632	0.632
SSP_Sspon.002B0016530	SSP_Sspon.003D0011420	EBLOSUM80	10	0.5	1060	519/1060	0.49	0.638	0.638
SSP_Sspon.002D0016200	SSP_Sspon.003D0011420	EBLOSUM80	10	0.5	941	461/941	0.49	0.666	0.666
SSP_Sspon.003B0012590	SSP_Sspon.006C0009010	EBLOSUM80	10	0.5	942	462/942	0.49	0.661	0.661
SSP_Sspon.003C0016550	SSP_Sspon.008A0012070	EBLOSUM80	10	0.5	949	465/949	0.49	0.655	0.655
SSP_Sspon.004D0003801	SSP_Sspon.006C0009010	EBLOSUM80	10	0.5	919	450/919	0.49	0.681	0.681
SCA1_2_Sh_207K10_p000010	SCA1_2_Sh_231L05_p000040	EBLOSUM80	10	0.5	943	461/943	0.489	0.665	0.665
SCA1_2_Sh_225K23_p000040	SSP_Sspon.002D0016200	EBLOSUM80	10	0.5	939	459/939	0.489	0.666	0.666
SCA1_2_Sh_231L05_p000040	SSP_Sspon.007A0005350	EBLOSUM80	10	0.5	943	461/943	0.489	0.665	0.665
SCA2_1_c104592f1p34438.p1	SSP_Sspon.002B0016530	EBLOSUM80	10	0.5	1049	513/1049	0.489	0.636	0.636
SCA2_1_c110831f1p14803.p1	SSP_Sspon.002B0016530	EBLOSUM80	10	0.5	1049	513/1049	0.489	0.636	0.636
SCA2_1_c81772f1p13316.p1	SSP_Sspon.003A0008781	EBLOSUM80	10	0.5	916	448/916	0.489	0.659	0.659
SCA2_1_c82219f1p33162.p1	SCA3_SP803280_c111302_g1_i1_m.116495	EBLOSUM80	10	0.5	875	428/875	0.489	0.655	0.655
SCA2_1_c96249f1p33100.p1	SCA3_SP803280_c111302_g1_i1_m.116495	EBLOSUM80	10	0.5	875	428/875	0.489	0.655	0.655
SCA3_SP803280_c114107_g1_i3_m.132354	SSP_Sspon.002B0016530	EBLOSUM80	10	0.5	1049	513/1049	0.489	0.636	0.636
SSP_Sspon.002A0019843	SSP_Sspon.002B0016530	EBLOSUM80	10	0.5	1049	513/1049	0.489	0.636	0.636
SSP_Sspon.002D0016200	SSP_Sspon.003B0012590	EBLOSUM80	10	0.5	945	462/945	0.489	0.66	0.66
SSP_Sspon.002D0016200	SSP_Sspon.007A0005432	EBLOSUM80	10	0.5	978	478/978	0.489	0.638	0.638
SSP_Sspon.002D0016200	SSP_Sspon.007B0004891	EBLOSUM80	10	0.5	976	477/976	0.489	0.639	0.639
SSP_Sspon.003A0008781	SSP_Sspon.008A0012070	EBLOSUM80	10	0.5	916	448/916	0.489	0.659	0.659
SSP_Sspon.003B0011960	SSP_Sspon.006C0009010	EBLOSUM80	10	0.5	955	467/955	0.489	0.645	0.645
SAC2_1_SUGdenovo0693891.p1	SSP_Sspon.003A0008781	EBLOSUM80	10	0.5	909	444/909	0.488	0.627	0.627
SCA2_1_c95187f1p03230.p1	SSP_Sspon.002B0016530	EBLOSUM80	10	0.5	1049	512/1049	0.488	0.636	0.636
SCA2_1_c98807f1p12984.p1	SSP_Sspon.002B0016530	EBLOSUM80	10	0.5	1049	512/1049	0.488	0.636	0.636
SCA3_SP803280_c111302_g1_i1_m.116495	SSP_Sspon.002D0016200	EBLOSUM80	10	0.5	908	443/908	0.488	0.676	0.676
SSP_Sspon.002B0016530	SSP_Sspon.004A0002360	EBLOSUM80	10	0.5	1040	508/1040	0.488	0.627	0.627
SSP_Sspon.002B0016530	SSP_Sspon.006D0008830	EBLOSUM80	10	0.5	1049	512/1049	0.488	0.634	0.634
SSP_Sspon.002D0016200	SSP_Sspon.003B0011960	EBLOSUM80	10	0.5	956	467/956	0.488	0.646	0.646
SCA1_2_Sh_231L05_p000040	SSP_Sspon.002C0020910	EBLOSUM80	10	0.5	948	462/948	0.487	0.659	0.659
SCA2_1_c94027f1p03407.p1	SSP_Sspon.002D0016200	EBLOSUM80	10	0.5	945	460/945	0.487	0.636	0.636
SCA2_1_c99449f1p22948.p1	SSP_Sspon.007A0005432	EBLOSUM80	10	0.5	958	467/958	0.487	0.633	0.633
SCA3_SP803280_c111302_g1_i1_m.116495	SSP_Sspon.006C0009010	EBLOSUM80	10	0.5	908	442/908	0.487	0.675	0.675
SCA3_SP803280_c111302_g1_i1_m.116495	SSP_Sspon.007C0003190	EBLOSUM80	10	0.5	963	469/963	0.487	0.632	0.632
SCA3_SP803280_c111302_g1_i1_m.116495	SSP_Sspon.007C0003200	EBLOSUM80	10	0.5	963	469/963	0.487	0.632	0.632
SCA1_2_Sh_203E09_p000020	SSP_Sspon.003A0008781	EBLOSUM80	10	0.5	907	441/907	0.486	0.635	0.635
SCA1_2_Sh_231L05_p000040	SCA2_1_c99449f1p22948.p1	EBLOSUM80	10	0.5	952	463/952	0.486	0.652	0.652
SCA2_1_c82219f1p33162.p1	SSP_Sspon.006D0008830	EBLOSUM80	10	0.5	887	431/887	0.486	0.645	0.645
SCA2_1_c96249f1p33100.p1	SSP_Sspon.006D0008830	EBLOSUM80	10	0.5	887	431/887	0.486	0.645	0.645
SSP_Sspon.001B0001230	SSP_Sspon.003A0008781	EBLOSUM80	10	0.5	907	441/907	0.486	0.637	0.637
SSP_Sspon.002D0016200	SSP_Sspon.007C0003190	EBLOSUM80	10	0.5	985	479/985	0.486	0.638	0.638
SSP_Sspon.002D0016200	SSP_Sspon.007C0003200	EBLOSUM80	10	0.5	985	479/985	0.486	0.638	0.638
SCA2_1_c104592f1p34438.p1	SCA2_1_c82219f1p33162.p1	EBLOSUM80	10	0.5	887	430/887	0.485	0.644	0.644
SCA2_1_c104592f1p34438.p1	SCA2_1_c96249f1p33100.p1	EBLOSUM80	10	0.5	887	430/887	0.485	0.644	0.644
SCA2_1_c110831f1p14803.p1	SCA2_1_c82219f1p33162.p1	EBLOSUM80	10	0.5	887	430/887	0.485	0.644	0.644
SCA2_1_c110831f1p14803.p1	SCA2_1_c96249f1p33100.p1	EBLOSUM80	10	0.5	887	430/887	0.485	0.644	0.644
SCA2_1_c57688f1p43030.p1	SSP_Sspon.002B0016530	EBLOSUM80	10	0.5	1049	509/1049	0.485	0.632	0.632
SCA2_1_c82219f1p33162.p1	SCA3_SP803280_c114107_g1_i3_m.132354	EBLOSUM80	10	0.5	887	430/887	0.485	0.645	0.645
SCA2_1_c82219f1p33162.p1	SSP_Sspon.002A0019843	EBLOSUM80	10	0.5	887	430/887	0.485	0.645	0.645
SCA2_1_c94760f1p43082.p1	SSP_Sspon.002B0016530	EBLOSUM80	10	0.5	1049	509/1049	0.485	0.632	0.632
SCA2_1_c96249f1p33100.p1	SCA3_SP803280_c114107_g1_i3_m.132354	EBLOSUM80	10	0.5	887	430/887	0.485	0.645	0.645
SCA2_1_c96249f1p33100.p1	SSP_Sspon.002A0019843	EBLOSUM80	10	0.5	887	430/887	0.485	0.645	0.645
SCA2_1_c99449f1p22948.p1	SSP_Sspon.007B0004891	EBLOSUM80	10	0.5	958	465/958	0.485	0.632	0.632
SSP_Sspon.003A0008781	SSP_Sspon.007A0012661	EBLOSUM80	10	0.5	910	441/910	0.485	0.634	0.634
SCA1_2_Sh_207K10_p000010	SSP_Sspon.003A0008781	EBLOSUM80	10	0.5	920	445/920	0.484	0.658	0.658
SCA2_1_c57688f1p43030.p1	SCA2_1_c82219f1p33162.p1	EBLOSUM80	10	0.5	888	430/888	0.484	0.644	0.644
SCA2_1_c57688f1p43030.p1	SCA2_1_c96249f1p33100.p1	EBLOSUM80	10	0.5	888	430/888	0.484	0.644	0.644
SCA2_1_c82219f1p33162.p1	SCA2_1_c94760f1p43082.p1	EBLOSUM80	10	0.5	888	430/888	0.484	0.644	0.644
SCA2_1_c82219f1p33162.p1	SCA2_1_c98807f1p12984.p1	EBLOSUM80	10	0.5	887	429/887	0.484	0.643	0.643
SCA2_1_c94760f1p43082.p1	SCA2_1_c96249f1p33100.p1	EBLOSUM80	10	0.5	888	430/888	0.484	0.644	0.644
SCA2_1_c96249f1p33100.p1	SCA2_1_c98807f1p12984.p1	EBLOSUM80	10	0.5	887	429/887	0.484	0.643	0.643
SCA2_1_c99449f1p22948.p1	SSP_Sspon.002D0016200	EBLOSUM80	10	0.5	915	443/915	0.484	0.671	0.671
SSP_Sspon.003A0008781	SSP_Sspon.007A0005350	EBLOSUM80	10	0.5	920	445/920	0.484	0.658	0.658
SCA2_1_c82219f1p33162.p1	SCA2_1_c95187f1p03230.p1	EBLOSUM80	10	0.5	887	428/887	0.483	0.643	0.643
SCA2_1_c95187f1p03230.p1	SCA2_1_c96249f1p33100.p1	EBLOSUM80	10	0.5	887	428/887	0.483	0.643	0.643
SCA2_1_c99449f1p22948.p1	SSP_Sspon.003A0008781	EBLOSUM80	10	0.5	927	448/927	0.483	0.65	0.65
SCA1_2_Sh_231L05_p000040	SSP_Sspon.006C0009010	EBLOSUM80	10	0.5	958	462/958	0.482	0.653	0.653
SCA2_1_c81772f1p13316.p1	SSP_Sspon.002B0016530	EBLOSUM80	10	0.5	1042	502/1042	0.482	0.628	0.628
SCA2_1_c94027f1p03407.p1	SSP_Sspon.006C0009010	EBLOSUM80	10	0.5	944	455/944	0.482	0.636	0.636
SCA2_1_c99449f1p22948.p1	SSP_Sspon.003C0016550	EBLOSUM80	10	0.5	947	456/947	0.482	0.645	0.645
SSP_Sspon.002B0016530	SSP_Sspon.008A0012070	EBLOSUM80	10	0.5	1042	502/1042	0.482	0.628	0.628
SCA1_2_Sh_207K10_p000010	SSP_Sspon.003C0016550	EBLOSUM80	10	0.5	953	458/953	0.481	0.65	0.65
SCA1_2_Sh_231L05_p000040	SSP_Sspon.002B0016530	EBLOSUM80	10	0.5	1083	521/1083	0.481	0.624	0.624
SCA2_1_c99449f1p22948.p1	SSP_Sspon.006C0009010	EBLOSUM80	10	0.5	918	442/918	0.481	0.663	0.663
SSP_Sspon.001D0006550	SSP_Sspon.003A0008781	EBLOSUM80	10	0.5	907	436/907	0.481	0.63	0.63
SSP_Sspon.002B0016530	SSP_Sspon.006C0009010	EBLOSUM80	10	0.5	1038	499/1038	0.481	0.634	0.634
SSP_Sspon.002C0020910	SSP_Sspon.003A0008781	EBLOSUM80	10	0.5	925	445/925	0.481	0.651	0.651
SSP_Sspon.003A0008781	SSP_Sspon.006C0009010	EBLOSUM80	10	0.5	933	449/933	0.481	0.653	0.653
SSP_Sspon.003C0016550	SSP_Sspon.007A0005350	EBLOSUM80	10	0.5	953	458/953	0.481	0.65	0.65
SCA1_2_Sh_231L05_p000040	SSP_Sspon.002D0016200	EBLOSUM80	10	0.5	961	461/961	0.48	0.651	0.651
SSP_Sspon.002B0016530	SSP_Sspon.003C0016550	EBLOSUM80	10	0.5	1081	519/1081	0.48	0.623	0.623
SCA2_1_c81772f1p13316.p1	SCA2_1_c82219f1p33162.p1	EBLOSUM80	10	0.5	887	425/887	0.479	0.631	0.631
SCA2_1_c81772f1p13316.p1	SCA2_1_c96249f1p33100.p1	EBLOSUM80	10	0.5	887	425/887	0.479	0.631	0.631
SCA2_1_c82219f1p33162.p1	SSP_Sspon.008A0012070	EBLOSUM80	10	0.5	887	425/887	0.479	0.631	0.631
SCA2_1_c96249f1p33100.p1	SSP_Sspon.008A0012070	EBLOSUM80	10	0.5	887	425/887	0.479	0.631	0.631
SSP_Sspon.002B0016530	SSP_Sspon.002C0020910	EBLOSUM80	10	0.5	1037	497/1037	0.479	0.63	0.63
SSP_Sspon.002C0020910	SSP_Sspon.003C0016550	EBLOSUM80	10	0.5	954	457/954	0.479	0.648	0.648
SCA1_2_Sh_207K10_p000010	SCA2_1_c82219f1p33162.p1	EBLOSUM80	10	0.5	881	421/881	0.478	0.645	0.645
SCA1_2_Sh_207K10_p000010	SCA2_1_c96249f1p33100.p1	EBLOSUM80	10	0.5	881	421/881	0.478	0.645	0.645
SCA1_2_Sh_207K10_p000010	SSP_Sspon.002B0016530	EBLOSUM80	10	0.5	1030	492/1030	0.478	0.631	0.631
SCA2_1_c82219f1p33162.p1	SSP_Sspon.002C0020910	EBLOSUM80	10	0.5	885	423/885	0.478	0.64	0.64
SCA2_1_c82219f1p33162.p1	SSP_Sspon.007A0005350	EBLOSUM80	10	0.5	881	421/881	0.478	0.645	0.645
SCA2_1_c96249f1p33100.p1	SSP_Sspon.002C0020910	EBLOSUM80	10	0.5	885	423/885	0.478	0.64	0.64
SCA2_1_c96249f1p33100.p1	SSP_Sspon.007A0005350	EBLOSUM80	10	0.5	881	421/881	0.478	0.645	0.645
SSP_Sspon.002B0016530	SSP_Sspon.007A0005350	EBLOSUM80	10	0.5	1030	492/1030	0.478	0.631	0.631
SCA2_1_c99449f1p22948.p1	SSP_Sspon.007C0003190	EBLOSUM80	10	0.5	975	465/975	0.477	0.622	0.622
SCA2_1_c99449f1p22948.p1	SSP_Sspon.007C0003200	EBLOSUM80	10	0.5	975	465/975	0.477	0.622	0.622
SCA2_1_c99449f1p22948.p1	SSP_Sspon.002B0016530	EBLOSUM80	10	0.5	1030	490/1030	0.476	0.611	0.611
SAC2_1_SUGdenovo0315072.p1	SCA2_1_c99449f1p22948.p1	EBLOSUM80	10	0.5	1711	813/1711	0.475	0.477	0.477
SCA3_SP803280_c111302_g1_i1_m.116495	SSP_Sspon.002B0016530	EBLOSUM80	10	0.5	1035	492/1035	0.475	0.603	0.603
SSP_Sspon.002B0016530	SSP_Sspon.003A0008781	EBLOSUM80	10	0.5	1069	507/1069	0.474	0.611	0.611
SAC2_1_SUGdenovo0315072.p1	SCA3_SP803280_c111302_g1_i1_m.116495	EBLOSUM80	10	0.5	1711	809/1711	0.473	0.475	0.475
SSP_Sspon.002D0016200	SSP_Sspon.003A0008781	EBLOSUM80	10	0.5	938	444/938	0.473	0.643	0.643
SCA2_1_c82219f1p33162.p1	SSP_Sspon.006C0009010	EBLOSUM80	10	0.5	896	423/896	0.472	0.634	0.634
SCA2_1_c96249f1p33100.p1	SSP_Sspon.006C0009010	EBLOSUM80	10	0.5	896	423/896	0.472	0.634	0.634
SSP_Sspon.003C0016550	SSP_Sspon.006C0009010	EBLOSUM80	10	0.5	966	456/966	0.472	0.638	0.638
SSP_Sspon.002D0016200	SSP_Sspon.003C0016550	EBLOSUM80	10	0.5	969	456/969	0.471	0.637	0.637
SSP_Sspon.002B0016530	SSP_Sspon.002D0016200	EBLOSUM80	10	0.5	1046	492/1046	0.47	0.623	0.623
SCA2_1_c82219f1p33162.p1	SSP_Sspon.002D0016200	EBLOSUM80	10	0.5	899	422/899	0.469	0.632	0.632
SCA2_1_c96249f1p33100.p1	SSP_Sspon.002D0016200	EBLOSUM80	10	0.5	899	422/899	0.469	0.632	0.632
SAC2_1_SUGdenovo0693891.p1	SCA4_evm.model.SCSP803280_000040390.1	EBLOSUM80	10	0.5	852	399/852	0.468	0.614	0.614
SAC2_1_SUGdenovo0693891.p1	SSP_Sspon.006D0007191	EBLOSUM80	10	0.5	852	398/852	0.467	0.614	0.614
SCA4_evm.model.SCSP803280_000040390.1	SSP_Sspon.002A0019310	EBLOSUM80	10	0.5	915	427/915	0.467	0.612	0.612
SCA4_evm.model.SCSP803280_000040390.1	SSP_Sspon.002B0016560	EBLOSUM80	10	0.5	913	426/913	0.467	0.611	0.611
SCA2_1_c94027f1p03407.p1	SSP_Sspon.006D0007191	EBLOSUM80	10	0.5	905	422/905	0.466	0.624	0.624
SSP_Sspon.002A0019310	SSP_Sspon.006D0007191	EBLOSUM80	10	0.5	915	426/915	0.466	0.612	0.612
SSP_Sspon.006D0007191	SSP_Sspon.006D0008830	EBLOSUM80	10	0.5	912	425/912	0.466	0.617	0.617
SCA1_2_Sh_205A13_p000010	SCA4_evm.model.SCSP803280_000040390.1	EBLOSUM80	10	0.5	917	426/917	0.465	0.606	0.606
SCA2_1_c95057f1p13337.p1	SSP_Sspon.006D0007191	EBLOSUM80	10	0.5	911	424/911	0.465	0.627	0.627
SCA4_evm.model.SCSP803280_000040390.1	SSP_Sspon.006D0008830	EBLOSUM80	10	0.5	912	424/912	0.465	0.617	0.617
SSP_Sspon.002B0016560	SSP_Sspon.006D0007191	EBLOSUM80	10	0.5	913	425/913	0.465	0.611	0.611
SCA2_1_c104592f1p34438.p1	SSP_Sspon.006D0007191	EBLOSUM80	10	0.5	912	423/912	0.464	0.616	0.616
SCA2_1_c110831f1p14803.p1	SSP_Sspon.006D0007191	EBLOSUM80	10	0.5	912	423/912	0.464	0.616	0.616
SCA2_1_c94027f1p03407.p1	SCA4_evm.model.SCSP803280_000040390.1	EBLOSUM80	10	0.5	905	420/905	0.464	0.624	0.624
SCA2_1_c95057f1p13337.p1	SCA4_evm.model.SCSP803280_000040390.1	EBLOSUM80	10	0.5	912	423/912	0.464	0.627	0.627
SCA3_SP803280_c114107_g1_i3_m.132354	SSP_Sspon.006D0007191	EBLOSUM80	10	0.5	912	423/912	0.464	0.617	0.617
SCA3_SP803280_c117830_g1_i1_m.154722	SCA4_evm.model.SCSP803280_000040390.1	EBLOSUM80	10	0.5	905	420/905	0.464	0.618	0.618
SSP_Sspon.002A0019843	SSP_Sspon.006D0007191	EBLOSUM80	10	0.5	912	423/912	0.464	0.617	0.617
SCA1_2_Sh_205A13_p000010	SSP_Sspon.006D0007191	EBLOSUM80	10	0.5	917	425/917	0.463	0.606	0.606
SCA2_1_c104592f1p34438.p1	SCA4_evm.model.SCSP803280_000040390.1	EBLOSUM80	10	0.5	912	422/912	0.463	0.616	0.616
SCA2_1_c110831f1p14803.p1	SCA4_evm.model.SCSP803280_000040390.1	EBLOSUM80	10	0.5	912	422/912	0.463	0.616	0.616
SCA2_1_c95187f1p03230.p1	SSP_Sspon.006D0007191	EBLOSUM80	10	0.5	912	422/912	0.463	0.616	0.616
SCA2_1_c98807f1p12984.p1	SSP_Sspon.006D0007191	EBLOSUM80	10	0.5	912	422/912	0.463	0.616	0.616
SCA3_SP803280_c114107_g1_i3_m.132354	SCA4_evm.model.SCSP803280_000040390.1	EBLOSUM80	10	0.5	912	422/912	0.463	0.617	0.617
SCA3_SP803280_c117830_g1_i1_m.154722	SSP_Sspon.006D0007191	EBLOSUM80	10	0.5	905	419/905	0.463	0.618	0.618
SCA4_evm.model.SCSP803280_000040390.1	SSP_Sspon.002A0019843	EBLOSUM80	10	0.5	912	422/912	0.463	0.617	0.617
SCA2_1_c57688f1p43030.p1	SSP_Sspon.006D0007191	EBLOSUM80	10	0.5	912	421/912	0.462	0.615	0.615
SCA2_1_c94760f1p43082.p1	SSP_Sspon.006D0007191	EBLOSUM80	10	0.5	912	421/912	0.462	0.615	0.615
SCA2_1_c95187f1p03230.p1	SCA4_evm.model.SCSP803280_000040390.1	EBLOSUM80	10	0.5	912	421/912	0.462	0.616	0.616
SCA2_1_c98807f1p12984.p1	SCA4_evm.model.SCSP803280_000040390.1	EBLOSUM80	10	0.5	912	421/912	0.462	0.616	0.616
SCA3_SP803280_c95707_g1_i1_m.53094	SSP_Sspon.006D0007191	EBLOSUM80	10	0.5	886	409/886	0.462	0.646	0.646
SCA2_1_c57688f1p43030.p1	SCA4_evm.model.SCSP803280_000040390.1	EBLOSUM80	10	0.5	912	420/912	0.461	0.615	0.615
SCA2_1_c94760f1p43082.p1	SCA4_evm.model.SCSP803280_000040390.1	EBLOSUM80	10	0.5	912	420/912	0.461	0.615	0.615
SCA3_SP803280_c95707_g1_i1_m.53094	SCA4_evm.model.SCSP803280_000040390.1	EBLOSUM80	10	0.5	886	408/886	0.46	0.644	0.644
SCA2_1_c82219f1p33162.p1	SSP_Sspon.006D0007191	EBLOSUM80	10	0.5	841	385/841	0.458	0.644	0.644
SCA2_1_c96249f1p33100.p1	SSP_Sspon.006D0007191	EBLOSUM80	10	0.5	841	385/841	0.458	0.644	0.644
SCA2_1_c81772f1p13316.p1	SSP_Sspon.006D0007191	EBLOSUM80	10	0.5	908	415/908	0.457	0.605	0.605
SCA2_1_c82219f1p33162.p1	SCA4_evm.model.SCSP803280_000040390.1	EBLOSUM80	10	0.5	841	384/841	0.457	0.643	0.643
SCA2_1_c96249f1p33100.p1	SCA4_evm.model.SCSP803280_000040390.1	EBLOSUM80	10	0.5	841	384/841	0.457	0.643	0.643
SSP_Sspon.006D0007191	SSP_Sspon.008A0012070	EBLOSUM80	10	0.5	908	415/908	0.457	0.605	0.605
SCA2_1_c81772f1p13316.p1	SCA4_evm.model.SCSP803280_000040390.1	EBLOSUM80	10	0.5	908	414/908	0.456	0.605	0.605
SCA2_1_c96777f1p03290.p1	SSP_Sspon.006D0007191	EBLOSUM80	10	0.5	936	427/936	0.456	0.616	0.616
SCA4_evm.model.SCSP803280_000040390.1	SSP_Sspon.008A0012070	EBLOSUM80	10	0.5	908	414/908	0.456	0.605	0.605
SCA2_1_c96777f1p03290.p1	SCA4_evm.model.SCSP803280_000040390.1	EBLOSUM80	10	0.5	937	426/937	0.455	0.617	0.617
SCA2_1_c82219f1p33162.p1	SSP_Sspon.002B0016530	EBLOSUM80	10	0.5	1031	467/1031	0.453	0.587	0.587
SCA2_1_c96249f1p33100.p1	SSP_Sspon.002B0016530	EBLOSUM80	10	0.5	1031	467/1031	0.453	0.587	0.587
SCA4_evm.model.SCSP803280_000160112.1	SSP_Sspon.006D0007191	EBLOSUM80	10	0.5	915	412/915	0.45	0.603	0.603
SSP_Sspon.001C0005753	SSP_Sspon.006D0007191	EBLOSUM80	10	0.5	912	410/912	0.45	0.605	0.605
SAC2_1_SUGdenovo0557348.p1	SSP_Sspon.006D0007191	EBLOSUM80	10	0.5	946	425/946	0.449	0.605	0.605
SCA1_2_Sh_234G14_p000100	SSP_Sspon.006D0007191	EBLOSUM80	10	0.5	946	425/946	0.449	0.605	0.605
SCA4_evm.model.SCSP803280_000040390.1	SCA4_evm.model.SCSP803280_000160112.1	EBLOSUM80	10	0.5	915	411/915	0.449	0.604	0.604
SSP_Sspon.001B0007960	SSP_Sspon.006D0007191	EBLOSUM80	10	0.5	915	411/915	0.449	0.603	0.603
SSP_Sspon.003B0011960	SSP_Sspon.006D0007191	EBLOSUM80	10	0.5	937	421/937	0.449	0.61	0.61
SAC2_1_SUGdenovo0557348.p1	SCA4_evm.model.SCSP803280_000040390.1	EBLOSUM80	10	0.5	947	424/947	0.448	0.605	0.605
SCA1_2_Sh_234G14_p000100	SCA4_evm.model.SCSP803280_000040390.1	EBLOSUM80	10	0.5	947	424/947	0.448	0.605	0.605
SCA4_evm.model.SCSP803280_000001563.1	SSP_Sspon.006D0007191	EBLOSUM80	10	0.5	946	424/946	0.448	0.604	0.604
SCA4_evm.model.SCSP803280_000040390.1	SSP_Sspon.001B0007960	EBLOSUM80	10	0.5	915	410/915	0.448	0.604	0.604
SCA4_evm.model.SCSP803280_000040390.1	SSP_Sspon.001C0005753	EBLOSUM80	10	0.5	912	409/912	0.448	0.606	0.606
SCA4_evm.model.SCSP803280_000040390.1	SSP_Sspon.003B0011960	EBLOSUM80	10	0.5	938	420/938	0.448	0.611	0.611
SSP_Sspon.001D0006580	SSP_Sspon.006D0007191	EBLOSUM80	10	0.5	915	410/915	0.448	0.603	0.603
SCA1_2_Sh_207K10_p000010	SCA4_evm.model.SCSP803280_000040390.1	EBLOSUM80	10	0.5	907	405/907	0.447	0.617	0.617
SCA4_evm.model.SCSP803280_000001563.1	SCA4_evm.model.SCSP803280_000040390.1	EBLOSUM80	10	0.5	947	423/947	0.447	0.604	0.604
SCA4_evm.model.SCSP803280_000040390.1	SSP_Sspon.001D0006580	EBLOSUM80	10	0.5	915	409/915	0.447	0.604	0.604
SCA4_evm.model.SCSP803280_000040390.1	SSP_Sspon.007A0005350	EBLOSUM80	10	0.5	907	405/907	0.447	0.617	0.617
SSP_Sspon.003D0010410	SSP_Sspon.006D0007191	EBLOSUM80	10	0.5	946	423/946	0.447	0.601	0.601
SCA1_2_Sh_203E09_p000020	SSP_Sspon.006D0007191	EBLOSUM80	10	0.5	863	385/863	0.446	0.598	0.598
SCA1_2_Sh_207K10_p000010	SSP_Sspon.006D0007191	EBLOSUM80	10	0.5	902	402/902	0.446	0.621	0.621
SCA1_2_Sh_225K23_p000040	SSP_Sspon.006D0007191	EBLOSUM80	10	0.5	922	411/922	0.446	0.62	0.62
SCA4_evm.model.SCSP803280_000040390.1	SSP_Sspon.003B0012590	EBLOSUM80	10	0.5	924	412/924	0.446	0.618	0.618
SCA4_evm.model.SCSP803280_000040390.1	SSP_Sspon.003D0010410	EBLOSUM80	10	0.5	947	422/947	0.446	0.602	0.602
SSP_Sspon.003B0012590	SSP_Sspon.006D0007191	EBLOSUM80	10	0.5	923	412/923	0.446	0.616	0.616
SSP_Sspon.006D0007191	SSP_Sspon.007A0005350	EBLOSUM80	10	0.5	902	402/902	0.446	0.621	0.621
SSP_Sspon.006D0007191	SSP_Sspon.007B0004891	EBLOSUM80	10	0.5	953	425/953	0.446	0.598	0.598
SCA1_2_Sh_203E09_p000020	SCA4_evm.model.SCSP803280_000040390.1	EBLOSUM80	10	0.5	863	384/863	0.445	0.599	0.599
SCA1_2_Sh_225K23_p000040	SCA4_evm.model.SCSP803280_000040390.1	EBLOSUM80	10	0.5	922	410/922	0.445	0.619	0.619
SCA4_evm.model.SCSP803280_000040390.1	SSP_Sspon.002C0020910	EBLOSUM80	10	0.5	907	404/907	0.445	0.619	0.619
SSP_Sspon.001B0001230	SSP_Sspon.006D0007191	EBLOSUM80	10	0.5	865	385/865	0.445	0.598	0.598
SSP_Sspon.002C0020910	SSP_Sspon.006D0007191	EBLOSUM80	10	0.5	902	401/902	0.445	0.622	0.622
SSP_Sspon.006D0007191	SSP_Sspon.007A0012661	EBLOSUM80	10	0.5	865	385/865	0.445	0.598	0.598
SAC2_1_SUGdenovo0315072.p1	SCA1_2_Sh_203E09_p000020	EBLOSUM80	10	0.5	1711	760/1711	0.444	0.444	0.444
SAC2_1_SUGdenovo0315072.p1	SSP_Sspon.001B0001230	EBLOSUM80	10	0.5	1711	759/1711	0.444	0.444	0.444
SAC2_1_SUGdenovo0315072.p1	SSP_Sspon.007A0012661	EBLOSUM80	10	0.5	1711	759/1711	0.444	0.444	0.444
SCA4_evm.model.SCSP803280_000040390.1	SSP_Sspon.001B0001230	EBLOSUM80	10	0.5	865	384/865	0.444	0.599	0.599
SCA4_evm.model.SCSP803280_000040390.1	SSP_Sspon.007A0012661	EBLOSUM80	10	0.5	865	384/865	0.444	0.599	0.599
SSP_Sspon.003D0011420	SSP_Sspon.006D0007191	EBLOSUM80	10	0.5	921	409/921	0.444	0.621	0.621
SCA4_evm.model.SCSP803280_000040390.1	SSP_Sspon.003D0011420	EBLOSUM80	10	0.5	921	408/921	0.443	0.62	0.62
SCA4_evm.model.SCSP803280_000040390.1	SSP_Sspon.007B0004891	EBLOSUM80	10	0.5	951	421/951	0.443	0.596	0.596
SSP_Sspon.003C0015582	SSP_Sspon.006D0007191	EBLOSUM80	10	0.5	962	425/962	0.442	0.601	0.601
SSP_Sspon.006D0007191	SSP_Sspon.007A0005432	EBLOSUM80	10	0.5	959	424/959	0.442	0.592	0.592
SSP_Sspon.006D0007191	SSP_Sspon.007C0003190	EBLOSUM80	10	0.5	968	428/968	0.442	0.591	0.591
SSP_Sspon.006D0007191	SSP_Sspon.007C0003200	EBLOSUM80	10	0.5	968	428/968	0.442	0.591	0.591
SCA4_evm.model.SCSP803280_000040390.1	SSP_Sspon.007A0005432	EBLOSUM80	10	0.5	959	422/959	0.44	0.592	0.592
SCA4_evm.model.SCSP803280_000040390.1	SSP_Sspon.007C0003190	EBLOSUM80	10	0.5	968	426/968	0.44	0.591	0.591
SCA4_evm.model.SCSP803280_000040390.1	SSP_Sspon.007C0003200	EBLOSUM80	10	0.5	968	426/968	0.44	0.591	0.591
SSP_Sspon.001D0006550	SSP_Sspon.006D0007191	EBLOSUM80	10	0.5	865	381/865	0.44	0.593	0.593
SAC2_1_SUGdenovo0315072.p1	SSP_Sspon.001D0006550	EBLOSUM80	10	0.5	1711	751/1711	0.439	0.44	0.44
SCA4_evm.model.SCSP803280_000040390.1	SSP_Sspon.001D0006550	EBLOSUM80	10	0.5	865	380/865	0.439	0.594	0.594
SCA4_evm.model.SCSP803280_000040390.1	SSP_Sspon.003C0015582	EBLOSUM80	10	0.5	963	423/963	0.439	0.601	0.601
SCA4_evm.model.SCSP803280_000040390.1	SSP_Sspon.002D0016200	EBLOSUM80	10	0.5	929	404/929	0.435	0.605	0.605
SCA1_2_Sh_231L05_p000040	SSP_Sspon.006D0007191	EBLOSUM80	10	0.5	944	410/944	0.434	0.606	0.606
SSP_Sspon.002D0016200	SSP_Sspon.006D0007191	EBLOSUM80	10	0.5	924	401/924	0.434	0.608	0.608
SSP_Sspon.003C0016550	SSP_Sspon.006D0007191	EBLOSUM80	10	0.5	945	410/945	0.434	0.598	0.598
SCA1_2_Sh_231L05_p000040	SCA4_evm.model.SCSP803280_000040390.1	EBLOSUM80	10	0.5	944	409/944	0.433	0.605	0.605
SCA4_evm.model.SCSP803280_000040390.1	SSP_Sspon.003C0016550	EBLOSUM80	10	0.5	946	410/946	0.433	0.599	0.599
SCA4_evm.model.SCSP803280_000040390.1	SSP_Sspon.006C0009010	EBLOSUM80	10	0.5	934	399/934	0.427	0.592	0.592
SSP_Sspon.006C0009010	SSP_Sspon.006D0007191	EBLOSUM80	10	0.5	929	396/929	0.426	0.595	0.595
SSP_Sspon.003A0008781	SSP_Sspon.006D0007191	EBLOSUM80	10	0.5	923	391/923	0.424	0.592	0.592
SCA4_evm.model.SCSP803280_000040390.1	SSP_Sspon.003A0008781	EBLOSUM80	10	0.5	930	389/930	0.418	0.586	0.586
SCA4_evm.model.SCSP803280_000040390.1	SSP_Sspon.002B0016530	EBLOSUM80	10	0.5	1053	423/1053	0.402	0.528	0.528
SSP_Sspon.002B0016530	SSP_Sspon.006D0007191	EBLOSUM80	10	0.5	1053	422/1053	0.401	0.528	0.528
SAC2_1_SUGdenovo0315072.p1	SCA3_SP803280_c117830_g1_i1_m.154722	EBLOSUM80	10	0.5	1713	681/1713	0.398	0.454	0.454
SAC2_1_SUGdenovo0315072.p1	SSP_Sspon.002B0016530	EBLOSUM80	10	0.5	1735	678/1735	0.391	0.474	0.474
SAC2_1_SUGdenovo0315072.p1	SSP_Sspon.002A0019310	EBLOSUM80	10	0.5	1734	617/1734	0.356	0.422	0.422
SAC2_1_SUGdenovo0315072.p1	SCA1_2_Sh_205A13_p000010	EBLOSUM80	10	0.5	1736	617/1736	0.355	0.421	0.421
SAC2_1_SUGdenovo0315072.p1	SSP_Sspon.002B0016560	EBLOSUM80	10	0.5	1734	614/1734	0.354	0.42	0.42
SSP_Sspon.007B0004770	SSP_Sspon.001C0005753	EBLOSUM80	10	0.5	1089	361/1089	0.331	0.461	0.461
SSP_Sspon.007B0004770	SCA4_evm.model.SCSP803280_000160112.1	EBLOSUM80	10	0.5	1098	359/1098	0.327	0.454	0.454
SSP_Sspon.007B0004770	SSP_Sspon.001B0007960	EBLOSUM80	10	0.5	1098	359/1098	0.327	0.453	0.453
SSP_Sspon.007B0004770	SSP_Sspon.001D0006580	EBLOSUM80	10	0.5	1098	359/1098	0.327	0.454	0.454
SCA3_SP803280_c107577_g2_i1_m.97794	SSP_Sspon.001C0005753	EBLOSUM80	10	0.5	1099	358/1099	0.326	0.454	0.454
SCA1_2_Sh_239M11_p000040	SSP_Sspon.001C0005753	EBLOSUM80	10	0.5	1100	358/1100	0.325	0.454	0.454
SAC2_1_SUGdenovo0315072.p1	SAC2_1_SUGdenovo0693891.p1	EBLOSUM80	10	0.5	1713	555/1713	0.324	0.384	0.384
SCA3_SP803280_c107577_g2_i1_m.97794	SCA4_evm.model.SCSP803280_000160112.1	EBLOSUM80	10	0.5	1107	356/1107	0.322	0.447	0.447
SCA3_SP803280_c107577_g2_i1_m.97794	SSP_Sspon.001B0007960	EBLOSUM80	10	0.5	1107	356/1107	0.322	0.446	0.446
SCA3_SP803280_c107577_g2_i1_m.97794	SSP_Sspon.001D0006580	EBLOSUM80	10	0.5	1107	356/1107	0.322	0.447	0.447
SCA1_2_Sh_239M11_p000040	SCA4_evm.model.SCSP803280_000160112.1	EBLOSUM80	10	0.5	1108	356/1108	0.321	0.447	0.447
SCA1_2_Sh_239M11_p000040	SSP_Sspon.001B0007960	EBLOSUM80	10	0.5	1108	356/1108	0.321	0.446	0.446
SCA1_2_Sh_239M11_p000040	SSP_Sspon.001D0006580	EBLOSUM80	10	0.5	1108	356/1108	0.321	0.447	0.447
SSP_Sspon.007B0004770	SCA1_2_Sh_205A13_p000010	EBLOSUM80	10	0.5	1108	354/1108	0.319	0.456	0.456
SSP_Sspon.007B0004770	SCA3_SP803280_c117830_g1_i1_m.154722	EBLOSUM80	10	0.5	1104	352/1104	0.319	0.45	0.45
SCA1_2_Sh_239M11_p000040	SCA1_2_Sh_205A13_p000010	EBLOSUM80	10	0.5	1116	354/1116	0.317	0.451	0.451
SCA1_2_Sh_239M11_p000040	SSP_Sspon.002A0019310	EBLOSUM80	10	0.5	1117	353/1117	0.316	0.45	0.45
SCA1_2_Sh_239M11_p000040	SSP_Sspon.002B0016560	EBLOSUM80	10	0.5	1116	353/1116	0.316	0.448	0.448
SCA3_SP803280_c107577_g2_i1_m.97794	SCA1_2_Sh_205A13_p000010	EBLOSUM80	10	0.5	1115	352/1115	0.316	0.449	0.449
SCA3_SP803280_c107577_g2_i1_m.97794	SSP_Sspon.002A0019310	EBLOSUM80	10	0.5	1116	351/1116	0.315	0.449	0.449
SCA3_SP803280_c107577_g2_i1_m.97794	SSP_Sspon.002B0016560	EBLOSUM80	10	0.5	1115	351/1115	0.315	0.447	0.447
SSP_Sspon.007B0004770	SSP_Sspon.002A0019310	EBLOSUM80	10	0.5	1114	351/1114	0.315	0.452	0.452
SSP_Sspon.007B0004770	SSP_Sspon.002B0016560	EBLOSUM80	10	0.5	1113	351/1113	0.315	0.449	0.449
SAC2_1_SUGdenovo0315072.p1	SSP_Sspon.007C0003190	EBLOSUM80	10	0.5	1778	560/1778	0.315	0.385	0.385
SAC2_1_SUGdenovo0315072.p1	SSP_Sspon.007C0003200	EBLOSUM80	10	0.5	1778	560/1778	0.315	0.385	0.385
SCA1_2_Sh_239M11_p000040	SSP_Sspon.002B0016530	EBLOSUM80	10	0.5	1199	376/1199	0.314	0.448	0.448
SSP_Sspon.007B0004770	SSP_Sspon.007C0003190	EBLOSUM80	10	0.5	1151	361/1151	0.314	0.44	0.44
SSP_Sspon.007B0004770	SSP_Sspon.007C0003200	EBLOSUM80	10	0.5	1151	361/1151	0.314	0.44	0.44
SAC2_1_SUGdenovo0315072.p1	SSP_Sspon.003C0015582	EBLOSUM80	10	0.5	1779	559/1779	0.314	0.389	0.389
SCA1_2_Sh_239M11_p000040	SCA3_SP803280_c117830_g1_i1_m.154722	EBLOSUM80	10	0.5	1115	349/1115	0.313	0.442	0.442
SCA3_SP803280_c107577_g2_i1_m.97794	SCA3_SP803280_c117830_g1_i1_m.154722	EBLOSUM80	10	0.5	1114	349/1114	0.313	0.443	0.443
SSP_Sspon.007B0004770	SSP_Sspon.006D0008830	EBLOSUM80	10	0.5	1098	344/1098	0.313	0.453	0.453
SCA1_2_Sh_239M11_p000040	SAC2_1_SUGdenovo0557348.p1	EBLOSUM80	10	0.5	1101	343/1101	0.312	0.463	0.463
SCA1_2_Sh_239M11_p000040	SCA1_2_Sh_234G14_p000100	EBLOSUM80	10	0.5	1101	343/1101	0.312	0.463	0.463
SCA3_SP803280_c107577_g2_i1_m.97794	SSP_Sspon.002B0016530	EBLOSUM80	10	0.5	1198	374/1198	0.312	0.447	0.447
SSP_Sspon.007B0004770	SAC2_1_SUGdenovo0557348.p1	EBLOSUM80	10	0.5	1098	343/1098	0.312	0.465	0.465
SSP_Sspon.007B0004770	SCA1_2_Sh_234G14_p000100	EBLOSUM80	10	0.5	1100	343/1100	0.312	0.465	0.465
SSP_Sspon.007B0004770	SCA2_1_c57688f1p43030.p1	EBLOSUM80	10	0.5	1098	343/1098	0.312	0.453	0.453
SSP_Sspon.007B0004770	SCA2_1_c94760f1p43082.p1	EBLOSUM80	10	0.5	1098	343/1098	0.312	0.453	0.453
SSP_Sspon.007B0004770	SCA3_SP803280_c114107_g1_i3_m.132354	EBLOSUM80	10	0.5	1101	343/1101	0.312	0.451	0.451
SSP_Sspon.007B0004770	SSP_Sspon.002A0019843	EBLOSUM80	10	0.5	1101	343/1101	0.312	0.451	0.451
SSP_Sspon.007B0004770	SSP_Sspon.002B0016530	EBLOSUM80	10	0.5	1197	374/1197	0.312	0.448	0.448
SCA1_2_Sh_239M11_p000040	SCA4_evm.model.SCSP803280_000001563.1	EBLOSUM80	10	0.5	1101	342/1101	0.311	0.462	0.462
SCA3_SP803280_c107577_g2_i1_m.97794	SAC2_1_SUGdenovo0557348.p1	EBLOSUM80	10	0.5	1100	342/1100	0.311	0.464	0.464
SCA3_SP803280_c107577_g2_i1_m.97794	SCA1_2_Sh_234G14_p000100	EBLOSUM80	10	0.5	1100	342/1100	0.311	0.464	0.464
SSP_Sspon.007B0004770	SCA2_1_c104592f1p34438.p1	EBLOSUM80	10	0.5	1101	342/1101	0.311	0.45	0.45
SSP_Sspon.007B0004770	SCA2_1_c110831f1p14803.p1	EBLOSUM80	10	0.5	1101	342/1101	0.311	0.45	0.45
SSP_Sspon.007B0004770	SCA2_1_c95187f1p03230.p1	EBLOSUM80	10	0.5	1101	342/1101	0.311	0.451	0.451
SSP_Sspon.007B0004770	SCA2_1_c98807f1p12984.p1	EBLOSUM80	10	0.5	1101	342/1101	0.311	0.451	0.451
SSP_Sspon.007B0004770	SCA4_evm.model.SCSP803280_000001563.1	EBLOSUM80	10	0.5	1100	342/1100	0.311	0.465	0.465
SSP_Sspon.007B0004770	SSP_Sspon.003D0010410	EBLOSUM80	10	0.5	1101	342/1101	0.311	0.464	0.464
SCA1_2_Sh_239M11_p000040	SSP_Sspon.003D0010410	EBLOSUM80	10	0.5	1104	342/1104	0.31	0.462	0.462
SCA1_2_Sh_239M11_p000040	SSP_Sspon.007C0003190	EBLOSUM80	10	0.5	1160	360/1160	0.31	0.434	0.434
SCA1_2_Sh_239M11_p000040	SSP_Sspon.007C0003200	EBLOSUM80	10	0.5	1160	360/1160	0.31	0.434	0.434
SCA3_SP803280_c107577_g2_i1_m.97794	SCA4_evm.model.SCSP803280_000001563.1	EBLOSUM80	10	0.5	1100	341/1100	0.31	0.463	0.463
SCA3_SP803280_c107577_g2_i1_m.97794	SSP_Sspon.007C0003190	EBLOSUM80	10	0.5	1160	360/1160	0.31	0.434	0.434
SCA3_SP803280_c107577_g2_i1_m.97794	SSP_Sspon.007C0003200	EBLOSUM80	10	0.5	1160	360/1160	0.31	0.434	0.434
SSP_Sspon.007B0004770	SCA2_1_c81772f1p13316.p1	EBLOSUM80	10	0.5	1091	338/1091	0.31	0.445	0.445
SSP_Sspon.007B0004770	SSP_Sspon.008A0012070	EBLOSUM80	10	0.5	1091	338/1091	0.31	0.445	0.445
SAC2_1_SUGdenovo0315072.p1	SSP_Sspon.007B0004891	EBLOSUM80	10	0.5	1779	551/1779	0.31	0.38	0.38
SCA1_2_Sh_239M11_p000040	SSP_Sspon.006D0008830	EBLOSUM80	10	0.5	1103	341/1103	0.309	0.449	0.449
SCA3_SP803280_c107577_g2_i1_m.97794	SCA2_1_c57688f1p43030.p1	EBLOSUM80	10	0.5	1102	340/1102	0.309	0.449	0.449
SCA3_SP803280_c107577_g2_i1_m.97794	SCA2_1_c94760f1p43082.p1	EBLOSUM80	10	0.5	1102	340/1102	0.309	0.449	0.449
SCA3_SP803280_c107577_g2_i1_m.97794	SSP_Sspon.003D0010410	EBLOSUM80	10	0.5	1103	341/1103	0.309	0.462	0.462
SCA3_SP803280_c107577_g2_i1_m.97794	SSP_Sspon.006D0008830	EBLOSUM80	10	0.5	1102	341/1102	0.309	0.449	0.449
SSP_Sspon.007B0004770	SCA2_1_c96777f1p03290.p1	EBLOSUM80	10	0.5	1101	340/1101	0.309	0.463	0.463
SSP_Sspon.007B0004770	SSP_Sspon.004A0002360	EBLOSUM80	10	0.5	1082	334/1082	0.309	0.457	0.457
SAC2_1_SUGdenovo0315072.p1	SAC2_1_SUGdenovo0557348.p1	EBLOSUM80	10	0.5	1773	547/1773	0.309	0.379	0.379
SAC2_1_SUGdenovo0315072.p1	SCA1_2_Sh_234G14_p000100	EBLOSUM80	10	0.5	1776	549/1776	0.309	0.38	0.38
SAC2_1_SUGdenovo0315072.p1	SSP_Sspon.007A0005432	EBLOSUM80	10	0.5	1774	549/1774	0.309	0.381	0.381
SCA1_2_Sh_239M11_p000040	SCA2_1_c57688f1p43030.p1	EBLOSUM80	10	0.5	1103	340/1103	0.308	0.449	0.449
SCA1_2_Sh_239M11_p000040	SCA2_1_c94760f1p43082.p1	EBLOSUM80	10	0.5	1103	340/1103	0.308	0.449	0.449
SCA1_2_Sh_239M11_p000040	SCA2_1_c96777f1p03290.p1	EBLOSUM80	10	0.5	1104	340/1104	0.308	0.461	0.461
SCA1_2_Sh_239M11_p000040	SSP_Sspon.003B0011960	EBLOSUM80	10	0.5	1102	339/1102	0.308	0.462	0.462
SCA3_SP803280_c107577_g2_i1_m.97794	SCA3_SP803280_c114107_g1_i3_m.132354	EBLOSUM80	10	0.5	1105	340/1105	0.308	0.448	0.448
SCA3_SP803280_c107577_g2_i1_m.97794	SSP_Sspon.002A0019843	EBLOSUM80	10	0.5	1105	340/1105	0.308	0.448	0.448
SSP_Sspon.007B0004770	SSP_Sspon.002D0016200	EBLOSUM80	10	0.5	1112	342/1112	0.308	0.442	0.442
SSP_Sspon.007B0004770	SSP_Sspon.003B0011960	EBLOSUM80	10	0.5	1099	339/1099	0.308	0.464	0.464
SSP_Sspon.007B0004770	SSP_Sspon.004C0002831	EBLOSUM80	10	0.5	1082	333/1082	0.308	0.456	0.456
SCA1_2_Sh_239M11_p000040	SCA2_1_c104592f1p34438.p1	EBLOSUM80	10	0.5	1106	339/1106	0.307	0.447	0.447
SCA1_2_Sh_239M11_p000040	SCA2_1_c110831f1p14803.p1	EBLOSUM80	10	0.5	1106	339/1106	0.307	0.447	0.447
SCA1_2_Sh_239M11_p000040	SCA2_1_c95187f1p03230.p1	EBLOSUM80	10	0.5	1106	339/1106	0.307	0.448	0.448
SCA1_2_Sh_239M11_p000040	SCA2_1_c98807f1p12984.p1	EBLOSUM80	10	0.5	1106	339/1106	0.307	0.448	0.448
SCA1_2_Sh_239M11_p000040	SCA3_SP803280_c114107_g1_i3_m.132354	EBLOSUM80	10	0.5	1106	340/1106	0.307	0.448	0.448
SCA1_2_Sh_239M11_p000040	SSP_Sspon.002A0019843	EBLOSUM80	10	0.5	1106	340/1106	0.307	0.448	0.448
SCA3_SP803280_c107577_g2_i1_m.97794	SCA2_1_c104592f1p34438.p1	EBLOSUM80	10	0.5	1105	339/1105	0.307	0.447	0.447
SCA3_SP803280_c107577_g2_i1_m.97794	SCA2_1_c110831f1p14803.p1	EBLOSUM80	10	0.5	1105	339/1105	0.307	0.447	0.447
SCA3_SP803280_c107577_g2_i1_m.97794	SCA2_1_c95187f1p03230.p1	EBLOSUM80	10	0.5	1105	339/1105	0.307	0.448	0.448
SCA3_SP803280_c107577_g2_i1_m.97794	SCA2_1_c96777f1p03290.p1	EBLOSUM80	10	0.5	1103	339/1103	0.307	0.461	0.461
SCA3_SP803280_c107577_g2_i1_m.97794	SCA2_1_c98807f1p12984.p1	EBLOSUM80	10	0.5	1105	339/1105	0.307	0.448	0.448
SCA3_SP803280_c107577_g2_i1_m.97794	SCA2_1_c99449f1p22948.p1	EBLOSUM80	10	0.5	1083	332/1083	0.307	0.444	0.444
SCA3_SP803280_c107577_g2_i1_m.97794	SSP_Sspon.003B0011960	EBLOSUM80	10	0.5	1101	338/1101	0.307	0.462	0.462
SCA3_SP803280_c107577_g2_i1_m.97794	SSP_Sspon.004A0002360	EBLOSUM80	10	0.5	1092	335/1092	0.307	0.451	0.451
SSP_Sspon.007B0004770	SCA1_2_Sh_207K10_p000010	EBLOSUM80	10	0.5	1102	338/1102	0.307	0.443	0.443
SSP_Sspon.007B0004770	SCA2_1_c99449f1p22948.p1	EBLOSUM80	10	0.5	1070	329/1070	0.307	0.453	0.453
SSP_Sspon.007B0004770	SSP_Sspon.007A0005350	EBLOSUM80	10	0.5	1102	338/1102	0.307	0.443	0.443
SCA1_2_Sh_239M11_p000040	SCA2_1_c81772f1p13316.p1	EBLOSUM80	10	0.5	1096	335/1096	0.306	0.442	0.442
SCA1_2_Sh_239M11_p000040	SCA2_1_c99449f1p22948.p1	EBLOSUM80	10	0.5	1084	332/1084	0.306	0.444	0.444
SCA1_2_Sh_239M11_p000040	SSP_Sspon.004A0002360	EBLOSUM80	10	0.5	1093	335/1093	0.306	0.451	0.451
SCA1_2_Sh_239M11_p000040	SSP_Sspon.004C0002831	EBLOSUM80	10	0.5	1093	334/1093	0.306	0.45	0.45
SCA1_2_Sh_239M11_p000040	SSP_Sspon.008A0012070	EBLOSUM80	10	0.5	1096	335/1096	0.306	0.442	0.442
SCA3_SP803280_c107577_g2_i1_m.97794	SCA2_1_c81772f1p13316.p1	EBLOSUM80	10	0.5	1095	335/1095	0.306	0.442	0.442
SCA3_SP803280_c107577_g2_i1_m.97794	SSP_Sspon.004C0002831	EBLOSUM80	10	0.5	1092	334/1092	0.306	0.451	0.451
SCA3_SP803280_c107577_g2_i1_m.97794	SSP_Sspon.008A0012070	EBLOSUM80	10	0.5	1095	335/1095	0.306	0.442	0.442
SSP_Sspon.007B0004770	SSP_Sspon.004D0003820	EBLOSUM80	10	0.5	1082	331/1082	0.306	0.456	0.456
SSP_Sspon.007B0004770	SSP_Sspon.007A0005432	EBLOSUM80	10	0.5	1146	350/1146	0.305	0.43	0.43
SSP_Sspon.007B0004770	SSP_Sspon.007B0004891	EBLOSUM80	10	0.5	1146	350/1146	0.305	0.43	0.43
SCA1_2_Sh_239M11_p000040	SSP_Sspon.004D0003820	EBLOSUM80	10	0.5	1093	332/1093	0.304	0.45	0.45
SCA3_SP803280_c107577_g2_i1_m.97794	SSP_Sspon.004D0003820	EBLOSUM80	10	0.5	1092	332/1092	0.304	0.451	0.451
SSP_Sspon.007B0004770	SSP_Sspon.002C0020910	EBLOSUM80	10	0.5	1106	336/1106	0.304	0.439	0.439
SAC2_1_SUGdenovo0315072.p1	SCA4_evm.model.SCSP803280_000001563.1	EBLOSUM80	10	0.5	1779	541/1779	0.304	0.375	0.375
SCA1_2_Sh_239M11_p000040	SCA2_1_c95057f1p13337.p1	EBLOSUM80	10	0.5	1090	330/1090	0.303	0.45	0.45
SCA1_2_Sh_239M11_p000040	SSP_Sspon.002C0020910	EBLOSUM80	10	0.5	1107	335/1107	0.303	0.435	0.435
SCA1_2_Sh_239M11_p000040	SSP_Sspon.003C0015582	EBLOSUM80	10	0.5	1127	342/1127	0.303	0.453	0.453
SCA3_SP803280_c107577_g2_i1_m.97794	SCA2_1_c95057f1p13337.p1	EBLOSUM80	10	0.5	1090	330/1090	0.303	0.45	0.45
SCA3_SP803280_c107577_g2_i1_m.97794	SSP_Sspon.002C0020910	EBLOSUM80	10	0.5	1106	335/1106	0.303	0.436	0.436
SCA3_SP803280_c107577_g2_i1_m.97794	SSP_Sspon.003C0015582	EBLOSUM80	10	0.5	1126	341/1126	0.303	0.454	0.454
SSP_Sspon.007B0004770	SSP_Sspon.003C0015582	EBLOSUM80	10	0.5	1124	341/1124	0.303	0.456	0.456
SAC2_1_SUGdenovo0315072.p1	SSP_Sspon.003D0010410	EBLOSUM80	10	0.5	1792	543/1792	0.303	0.372	0.372
SCA1_2_Sh_239M11_p000040	SSP_Sspon.007A0005432	EBLOSUM80	10	0.5	1154	349/1154	0.302	0.425	0.425
SCA3_SP803280_c107577_g2_i1_m.97794	SCA1_2_Sh_207K10_p000010	EBLOSUM80	10	0.5	1117	337/1117	0.302	0.43	0.43
SCA3_SP803280_c107577_g2_i1_m.97794	SSP_Sspon.007A0005350	EBLOSUM80	10	0.5	1117	337/1117	0.302	0.43	0.43
SCA3_SP803280_c107577_g2_i1_m.97794	SSP_Sspon.007A0005432	EBLOSUM80	10	0.5	1154	349/1154	0.302	0.426	0.426
SSP_Sspon.007B0004770	SCA2_1_c95057f1p13337.p1	EBLOSUM80	10	0.5	1091	329/1091	0.302	0.453	0.453
SSP_Sspon.007B0004770	SSP_Sspon.004D0003801	EBLOSUM80	10	0.5	1088	329/1088	0.302	0.449	0.449
SAC2_1_SUGdenovo0315072.p1	SCA2_1_c96777f1p03290.p1	EBLOSUM80	10	0.5	1794	541/1794	0.302	0.371	0.371
SCA1_2_Sh_239M11_p000040	SCA1_2_Sh_207K10_p000010	EBLOSUM80	10	0.5	1118	337/1118	0.301	0.429	0.429
SCA1_2_Sh_239M11_p000040	SSP_Sspon.007A0005350	EBLOSUM80	10	0.5	1118	337/1118	0.301	0.429	0.429
SCA3_SP803280_c107577_g2_i1_m.97794	SSP_Sspon.004D0003801	EBLOSUM80	10	0.5	1098	330/1098	0.301	0.444	0.444
SSP_Sspon.007B0004770	SCA3_SP803280_c111302_g1_i1_m.116495	EBLOSUM80	10	0.5	1071	322/1071	0.301	0.448	0.448
SCA1_2_Sh_239M11_p000040	SSP_Sspon.004D0003801	EBLOSUM80	10	0.5	1099	330/1099	0.3	0.444	0.444
SCA1_2_Sh_239M11_p000040	SCA3_SP803280_c111302_g1_i1_m.116495	EBLOSUM80	10	0.5	1082	323/1082	0.299	0.443	0.443
SCA3_SP803280_c107577_g2_i1_m.97794	SCA3_SP803280_c111302_g1_i1_m.116495	EBLOSUM80	10	0.5	1081	323/1081	0.299	0.443	0.443
SAC2_1_SUGdenovo0315072.p1	SCA2_1_c95057f1p13337.p1	EBLOSUM80	10	0.5	1765	528/1765	0.299	0.369	0.369
SCA1_2_Sh_239M11_p000040	SSP_Sspon.007B0004891	EBLOSUM80	10	0.5	1163	346/1163	0.298	0.417	0.417
SCA3_SP803280_c107577_g2_i1_m.97794	SSP_Sspon.007B0004891	EBLOSUM80	10	0.5	1163	346/1163	0.298	0.418	0.418
SSP_Sspon.007B0004770	SCA1_2_Sh_203E09_p000020	EBLOSUM80	10	0.5	1067	318/1067	0.298	0.417	0.417
SAC2_1_SUGdenovo0315072.p1	SSP_Sspon.003B0011960	EBLOSUM80	10	0.5	1795	535/1795	0.298	0.367	0.367
SCA1_2_Sh_239M11_p000040	SCA2_1_c94027f1p03407.p1	EBLOSUM80	10	0.5	1118	332/1118	0.297	0.424	0.424
SCA3_SP803280_c107577_g2_i1_m.97794	SCA2_1_c94027f1p03407.p1	EBLOSUM80	10	0.5	1117	332/1117	0.297	0.424	0.424
SCA1_2_Sh_239M11_p000040	SSP_Sspon.002D0016200	EBLOSUM80	10	0.5	1136	336/1136	0.296	0.42	0.42
SCA3_SP803280_c107577_g2_i1_m.97794	SSP_Sspon.002D0016200	EBLOSUM80	10	0.5	1135	336/1135	0.296	0.424	0.424
SSP_Sspon.007B0004770	SCA2_1_c94027f1p03407.p1	EBLOSUM80	10	0.5	1114	330/1114	0.296	0.424	0.424
SSP_Sspon.007B0004770	SSP_Sspon.001B0001230	EBLOSUM80	10	0.5	1076	319/1076	0.296	0.412	0.412
SSP_Sspon.007B0004770	SSP_Sspon.007A0012661	EBLOSUM80	10	0.5	1076	319/1076	0.296	0.412	0.412
SAC2_1_SUGdenovo0315072.p1	SCA2_1_c94027f1p03407.p1	EBLOSUM80	10	0.5	1760	519/1760	0.295	0.362	0.362
SCA1_2_Sh_239M11_p000040	SSP_Sspon.006C0009010	EBLOSUM80	10	0.5	1136	334/1136	0.294	0.42	0.42
SCA3_SP803280_c107577_g2_i1_m.97794	SSP_Sspon.006C0009010	EBLOSUM80	10	0.5	1135	334/1135	0.294	0.42	0.42
SSP_Sspon.007B0004770	SSP_Sspon.001D0006550	EBLOSUM80	10	0.5	1077	317/1077	0.294	0.409	0.409
SCA1_2_Sh_239M11_p000040	SCA3_SP803280_c95707_g1_i1_m.53094	EBLOSUM80	10	0.5	1093	320/1093	0.293	0.452	0.452
SCA1_2_Sh_239M11_p000040	SSP_Sspon.003B0012590	EBLOSUM80	10	0.5	1111	326/1111	0.293	0.454	0.454
SCA3_SP803280_c107577_g2_i1_m.97794	SSP_Sspon.001B0001230	EBLOSUM80	10	0.5	1083	317/1083	0.293	0.407	0.407
SCA3_SP803280_c107577_g2_i1_m.97794	SSP_Sspon.007A0012661	EBLOSUM80	10	0.5	1083	317/1083	0.293	0.407	0.407
SAC2_1_SUGdenovo0315072.p1	SCA4_evm.model.SCSP803280_000040390.1	EBLOSUM80	10	0.5	1732	507/1732	0.293	0.366	0.366
SCA1_2_Sh_239M11_p000040	SSP_Sspon.001B0001230	EBLOSUM80	10	0.5	1084	317/1084	0.292	0.407	0.407
SCA1_2_Sh_239M11_p000040	SSP_Sspon.007A0012661	EBLOSUM80	10	0.5	1084	317/1084	0.292	0.407	0.407
SCA3_SP803280_c107577_g2_i1_m.97794	SCA1_2_Sh_203E09_p000020	EBLOSUM80	10	0.5	1077	314/1077	0.292	0.41	0.41
SCA3_SP803280_c107577_g2_i1_m.97794	SSP_Sspon.003B0012590	EBLOSUM80	10	0.5	1110	324/1110	0.292	0.451	0.451
SSP_Sspon.007B0004770	SSP_Sspon.003B0012590	EBLOSUM80	10	0.5	1109	324/1109	0.292	0.449	0.449
SSP_Sspon.007B0004770	SSP_Sspon.006C0009010	EBLOSUM80	10	0.5	1139	333/1139	0.292	0.421	0.421
SAC2_1_SUGdenovo0315072.p1	SSP_Sspon.006D0007191	EBLOSUM80	10	0.5	1732	505/1732	0.292	0.365	0.365
SCA1_2_Sh_239M11_p000040	SCA1_2_Sh_203E09_p000020	EBLOSUM80	10	0.5	1078	314/1078	0.291	0.41	0.41
SCA1_2_Sh_239M11_p000040	SCA1_2_Sh_225K23_p000040	EBLOSUM80	10	0.5	1114	324/1114	0.291	0.449	0.449
SCA3_SP803280_c107577_g2_i1_m.97794	SSP_Sspon.001D0006550	EBLOSUM80	10	0.5	1084	315/1084	0.291	0.404	0.404
SAC2_1_SUGdenovo0315072.p1	SSP_Sspon.006C0009010	EBLOSUM80	10	0.5	1741	507/1741	0.291	0.368	0.368
SCA1_2_Sh_239M11_p000040	SSP_Sspon.001D0006550	EBLOSUM80	10	0.5	1085	315/1085	0.29	0.404	0.404
SCA3_SP803280_c107577_g2_i1_m.97794	SCA3_SP803280_c95707_g1_i1_m.53094	EBLOSUM80	10	0.5	1092	317/1092	0.29	0.449	0.449
SAC2_1_SUGdenovo0315072.p1	SCA1_2_Sh_225K23_p000040	EBLOSUM80	10	0.5	1760	511/1760	0.29	0.376	0.376
SAC2_1_SUGdenovo0315072.p1	SSP_Sspon.003B0012590	EBLOSUM80	10	0.5	1760	511/1760	0.29	0.377	0.377
SCA1_2_Sh_239M11_p000040	SSP_Sspon.003D0011420	EBLOSUM80	10	0.5	1120	324/1120	0.289	0.444	0.444
SCA3_SP803280_c107577_g2_i1_m.97794	SCA1_2_Sh_225K23_p000040	EBLOSUM80	10	0.5	1113	322/1113	0.289	0.447	0.447
SCA3_SP803280_c107577_g2_i1_m.97794	SSP_Sspon.003D0011420	EBLOSUM80	10	0.5	1119	323/1119	0.289	0.443	0.443
SAC2_1_SUGdenovo0315072.p1	SSP_Sspon.003D0011420	EBLOSUM80	10	0.5	1762	510/1762	0.289	0.377	0.377
SCA3_SP803280_c107577_g2_i1_m.97794	SCA4_evm.model.SCSP803280_000040390.1	EBLOSUM80	10	0.5	1088	313/1088	0.288	0.415	0.415
SSP_Sspon.007B0004770	SCA1_2_Sh_225K23_p000040	EBLOSUM80	10	0.5	1116	321/1116	0.288	0.443	0.443
SSP_Sspon.007B0004770	SCA3_SP803280_c95707_g1_i1_m.53094	EBLOSUM80	10	0.5	1099	317/1099	0.288	0.444	0.444
SAC2_1_SUGdenovo0315072.p1	SCA3_SP803280_c114107_g1_i3_m.132354	EBLOSUM80	10	0.5	1737	500/1737	0.288	0.374	0.374
SAC2_1_SUGdenovo0315072.p1	SCA3_SP803280_c95707_g1_i1_m.53094	EBLOSUM80	10	0.5	1731	498/1731	0.288	0.376	0.376
SAC2_1_SUGdenovo0315072.p1	SSP_Sspon.002A0019843	EBLOSUM80	10	0.5	1737	500/1737	0.288	0.374	0.374
SAC2_1_SUGdenovo0315072.p1	SSP_Sspon.006D0008830	EBLOSUM80	10	0.5	1737	501/1737	0.288	0.374	0.374
SCA1_2_Sh_239M11_p000040	SCA4_evm.model.SCSP803280_000040390.1	EBLOSUM80	10	0.5	1089	313/1089	0.287	0.415	0.415
SCA3_SP803280_c107577_g2_i1_m.97794	SSP_Sspon.006D0007191	EBLOSUM80	10	0.5	1089	312/1089	0.287	0.415	0.415
SAC2_1_SUGdenovo0315072.p1	SCA2_1_c104592f1p34438.p1	EBLOSUM80	10	0.5	1737	499/1737	0.287	0.374	0.374
SAC2_1_SUGdenovo0315072.p1	SCA2_1_c110831f1p14803.p1	EBLOSUM80	10	0.5	1737	499/1737	0.287	0.374	0.374
SAC2_1_SUGdenovo0315072.p1	SCA2_1_c57688f1p43030.p1	EBLOSUM80	10	0.5	1739	499/1739	0.287	0.374	0.374
SAC2_1_SUGdenovo0315072.p1	SCA2_1_c94760f1p43082.p1	EBLOSUM80	10	0.5	1739	499/1739	0.287	0.374	0.374
SAC2_1_SUGdenovo0315072.p1	SCA2_1_c95187f1p03230.p1	EBLOSUM80	10	0.5	1737	498/1737	0.287	0.374	0.374
SAC2_1_SUGdenovo0315072.p1	SCA2_1_c98807f1p12984.p1	EBLOSUM80	10	0.5	1737	499/1737	0.287	0.374	0.374
SAC2_1_SUGdenovo0315072.p1	SSP_Sspon.002C0020910	EBLOSUM80	10	0.5	1743	500/1743	0.287	0.364	0.364
SCA1_2_Sh_239M11_p000040	SSP_Sspon.006D0007191	EBLOSUM80	10	0.5	1090	312/1090	0.286	0.415	0.415
SSP_Sspon.007B0004770	SSP_Sspon.003D0011420	EBLOSUM80	10	0.5	1122	321/1122	0.286	0.439	0.439
SAC2_1_SUGdenovo0315072.p1	SCA1_2_Sh_231L05_p000040	EBLOSUM80	10	0.5	1782	509/1782	0.286	0.371	0.371
SAC2_1_SUGdenovo0315072.p1	SSP_Sspon.003C0016550	EBLOSUM80	10	0.5	1785	510/1785	0.286	0.368	0.368
SSP_Sspon.007B0004770	SCA4_evm.model.SCSP803280_000040390.1	EBLOSUM80	10	0.5	1092	311/1092	0.285	0.409	0.409
SAC2_1_SUGdenovo0315072.p1	SCA1_2_Sh_207K10_p000010	EBLOSUM80	10	0.5	1743	497/1743	0.285	0.363	0.363
SAC2_1_SUGdenovo0315072.p1	SCA2_1_c81772f1p13316.p1	EBLOSUM80	10	0.5	1737	495/1737	0.285	0.368	0.368
SAC2_1_SUGdenovo0315072.p1	SSP_Sspon.003A0008781	EBLOSUM80	10	0.5	1756	500/1756	0.285	0.367	0.367
SAC2_1_SUGdenovo0315072.p1	SSP_Sspon.007A0005350	EBLOSUM80	10	0.5	1743	497/1743	0.285	0.363	0.363
SAC2_1_SUGdenovo0315072.p1	SSP_Sspon.008A0012070	EBLOSUM80	10	0.5	1737	495/1737	0.285	0.368	0.368
SCA1_2_Sh_239M11_p000040	SCA1_2_Sh_231L05_p000040	EBLOSUM80	10	0.5	1136	323/1136	0.284	0.44	0.44
SSP_Sspon.007B0004770	SSP_Sspon.006D0007191	EBLOSUM80	10	0.5	1093	310/1093	0.284	0.409	0.409
SCA1_2_Sh_239M11_p000040	SSP_Sspon.003A0008781	EBLOSUM80	10	0.5	1106	313/1106	0.283	0.439	0.439
SCA3_SP803280_c107577_g2_i1_m.97794	SCA1_2_Sh_231L05_p000040	EBLOSUM80	10	0.5	1135	321/1135	0.283	0.438	0.438
SCA1_2_Sh_239M11_p000040	SSP_Sspon.003C0016550	EBLOSUM80	10	0.5	1141	322/1141	0.282	0.44	0.44
SCA3_SP803280_c107577_g2_i1_m.97794	SSP_Sspon.003A0008781	EBLOSUM80	10	0.5	1105	311/1105	0.281	0.436	0.436
SCA3_SP803280_c107577_g2_i1_m.97794	SSP_Sspon.003C0016550	EBLOSUM80	10	0.5	1140	320/1140	0.281	0.438	0.438
[truncated: 18 more rows]

## Sheet: Sup Table S2 - TPP - 1EKDP
Table S2. Identity of global pairwise alignment for multiple protein sequences and clusters of trehalose-6-phosphate phosphatase (TPP) filtered sugarcane
Seq1	Seq2	Matrix	Gap_penalty	Extend_penalty	AlignmentLength	IdentityFraction	IdentityPercent	SimilarityFraction	SimilarityFraction	GapFraction	GapPercent
SCA1_2_Sh_032N03_p000060	SSP_Sspon.006A0008922	EBLOSUM80	10	0.5	375	375/375	1	1	1	0/375	0
SCA1_2_Sh_210A15_p000030	SSP_Sspon.001C0013532	EBLOSUM80	10	0.5	386	386/386	1	1	1	0/386	0
SCA1_2_Sh_223D02_p000060	SCA2_1_c85086f1p11620.p2	EBLOSUM80	10	0.5	253	253/253	1	1	1	0/253	0
SCA1_2_Sh_226M10_p000070	SSP_Sspon.002B0003380	EBLOSUM80	10	0.5	401	401/401	1	1	1	0/401	0
SCA2_1_c85539f1p01589.p2	SSP_Sspon.004B0002840	EBLOSUM80	10	0.5	300	300/300	1	1	1	0/300	0
SCA4_evm.model.SCSP803280_000125760.1	SSP_Sspon.004A0004010	EBLOSUM80	10	0.5	392	392/392	1	1	1	0/392	0
SCA1_2_Sh_043E08_p000030	SCA2_1_c38373f6p31704.p1	EBLOSUM80	10	0.5	366	365/366	0.997	1	1	0/366	0
SCA2_1_c17452f3p31617.p1	SCA2_1_c38373f6p31704.p1	EBLOSUM80	10	0.5	366	365/366	0.997	0.997	0.997	0/366	0
SCA2_1_c38373f6p31704.p1	SCA3_SP803280_c104339_g1_i3_m.83754	EBLOSUM80	10	0.5	366	365/366	0.997	0.997	0.997	0/366	0
SCA1_2_Sh_043E08_p000030	SCA2_1_c17452f3p31617.p1	EBLOSUM80	10	0.5	366	364/366	0.995	0.997	0.997	0/366	0
SCA1_2_Sh_043E08_p000030	SCA3_SP803280_c104339_g1_i3_m.83754	EBLOSUM80	10	0.5	366	364/366	0.995	0.997	0.997	0/366	0
SCA1_2_Sh_226M10_p000070	SSP_Sspon.008C0014600	EBLOSUM80	10	0.5	401	399/401	0.995	0.998	0.998	0/401	0
SCA2_1_c17452f3p31617.p1	SCA3_SP803280_c104339_g1_i3_m.83754	EBLOSUM80	10	0.5	366	364/366	0.995	0.995	0.995	0/366	0
SCA3_SP803280_c104339_g1_i3_m.83754	SCA4_evm.model.SCSP803280_000000403.3	EBLOSUM80	10	0.5	366	364/366	0.995	0.997	0.997	0/366	0
SSP_Sspon.002B0003380	SSP_Sspon.008C0014600	EBLOSUM80	10	0.5	401	399/401	0.995	0.998	0.998	0/401	0
SCA1_1_Sh02_p021560	SCA4_evm.model.SCSP803280_000048991.1	EBLOSUM80	10	0.5	360	357/360	0.992	0.997	0.997	0/360	0
SCA1_1_Sh02_p021560	SSP_Sspon.001A0013240	EBLOSUM80	10	0.5	360	357/360	0.992	0.997	0.997	0/360	0
SCA2_1_c17452f3p31617.p1	SCA2_1_c88966f1p01811.p1	EBLOSUM80	10	0.5	366	363/366	0.992	0.997	0.997	0/366	0
SCA2_1_c31257f1p01692.p1	SCA4_evm.model.SCSP803280_000000403.3	EBLOSUM80	10	0.5	366	363/366	0.992	0.995	0.995	0/366	0
SCA2_1_c38373f6p31704.p1	SCA4_evm.model.SCSP803280_000000403.3	EBLOSUM80	10	0.5	366	363/366	0.992	0.995	0.995	0/366	0
SCA2_1_c88966f1p01811.p1	SCA3_SP803280_c104339_g1_i3_m.83754	EBLOSUM80	10	0.5	366	363/366	0.992	0.997	0.997	0/366	0
SCA3_SP803280_c110556_g1_i2_m.112799	SSP_Sspon.002A0020150	EBLOSUM80	10	0.5	382	379/382	0.992	0.995	0.995	0/382	0
SAC2_1_SUGdenovo0588385.p2	SSP_Sspon.008C0014631	EBLOSUM80	10	0.5	423	419/423	0.991	0.991	0.991	0/423	0
SCA1_2_Sh_043E08_p000030	SCA4_evm.model.SCSP803280_000000403.3	EBLOSUM80	10	0.5	366	362/366	0.989	0.995	0.995	0/366	0
SCA1_2_Sh_210F11_p000130	SCA3_SP803280_c104339_g1_i3_m.83754	EBLOSUM80	10	0.5	366	362/366	0.989	0.995	0.995	0/366	0
SCA2_1_c17452f3p31617.p1	SCA4_evm.model.SCSP803280_000000403.3	EBLOSUM80	10	0.5	366	362/366	0.989	0.992	0.992	0/366	0
SCA2_1_c38373f6p31704.p1	SCA2_1_c88966f1p01811.p1	EBLOSUM80	10	0.5	366	362/366	0.989	0.995	0.995	0/366	0
SCA4_evm.model.SCSP803280_000048991.1	SSP_Sspon.001A0013240	EBLOSUM80	10	0.5	360	356/360	0.989	0.994	0.994	0/360	0
SCA2_1_c52116f1p11616.p1	SCA3_SP803280_c110556_g1_i2_m.112799	EBLOSUM80	10	0.5	382	377/382	0.987	0.995	0.995	0/382	0
SCA1_1_Sh02_p021560	SCA2_1_c15202f1p01451.p1	EBLOSUM80	10	0.5	360	355/360	0.986	0.994	0.994	0/360	0
SCA1_2_Sh_043E08_p000030	SCA2_1_c88966f1p01811.p1	EBLOSUM80	10	0.5	366	361/366	0.986	0.995	0.995	0/366	0
SCA1_2_Sh_210F11_p000130	SCA2_1_c38373f6p31704.p1	EBLOSUM80	10	0.5	366	361/366	0.986	0.992	0.992	0/366	0
SCA2_1_c31257f1p01692.p1	SCA3_SP803280_c104339_g1_i3_m.83754	EBLOSUM80	10	0.5	366	361/366	0.986	0.992	0.992	0/366	0
SCA2_1_c88966f1p01811.p1	SCA4_evm.model.SCSP803280_000000403.3	EBLOSUM80	10	0.5	366	361/366	0.986	0.995	0.995	0/366	0
SCA1_2_Sh_043E08_p000030	SCA1_2_Sh_210F11_p000130	EBLOSUM80	10	0.5	366	360/366	0.984	0.992	0.992	0/366	0
SCA1_2_Sh_210F11_p000130	SCA2_1_c17452f3p31617.p1	EBLOSUM80	10	0.5	366	360/366	0.984	0.989	0.989	0/366	0
SCA1_2_Sh_210F11_p000130	SCA4_evm.model.SCSP803280_000000403.3	EBLOSUM80	10	0.5	366	360/366	0.984	0.992	0.992	0/366	0
SCA2_1_c31257f1p01692.p1	SCA2_1_c38373f6p31704.p1	EBLOSUM80	10	0.5	366	360/366	0.984	0.989	0.989	0/366	0
SCA2_1_c52116f1p11616.p1	SSP_Sspon.002A0020150	EBLOSUM80	10	0.5	382	376/382	0.984	0.995	0.995	0/382	0
SCA1_1_Sh04_p021630	SCA2_1_c56703f1p11794.p1	EBLOSUM80	10	0.5	354	348/354	0.983	0.989	0.989	0/354	0
SCA2_1_c15202f1p01451.p1	SCA4_evm.model.SCSP803280_000048991.1	EBLOSUM80	10	0.5	360	354/360	0.983	0.992	0.992	0/360	0
SCA2_1_c15202f1p01451.p1	SSP_Sspon.001A0013240	EBLOSUM80	10	0.5	360	354/360	0.983	0.992	0.992	0/360	0
SSP_Sspon.001B0016860	SSP_Sspon.001C0013510	EBLOSUM80	10	0.5	417	410/417	0.983	0.983	0.983	7/417	0.017
SCA1_2_Sh_032N03_p000060	SCA1_2_Sh_224G18_p000040	EBLOSUM80	10	0.5	375	368/375	0.981	0.984	0.984	3/375	0.008
SCA1_2_Sh_043E08_p000030	SCA2_1_c31257f1p01692.p1	EBLOSUM80	10	0.5	366	359/366	0.981	0.989	0.989	0/366	0
SCA1_2_Sh_210F11_p000130	SCA2_1_c88966f1p01811.p1	EBLOSUM80	10	0.5	366	359/366	0.981	0.992	0.992	0/366	0
SCA1_2_Sh_224G18_p000040	SSP_Sspon.006A0008922	EBLOSUM80	10	0.5	375	368/375	0.981	0.984	0.984	3/375	0.008
SCA2_1_c17452f3p31617.p1	SCA2_1_c31257f1p01692.p1	EBLOSUM80	10	0.5	366	359/366	0.981	0.986	0.986	0/366	0
SAC2_1_SUGdenovo0588373.p1	SCA5_SCEPLR1051A07.g.p1	EBLOSUM80	10	0.5	239	234/239	0.979	0.979	0.979	4/239	0.017
SSP_Sspon.001D0018021	SSP_Sspon.002C0020971	EBLOSUM80	10	0.5	387	379/387	0.979	0.982	0.982	2/387	0.005
SCA1_2_Sh_224G18_p000040	SCA3_SP803280_c102057_g1_i4_m.74365	EBLOSUM80	10	0.5	372	364/372	0.978	0.981	0.981	5/372	0.013
SCA2_1_c31257f1p01692.p1	SCA2_1_c88966f1p01811.p1	EBLOSUM80	10	0.5	366	358/366	0.978	0.989	0.989	0/366	0
SCA1_2_Sh_210F11_p000130	SCA2_1_c31257f1p01692.p1	EBLOSUM80	10	0.5	366	357/366	0.975	0.986	0.986	0/366	0
SCA1_2_Sh_032N03_p000060	SCA3_SP803280_c102057_g1_i4_m.74365	EBLOSUM80	10	0.5	375	365/375	0.973	0.973	0.973	8/375	0.021
SCA3_SP803280_c102057_g1_i4_m.74365	SSP_Sspon.006A0008922	EBLOSUM80	10	0.5	375	365/375	0.973	0.973	0.973	8/375	0.021
SCA1_2_Sh_043E08_p000030	SCA2_1_c48598f1p01601.p1	EBLOSUM80	10	0.5	366	354/366	0.967	0.967	0.967	12/366	0.033
SCA1_1_Sh02_p011680	SCA1_2_Sh_225I16_p000080	EBLOSUM80	10	0.5	384	371/384	0.966	0.966	0.966	13/384	0.034
SCA2_1_c38373f6p31704.p1	SCA2_1_c48598f1p01601.p1	EBLOSUM80	10	0.5	366	353/366	0.964	0.967	0.967	12/366	0.033
SCA1_1_Sh04_p021630	SCA1_2_Sh_210F11_p000130	EBLOSUM80	10	0.5	367	353/367	0.962	0.962	0.962	14/367	0.038
SCA2_1_c17452f3p31617.p1	SCA2_1_c48598f1p01601.p1	EBLOSUM80	10	0.5	366	352/366	0.962	0.964	0.964	12/366	0.033
SCA2_1_c17452f3p31617.p1	SCA2_1_c56703f1p11794.p1	EBLOSUM80	10	0.5	367	353/367	0.962	0.962	0.962	14/367	0.038
SCA2_1_c48598f1p01601.p1	SCA3_SP803280_c104339_g1_i3_m.83754	EBLOSUM80	10	0.5	366	352/366	0.962	0.964	0.964	12/366	0.033
SCA4_evm.model.SCSP803280_000012916.3	SCA4_evm.model.SCSP803280_000014704.2	EBLOSUM80	10	0.5	380	365/380	0.961	0.961	0.961	14/380	0.037
SSP_Sspon.008C0014600	SSP_Sspon.008C0014610	EBLOSUM80	10	0.5	412	396/412	0.961	0.966	0.966	11/412	0.027
SCA1_2_Sh_032N03_p000060	SSP_Sspon.006D0009100	EBLOSUM80	10	0.5	388	372/388	0.959	0.961	0.961	13/388	0.034
SCA1_2_Sh_043E08_p000030	SCA2_1_c56703f1p11794.p1	EBLOSUM80	10	0.5	367	352/367	0.959	0.959	0.959	14/367	0.038
SCA2_1_c38373f6p31704.p1	SCA2_1_c56703f1p11794.p1	EBLOSUM80	10	0.5	367	352/367	0.959	0.959	0.959	14/367	0.038
SSP_Sspon.006A0008922	SSP_Sspon.006D0009100	EBLOSUM80	10	0.5	388	372/388	0.959	0.961	0.961	13/388	0.034
SCA1_2_Sh_224G18_p000040	SSP_Sspon.006D0009100	EBLOSUM80	10	0.5	388	371/388	0.956	0.956	0.956	16/388	0.041
SCA2_1_c48598f1p01601.p1	SCA4_evm.model.SCSP803280_000000403.3	EBLOSUM80	10	0.5	366	350/366	0.956	0.962	0.962	12/366	0.033
SCA2_1_c56703f1p11794.p1	SCA3_SP803280_c104339_g1_i3_m.83754	EBLOSUM80	10	0.5	367	351/367	0.956	0.956	0.956	14/367	0.038
SCA3_SP803280_c110556_g1_i2_m.112799	SCA4_evm.model.SCSP803280_000014704.2	EBLOSUM80	10	0.5	382	365/382	0.955	0.955	0.955	16/382	0.042
SCA2_1_c48598f1p01601.p1	SCA2_1_c88966f1p01811.p1	EBLOSUM80	10	0.5	366	349/366	0.954	0.962	0.962	12/366	0.033
SCA2_1_c56703f1p11794.p1	SCA2_1_c88966f1p01811.p1	EBLOSUM80	10	0.5	367	350/367	0.954	0.959	0.959	14/367	0.038
SSP_Sspon.001B0020870	SSP_Sspon.001C0016691	EBLOSUM80	10	0.5	459	438/459	0.954	0.959	0.959	15/459	0.033
SCA1_1_Sh04_p021630	SCA3_SP803280_c104339_g1_i3_m.83754	EBLOSUM80	10	0.5	367	349/367	0.951	0.956	0.956	14/367	0.038
SCA1_2_Sh_210F11_p000130	SCA2_1_c48598f1p01601.p1	EBLOSUM80	10	0.5	366	348/366	0.951	0.959	0.959	12/366	0.033
SCA2_1_c56703f1p11794.p1	SCA4_evm.model.SCSP803280_000000403.3	EBLOSUM80	10	0.5	367	349/367	0.951	0.954	0.954	14/367	0.038
SCA1_1_Sh04_p021630	SCA1_2_Sh_043E08_p000030	EBLOSUM80	10	0.5	367	348/367	0.948	0.954	0.954	14/367	0.038
SCA1_1_Sh04_p021630	SCA2_1_c38373f6p31704.p1	EBLOSUM80	10	0.5	367	348/367	0.948	0.954	0.954	14/367	0.038
SCA2_1_c31257f1p01692.p1	SCA2_1_c48598f1p01601.p1	EBLOSUM80	10	0.5	366	347/366	0.948	0.956	0.956	12/366	0.033
SCA4_evm.model.SCSP803280_000014704.2	SSP_Sspon.002A0020150	EBLOSUM80	10	0.5	382	362/382	0.948	0.95	0.95	16/382	0.042
SCA1_2_Sh_226M10_p000070	SSP_Sspon.008C0014610	EBLOSUM80	10	0.5	415	393/415	0.947	0.952	0.952	17/415	0.041
SSP_Sspon.002B0003380	SSP_Sspon.008C0014610	EBLOSUM80	10	0.5	415	393/415	0.947	0.952	0.952	17/415	0.041
SCA1_1_Sh04_p021630	SCA2_1_c17452f3p31617.p1	EBLOSUM80	10	0.5	367	347/367	0.946	0.951	0.951	14/367	0.038
SCA1_1_Sh04_p021630	SCA4_evm.model.SCSP803280_000000403.3	EBLOSUM80	10	0.5	367	347/367	0.946	0.954	0.954	14/367	0.038
SCA1_2_Sh_210F11_p000130	SCA2_1_c56703f1p11794.p1	EBLOSUM80	10	0.5	367	347/367	0.946	0.951	0.951	14/367	0.038
SCA3_SP803280_c110556_g1_i2_m.112799	SCA4_evm.model.SCSP803280_000012916.3	EBLOSUM80	10	0.5	391	369/391	0.944	0.946	0.946	20/391	0.051
SCA1_1_Sh04_p021630	SCA2_1_c88966f1p01811.p1	EBLOSUM80	10	0.5	367	346/367	0.943	0.954	0.954	14/367	0.038
SCA2_1_c31257f1p01692.p1	SCA2_1_c56703f1p11794.p1	EBLOSUM80	10	0.5	367	346/367	0.943	0.948	0.948	14/367	0.038
SSP_Sspon.006C0009290	SSP_Sspon.006D0009100	EBLOSUM80	10	0.5	403	380/403	0.943	0.948	0.948	17/403	0.042
SCA1_1_Sh02_p021560	SCA3_SP803280_c83905_g3_i1_m.30611	EBLOSUM80	10	0.5	365	344/365	0.942	0.959	0.959	5/365	0.014
SCA2_1_c52116f1p11616.p1	SCA4_evm.model.SCSP803280_000014704.2	EBLOSUM80	10	0.5	382	360/382	0.942	0.95	0.95	16/382	0.042
SCA3_SP803280_c83905_g3_i1_m.30611	SSP_Sspon.001A0013240	EBLOSUM80	10	0.5	365	344/365	0.942	0.956	0.956	5/365	0.014
SCA3_SP803280_c102057_g1_i4_m.74365	SSP_Sspon.006D0009100	EBLOSUM80	10	0.5	388	365/388	0.941	0.943	0.943	21/388	0.054
SCA2_1_c15202f1p01451.p1	SCA3_SP803280_c83905_g3_i1_m.30611	EBLOSUM80	10	0.5	365	343/365	0.94	0.953	0.953	5/365	0.014
SCA3_SP803280_c83905_g3_i1_m.30611	SCA4_evm.model.SCSP803280_000048991.1	EBLOSUM80	10	0.5	365	343/365	0.94	0.956	0.956	5/365	0.014
SCA4_evm.model.SCSP803280_000005249.2	SCA4_evm.model.SCSP803280_000048991.1	EBLOSUM80	10	0.5	368	345/368	0.938	0.946	0.946	10/368	0.027
SCA4_evm.model.SCSP803280_000012916.3	SSP_Sspon.006C0009300	EBLOSUM80	10	0.5	389	365/389	0.938	0.943	0.943	10/389	0.026
SCA1_1_Sh04_p021630	SCA2_1_c31257f1p01692.p1	EBLOSUM80	10	0.5	367	344/367	0.937	0.948	0.948	14/367	0.038
SCA4_evm.model.SCSP803280_000012916.3	SSP_Sspon.002A0020150	EBLOSUM80	10	0.5	391	366/391	0.936	0.941	0.941	20/391	0.051
SAC2_1_SUGdenovo0588378.p1	SCA2_1_c72120f1p11566.p1	EBLOSUM80	10	0.5	312	291/312	0.933	0.933	0.933	20/312	0.064
SCA3_SP803280_c109234_g1_i4_m.105886	SSP_Sspon.002C0004070	EBLOSUM80	10	0.5	370	345/370	0.932	0.941	0.941	18/370	0.049
SCA2_1_c52116f1p11616.p1	SCA4_evm.model.SCSP803280_000012916.3	EBLOSUM80	10	0.5	391	364/391	0.931	0.941	0.941	20/391	0.051
SCA1_1_Sh02_p021560	SCA4_evm.model.SCSP803280_000005249.2	EBLOSUM80	10	0.5	368	342/368	0.929	0.943	0.943	10/368	0.027
SCA2_1_c15202f1p01451.p1	SCA4_evm.model.SCSP803280_000005249.2	EBLOSUM80	10	0.5	368	342/368	0.929	0.938	0.938	10/368	0.027
SCA4_evm.model.SCSP803280_000005249.2	SSP_Sspon.001A0013240	EBLOSUM80	10	0.5	368	341/368	0.927	0.94	0.94	10/368	0.027
SCA2_1_c48598f1p01601.p1	SCA2_1_c56703f1p11794.p1	EBLOSUM80	10	0.5	367	340/367	0.926	0.926	0.926	26/367	0.071
SCA2_1_c4799f1p2952.p1	SCA4_evm.model.SCSP803280_000020517.1	EBLOSUM80	10	0.5	238	220/238	0.924	0.937	0.937	8/238	0.034
SCA3_SP803280_c83905_g3_i1_m.30611	SCA4_evm.model.SCSP803280_000005249.2	EBLOSUM80	10	0.5	368	340/368	0.924	0.94	0.94	5/368	0.014
SCA1_2_Sh_032N03_p000060	SSP_Sspon.006C0009290	EBLOSUM80	10	0.5	403	371/403	0.921	0.921	0.921	30/403	0.074
SCA1_2_Sh_225I16_p000080	SSP_Sspon.002C0020971	EBLOSUM80	10	0.5	390	359/390	0.921	0.933	0.933	23/390	0.059
SSP_Sspon.004A0008660	SSP_Sspon.004C0008630	EBLOSUM80	10	0.5	441	406/441	0.921	0.921	0.921	35/441	0.079
SSP_Sspon.006A0008922	SSP_Sspon.006C0009290	EBLOSUM80	10	0.5	403	371/403	0.921	0.921	0.921	30/403	0.074
SCA1_2_Sh_225I16_p000080	SSP_Sspon.001D0018021	EBLOSUM80	10	0.5	389	358/389	0.92	0.931	0.931	21/389	0.054
SCA1_1_Sh04_p021630	SCA2_1_c48598f1p01601.p1	EBLOSUM80	10	0.5	367	336/367	0.916	0.921	0.921	26/367	0.071
SCA1_1_Sh02_p021560	SCA1_2_Sh_210A15_p000030	EBLOSUM80	10	0.5	386	352/386	0.912	0.922	0.922	26/386	0.067
SCA1_1_Sh02_p021560	SSP_Sspon.001C0013532	EBLOSUM80	10	0.5	386	352/386	0.912	0.922	0.922	26/386	0.067
SCA5_SCEZRZ3019C12.g.p1	SSP_Sspon.001A0017060	EBLOSUM80	10	0.5	442	402/442	0.91	0.916	0.916	33/442	0.075
SCA1_2_Sh_210A15_p000030	SCA4_evm.model.SCSP803280_000048991.1	EBLOSUM80	10	0.5	386	351/386	0.909	0.92	0.92	26/386	0.067
SCA1_2_Sh_210A15_p000030	SSP_Sspon.001A0013240	EBLOSUM80	10	0.5	386	351/386	0.909	0.92	0.92	26/386	0.067
SCA4_evm.model.SCSP803280_000048991.1	SSP_Sspon.001C0013532	EBLOSUM80	10	0.5	386	351/386	0.909	0.92	0.92	26/386	0.067
SSP_Sspon.001A0013240	SSP_Sspon.001C0013532	EBLOSUM80	10	0.5	386	351/386	0.909	0.92	0.92	26/386	0.067
SCA2_1_c52116f1p11616.p1	SCA2_1_c75653f1p01547.p1	EBLOSUM80	10	0.5	406	368/406	0.906	0.911	0.911	24/406	0.059
SCA4_evm.model.SCSP803280_000014704.2	SSP_Sspon.006C0009300	EBLOSUM80	10	0.5	389	352/389	0.905	0.91	0.91	24/389	0.062
SCA1_2_Sh_210A15_p000030	SCA2_1_c15202f1p01451.p1	EBLOSUM80	10	0.5	386	349/386	0.904	0.917	0.917	26/386	0.067
SCA2_1_c15202f1p01451.p1	SSP_Sspon.001C0013532	EBLOSUM80	10	0.5	386	349/386	0.904	0.917	0.917	26/386	0.067
SCA2_1_c75653f1p01547.p1	SCA3_SP803280_c110556_g1_i2_m.112799	EBLOSUM80	10	0.5	406	367/406	0.904	0.916	0.916	24/406	0.059
SCA1_2_Sh_224G18_p000040	SSP_Sspon.006C0009290	EBLOSUM80	10	0.5	403	364/403	0.903	0.906	0.906	33/403	0.082
SCA2_1_c75653f1p01547.p1	SSP_Sspon.002A0020150	EBLOSUM80	10	0.5	406	366/406	0.901	0.916	0.916	24/406	0.059
SCA2_1_c48598f1p01601.p1	SCA2_1_c86712f1p11454.p1	EBLOSUM80	10	0.5	354	318/354	0.898	0.898	0.898	35/354	0.099
SCA4_evm.model.SCSP803280_000125760.1	SSP_Sspon.008C0014631	EBLOSUM80	10	0.5	429	385/429	0.897	0.897	0.897	43/429	0.1
SSP_Sspon.004A0004010	SSP_Sspon.008C0014631	EBLOSUM80	10	0.5	429	385/429	0.897	0.897	0.897	43/429	0.1
SCA3_SP803280_c102057_g1_i4_m.74365	SSP_Sspon.006C0009290	EBLOSUM80	10	0.5	403	361/403	0.896	0.896	0.896	38/403	0.094
SCA3_SP803280_c110556_g1_i2_m.112799	SSP_Sspon.001A0017060	EBLOSUM80	10	0.5	421	377/421	0.895	0.9	0.9	40/421	0.095
SAC2_1_SUGdenovo0588385.p2	SCA4_evm.model.SCSP803280_000125760.1	EBLOSUM80	10	0.5	429	383/429	0.893	0.893	0.893	43/429	0.1
SAC2_1_SUGdenovo0588385.p2	SSP_Sspon.004A0004010	EBLOSUM80	10	0.5	429	383/429	0.893	0.893	0.893	43/429	0.1
SSP_Sspon.001A0017060	SSP_Sspon.002A0020150	EBLOSUM80	10	0.5	421	376/421	0.893	0.9	0.9	40/421	0.095
SCA1_1_Sh02_p011680	SSP_Sspon.001D0018021	EBLOSUM80	10	0.5	402	358/402	0.891	0.9	0.9	34/402	0.085
SCA1_1_Sh02_p011680	SSP_Sspon.002C0020971	EBLOSUM80	10	0.5	403	359/403	0.891	0.903	0.903	36/403	0.089
SCA3_SP803280_c110556_g1_i2_m.112799	SSP_Sspon.006C0009300	EBLOSUM80	10	0.5	400	356/400	0.89	0.898	0.898	30/400	0.075
SCA2_1_c52116f1p11616.p1	SSP_Sspon.001A0017060	EBLOSUM80	10	0.5	421	374/421	0.888	0.9	0.9	40/421	0.095
SSP_Sspon.002A0020150	SSP_Sspon.006C0009300	EBLOSUM80	10	0.5	400	355/400	0.888	0.898	0.898	30/400	0.075
SCA1_1_Sh04_p021630	SSP_Sspon.006D0008960	EBLOSUM80	10	0.5	375	332/375	0.885	0.912	0.912	21/375	0.056
SCA2_1_c56703f1p11794.p1	SSP_Sspon.006D0008960	EBLOSUM80	10	0.5	375	332/375	0.885	0.907	0.907	21/375	0.056
SCA2_1_c52116f1p11616.p1	SSP_Sspon.006C0009300	EBLOSUM80	10	0.5	400	353/400	0.882	0.898	0.898	30/400	0.075
SCA1_2_Sh_225I16_p000080	SSP_Sspon.002B0017730	EBLOSUM80	10	0.5	413	364/413	0.881	0.889	0.889	46/413	0.111
SCA1_2_Sh_210A15_p000030	SCA3_SP803280_c83905_g3_i1_m.30611	EBLOSUM80	10	0.5	390	342/390	0.877	0.892	0.892	29/390	0.074
SCA3_SP803280_c83905_g3_i1_m.30611	SSP_Sspon.001C0013532	EBLOSUM80	10	0.5	390	342/390	0.877	0.892	0.892	29/390	0.074
SSP_Sspon.002B0017730	SSP_Sspon.002C0020971	EBLOSUM80	10	0.5	418	366/418	0.876	0.885	0.885	41/418	0.098
SAC2_1_SUGdenovo0588383.p1	SCA4_evm.model.SCSP803280_000125760.1	EBLOSUM80	10	0.5	412	359/412	0.871	0.881	0.881	43/412	0.104
SAC2_1_SUGdenovo0588383.p1	SSP_Sspon.004A0004010	EBLOSUM80	10	0.5	412	359/412	0.871	0.881	0.881	43/412	0.104
SCA1_2_Sh_210F11_p000130	SSP_Sspon.004C0008630	EBLOSUM80	10	0.5	419	365/419	0.871	0.871	0.871	53/419	0.126
SSP_Sspon.001D0018021	SSP_Sspon.002B0017730	EBLOSUM80	10	0.5	418	364/418	0.871	0.878	0.878	41/418	0.098
SCA1_2_Sh_210A15_p000030	SCA4_evm.model.SCSP803280_000005249.2	EBLOSUM80	10	0.5	393	342/393	0.87	0.885	0.885	34/393	0.087
SCA3_SP803280_c104339_g1_i3_m.83754	SSP_Sspon.006D0008960	EBLOSUM80	10	0.5	384	334/384	0.87	0.891	0.891	27/384	0.07
SCA4_evm.model.SCSP803280_000005249.2	SSP_Sspon.001C0013532	EBLOSUM80	10	0.5	393	342/393	0.87	0.885	0.885	34/393	0.087
SCA1_2_Sh_043E08_p000030	SCA2_1_c86712f1p11454.p1	EBLOSUM80	10	0.5	366	318/366	0.869	0.869	0.869	47/366	0.128
SCA2_1_c17452f3p31617.p1	SCA2_1_c86712f1p11454.p1	EBLOSUM80	10	0.5	366	318/366	0.869	0.872	0.872	47/366	0.128
SCA4_evm.model.SCSP803280_000125760.1	SSP_Sspon.002B0003370	EBLOSUM80	10	0.5	401	348/401	0.868	0.895	0.895	26/401	0.065
SSP_Sspon.002B0003370	SSP_Sspon.004A0004010	EBLOSUM80	10	0.5	401	348/401	0.868	0.895	0.895	26/401	0.065
SCA1_2_Sh_043E08_p000030	SSP_Sspon.006D0008960	EBLOSUM80	10	0.5	384	333/384	0.867	0.891	0.891	27/384	0.07
SCA1_2_Sh_210F11_p000130	SSP_Sspon.006D0008960	EBLOSUM80	10	0.5	384	333/384	0.867	0.893	0.893	27/384	0.07
SCA2_1_c17452f3p31617.p1	SSP_Sspon.006D0008960	EBLOSUM80	10	0.5	384	333/384	0.867	0.888	0.888	27/384	0.07
SCA2_1_c38373f6p31704.p1	SSP_Sspon.006D0008960	EBLOSUM80	10	0.5	384	333/384	0.867	0.888	0.888	27/384	0.07
SCA2_1_c38373f6p31704.p1	SCA2_1_c86712f1p11454.p1	EBLOSUM80	10	0.5	366	317/366	0.866	0.869	0.869	47/366	0.128
SCA3_SP803280_c104339_g1_i3_m.83754	SSP_Sspon.004C0008630	EBLOSUM80	10	0.5	419	363/419	0.866	0.871	0.871	53/419	0.126
SAC2_1_SUGdenovo0588383.p1	SAC2_1_SUGdenovo0588385.p2	EBLOSUM80	10	0.5	431	373/431	0.865	0.872	0.872	50/431	0.116
SCA2_1_c88966f1p01811.p1	SSP_Sspon.006D0008960	EBLOSUM80	10	0.5	384	332/384	0.865	0.891	0.891	27/384	0.07
SCA4_evm.model.SCSP803280_000000403.3	SSP_Sspon.006D0008960	EBLOSUM80	10	0.5	384	332/384	0.865	0.888	0.888	27/384	0.07
SCA2_1_c38373f6p31704.p1	SSP_Sspon.004C0008630	EBLOSUM80	10	0.5	419	362/419	0.864	0.869	0.869	53/419	0.126
SCA2_1_c86712f1p11454.p1	SCA2_1_c88966f1p01811.p1	EBLOSUM80	10	0.5	366	316/366	0.863	0.869	0.869	47/366	0.128
SCA2_1_c86712f1p11454.p1	SCA3_SP803280_c104339_g1_i3_m.83754	EBLOSUM80	10	0.5	366	316/366	0.863	0.866	0.866	47/366	0.128
SCA1_2_Sh_043E08_p000030	SSP_Sspon.004C0008630	EBLOSUM80	10	0.5	419	361/419	0.862	0.869	0.869	53/419	0.126
SCA2_1_c17452f3p31617.p1	SSP_Sspon.004C0008630	EBLOSUM80	10	0.5	419	361/419	0.862	0.866	0.866	53/419	0.126
SCA2_1_c4799f1p2952.p1	SCA2_1_c74308f1p02376.p1	EBLOSUM80	10	0.5	260	224/260	0.862	0.869	0.869	30/260	0.115
SCA2_1_c75653f1p01547.p1	SCA4_evm.model.SCSP803280_000014704.2	EBLOSUM80	10	0.5	406	350/406	0.862	0.874	0.874	40/406	0.099
SCA4_evm.model.SCSP803280_000000403.3	SSP_Sspon.004C0008630	EBLOSUM80	10	0.5	419	361/419	0.862	0.869	0.869	53/419	0.126
SAC2_1_SUGdenovo0588383.p1	SSP_Sspon.008C0014631	EBLOSUM80	10	0.5	431	371/431	0.861	0.868	0.868	50/431	0.116
SCA2_1_c31257f1p01692.p1	SSP_Sspon.006D0008960	EBLOSUM80	10	0.5	384	330/384	0.859	0.885	0.885	27/384	0.07
SCA2_1_c88966f1p01811.p1	SSP_Sspon.004C0008630	EBLOSUM80	10	0.5	419	360/419	0.859	0.869	0.869	53/419	0.126
SCA2_1_c86712f1p11454.p1	SCA4_evm.model.SCSP803280_000000403.3	EBLOSUM80	10	0.5	366	314/366	0.858	0.863	0.863	47/366	0.128
SCA1_1_Sh02_p021560	SSP_Sspon.001C0013510	EBLOSUM80	10	0.5	417	357/417	0.856	0.863	0.863	57/417	0.137
SCA2_1_c15202f1p01451.p1	SSP_Sspon.001C0013510	EBLOSUM80	10	0.5	417	357/417	0.856	0.859	0.859	57/417	0.137
SCA2_1_c75653f1p01547.p1	SSP_Sspon.001A0017060	EBLOSUM80	10	0.5	432	370/432	0.856	0.873	0.873	38/432	0.088
SCA1_2_Sh_210F11_p000130	SCA2_1_c86712f1p11454.p1	EBLOSUM80	10	0.5	366	313/366	0.855	0.863	0.863	47/366	0.128
SCA4_evm.model.SCSP803280_000014704.2	SSP_Sspon.001A0017060	EBLOSUM80	10	0.5	421	360/421	0.855	0.86	0.86	56/421	0.133
SCA1_1_Sh02_p011680	SSP_Sspon.002B0017730	EBLOSUM80	10	0.5	426	364/426	0.854	0.862	0.862	59/426	0.138
SCA2_1_c31257f1p01692.p1	SSP_Sspon.004C0008630	EBLOSUM80	10	0.5	419	358/419	0.854	0.864	0.864	53/419	0.126
SCA4_evm.model.SCSP803280_000048991.1	SSP_Sspon.001C0013510	EBLOSUM80	10	0.5	417	356/417	0.854	0.861	0.861	57/417	0.137
SSP_Sspon.001A0013240	SSP_Sspon.001C0013510	EBLOSUM80	10	0.5	417	356/417	0.854	0.861	0.861	57/417	0.137
SCA2_1_c75653f1p01547.p1	SCA4_evm.model.SCSP803280_000012916.3	EBLOSUM80	10	0.5	415	354/415	0.853	0.867	0.867	44/415	0.106
SCA2_1_c31257f1p01692.p1	SCA2_1_c86712f1p11454.p1	EBLOSUM80	10	0.5	366	312/366	0.852	0.858	0.858	47/366	0.128
SSP_Sspon.001A0017060	SSP_Sspon.001C0016691	EBLOSUM80	10	0.5	463	394/463	0.851	0.86	0.86	58/463	0.125
SCA2_1_c72120f1p11566.p1	SCA3_SP803280_c102057_g1_i4_m.74365	EBLOSUM80	10	0.5	367	311/367	0.847	0.85	0.85	55/367	0.15
SCA4_evm.model.SCSP803280_000012916.3	SSP_Sspon.001A0017060	EBLOSUM80	10	0.5	430	364/430	0.847	0.853	0.853	60/430	0.14
SCA2_1_c75653f1p01547.p1	SSP_Sspon.001C0016691	EBLOSUM80	10	0.5	457	385/457	0.842	0.86	0.86	60/457	0.131
SCA3_SP803280_c110556_g1_i2_m.112799	SSP_Sspon.001C0016691	EBLOSUM80	10	0.5	449	377/449	0.84	0.844	0.844	68/449	0.151
SSP_Sspon.002B0003390	SSP_Sspon.008C0014600	EBLOSUM80	10	0.5	401	337/401	0.84	0.863	0.863	45/401	0.112
SCA1_1_Sh02_p021560	SSP_Sspon.001B0016860	EBLOSUM80	10	0.5	417	350/417	0.839	0.847	0.847	64/417	0.153
SCA2_1_c15202f1p01451.p1	SSP_Sspon.001B0016860	EBLOSUM80	10	0.5	417	350/417	0.839	0.842	0.842	64/417	0.153
SCA2_1_c48598f1p01601.p1	SSP_Sspon.006D0008960	EBLOSUM80	10	0.5	384	322/384	0.839	0.862	0.862	39/384	0.102
SCA1_1_Sh04_p021630	SSP_Sspon.004C0008630	EBLOSUM80	10	0.5	420	352/420	0.838	0.838	0.838	67/420	0.16
SCA2_1_c74308f1p02376.p1	SCA4_evm.model.SCSP803280_000020517.1	EBLOSUM80	10	0.5	265	222/265	0.838	0.853	0.853	32/265	0.121
SCA4_evm.model.SCSP803280_000048991.1	SSP_Sspon.001B0016860	EBLOSUM80	10	0.5	417	349/417	0.837	0.844	0.844	64/417	0.153
SSP_Sspon.001A0013240	SSP_Sspon.001B0016860	EBLOSUM80	10	0.5	417	349/417	0.837	0.844	0.844	64/417	0.153
SSP_Sspon.001C0016691	SSP_Sspon.002A0020150	EBLOSUM80	10	0.5	449	376/449	0.837	0.844	0.844	68/449	0.151
SCA2_1_c56703f1p11794.p1	SCA2_1_c86712f1p11454.p1	EBLOSUM80	10	0.5	367	306/367	0.834	0.834	0.834	61/367	0.166
SCA2_1_c48598f1p01601.p1	SSP_Sspon.004C0008630	EBLOSUM80	10	0.5	419	349/419	0.833	0.84	0.84	65/419	0.155
SCA2_1_c52116f1p11616.p1	SSP_Sspon.001C0016691	EBLOSUM80	10	0.5	449	374/449	0.833	0.844	0.844	68/449	0.151
SCA1_2_Sh_224G18_p000040	SCA2_1_c72120f1p11566.p1	EBLOSUM80	10	0.5	372	309/372	0.831	0.833	0.833	60/372	0.161
SCA1_2_Sh_226M10_p000070	SSP_Sspon.002B0003390	EBLOSUM80	10	0.5	403	334/403	0.829	0.856	0.856	49/403	0.122
SCA2_1_c56703f1p11794.p1	SSP_Sspon.004C0008630	EBLOSUM80	10	0.5	420	348/420	0.829	0.833	0.833	67/420	0.16
SCA3_SP803280_c110556_g1_i2_m.112799	SSP_Sspon.001B0020870	EBLOSUM80	10	0.5	455	377/455	0.829	0.833	0.833	73/455	0.16
SSP_Sspon.002B0003380	SSP_Sspon.002B0003390	EBLOSUM80	10	0.5	403	334/403	0.829	0.856	0.856	49/403	0.122
SCA2_1_c75653f1p01547.p1	SSP_Sspon.001B0020870	EBLOSUM80	10	0.5	464	384/464	0.828	0.843	0.843	67/464	0.144
SCA4_evm.model.SCSP803280_000014704.2	SCA5_SCEZRZ3019C12.g.p1	EBLOSUM80	10	0.5	433	358/433	0.827	0.831	0.831	69/433	0.159
SCA2_1_c72120f1p11566.p1	SSP_Sspon.006C0009270	EBLOSUM80	10	0.5	350	289/350	0.826	0.826	0.826	59/350	0.169
SSP_Sspon.001B0020870	SSP_Sspon.002A0020150	EBLOSUM80	10	0.5	455	376/455	0.826	0.833	0.833	73/455	0.16
SCA1_1_Sh04_p021630	SSP_Sspon.004A0008660	EBLOSUM80	10	0.5	428	353/428	0.825	0.825	0.825	74/428	0.173
SCA1_2_Sh_032N03_p000060	SCA2_1_c72120f1p11566.p1	EBLOSUM80	10	0.5	375	309/375	0.824	0.827	0.827	63/375	0.168
SCA2_1_c72120f1p11566.p1	SSP_Sspon.006A0008922	EBLOSUM80	10	0.5	375	309/375	0.824	0.827	0.827	63/375	0.168
SSP_Sspon.001A0017060	SSP_Sspon.001B0020870	EBLOSUM80	10	0.5	469	386/469	0.823	0.838	0.838	63/469	0.134
SCA2_1_c52116f1p11616.p1	SSP_Sspon.001B0020870	EBLOSUM80	10	0.5	455	374/455	0.822	0.833	0.833	73/455	0.16
SCA1_1_Sh04_p021630	SCA2_1_c86712f1p11454.p1	EBLOSUM80	10	0.5	367	301/367	0.82	0.826	0.826	61/367	0.166
SSP_Sspon.008A0014460	SSP_Sspon.008B0015090	EBLOSUM80	10	0.5	250	205/250	0.82	0.828	0.828	41/250	0.164
SAC2_1_SUGdenovo0588378.p1	SCA5_SCEPLR1051A07.g.p1	EBLOSUM80	10	0.5	292	239/292	0.818	0.818	0.818	53/292	0.182
SCA3_SP803280_c83905_g3_i1_m.30611	SSP_Sspon.001C0013510	EBLOSUM80	10	0.5	422	345/422	0.818	0.829	0.829	62/422	0.147
SCA2_1_c56703f1p11794.p1	SSP_Sspon.004A0008660	EBLOSUM80	10	0.5	428	349/428	0.815	0.82	0.82	74/428	0.173
SCA3_SP803280_c110556_g1_i2_m.112799	SCA5_SCEZRZ3019C12.g.p1	EBLOSUM80	10	0.5	443	361/443	0.815	0.822	0.822	73/443	0.165
SCA1_2_Sh_223D02_p000060	SCA2_1_c85539f1p01589.p2	EBLOSUM80	10	0.5	300	244/300	0.813	0.83	0.83	47/300	0.157
SCA1_2_Sh_223D02_p000060	SSP_Sspon.004B0002840	EBLOSUM80	10	0.5	300	244/300	0.813	0.83	0.83	47/300	0.157
SCA2_1_c85086f1p11620.p2	SCA2_1_c85539f1p01589.p2	EBLOSUM80	10	0.5	300	244/300	0.813	0.83	0.83	47/300	0.157
SCA2_1_c85086f1p11620.p2	SSP_Sspon.004B0002840	EBLOSUM80	10	0.5	300	244/300	0.813	0.83	0.83	47/300	0.157
SCA4_evm.model.SCSP803280_000012916.3	SCA5_SCEZRZ3019C12.g.p1	EBLOSUM80	10	0.5	443	360/443	0.813	0.819	0.819	75/443	0.169
SCA5_SCEZRZ3019C12.g.p1	SSP_Sspon.002A0020150	EBLOSUM80	10	0.5	443	360/443	0.813	0.822	0.822	73/443	0.165
SSP_Sspon.004D0009820	SSP_Sspon.006C0009290	EBLOSUM80	10	0.5	450	365/450	0.811	0.813	0.813	69/450	0.153
SCA3_SP803280_c83905_g3_i1_m.30611	SSP_Sspon.001B0016860	EBLOSUM80	10	0.5	422	342/422	0.81	0.818	0.818	69/422	0.164
SCA4_evm.model.SCSP803280_000005249.2	SSP_Sspon.001C0013510	EBLOSUM80	10	0.5	425	344/425	0.809	0.816	0.816	67/425	0.158
SCA2_1_c52116f1p11616.p1	SCA5_SCEZRZ3019C12.g.p1	EBLOSUM80	10	0.5	443	358/443	0.808	0.822	0.822	73/443	0.165
SSP_Sspon.002B0003390	SSP_Sspon.008C0014610	EBLOSUM80	10	0.5	414	334/414	0.807	0.826	0.826	60/414	0.145
SCA1_2_Sh_223D02_p000060	SSP_Sspon.001D0014570	EBLOSUM80	10	0.5	261	210/261	0.805	0.835	0.835	35/261	0.134
SCA2_1_c85086f1p11620.p2	SSP_Sspon.001D0014570	EBLOSUM80	10	0.5	261	210/261	0.805	0.835	0.835	35/261	0.134
SCA2_1_c75653f1p01547.p1	SSP_Sspon.006C0009300	EBLOSUM80	10	0.5	424	341/424	0.804	0.823	0.823	54/424	0.127
SSP_Sspon.001A0017060	SSP_Sspon.006C0009300	EBLOSUM80	10	0.5	439	353/439	0.804	0.815	0.815	70/439	0.159
SCA4_evm.model.SCSP803280_000014704.2	SSP_Sspon.001C0016691	EBLOSUM80	10	0.5	449	360/449	0.802	0.806	0.806	84/449	0.187
SAC2_1_SUGdenovo0588373.p1	SAC2_1_SUGdenovo0588378.p1	EBLOSUM80	10	0.5	292	234/292	0.801	0.801	0.801	57/292	0.195
SAC2_1_SUGdenovo0588385.p2	SSP_Sspon.002B0003370	EBLOSUM80	10	0.5	432	346/432	0.801	0.829	0.829	57/432	0.132
SCA2_1_c72120f1p11566.p1	SSP_Sspon.006A0008591	EBLOSUM80	10	0.5	386	309/386	0.801	0.801	0.801	76/386	0.197
SSP_Sspon.002B0003370	SSP_Sspon.008C0014631	EBLOSUM80	10	0.5	432	346/432	0.801	0.829	0.829	57/432	0.132
SCA2_1_c72120f1p11566.p1	SSP_Sspon.006D0009100	EBLOSUM80	10	0.5	388	310/388	0.799	0.802	0.802	76/388	0.196
SCA1_2_Sh_210F11_p000130	SSP_Sspon.004A0008660	EBLOSUM80	10	0.5	441	352/441	0.798	0.798	0.798	88/441	0.2
SSP_Sspon.002A0009891	SSP_Sspon.002C0011491	EBLOSUM80	10	0.5	395	315/395	0.797	0.82	0.82	53/395	0.134
SCA4_evm.model.SCSP803280_000005249.2	SSP_Sspon.001B0016860	EBLOSUM80	10	0.5	425	338/425	0.795	0.802	0.802	74/425	0.174
SCA4_evm.model.SCSP803280_000012916.3	SSP_Sspon.001C0016691	EBLOSUM80	10	0.5	458	364/458	0.795	0.801	0.801	88/458	0.192
SCA3_SP803280_c104339_g1_i3_m.83754	SSP_Sspon.004A0008660	EBLOSUM80	10	0.5	441	350/441	0.794	0.798	0.798	88/441	0.2
SAC2_1_SUGdenovo0588378.p1	SCA3_SP803280_c102057_g1_i4_m.74365	EBLOSUM80	10	0.5	367	291/367	0.793	0.793	0.793	75/367	0.204
SSP_Sspon.004D0009820	SSP_Sspon.006D0009100	EBLOSUM80	10	0.5	449	356/449	0.793	0.802	0.802	80/449	0.178
SCA1_2_Sh_210A15_p000030	SSP_Sspon.001C0013510	EBLOSUM80	10	0.5	443	351/443	0.792	0.804	0.804	83/443	0.187
SSP_Sspon.001C0013510	SSP_Sspon.001C0013532	EBLOSUM80	10	0.5	443	351/443	0.792	0.804	0.804	83/443	0.187
SCA1_2_Sh_043E08_p000030	SSP_Sspon.004A0008660	EBLOSUM80	10	0.5	441	349/441	0.791	0.796	0.796	88/441	0.2
SCA2_1_c38373f6p31704.p1	SSP_Sspon.004A0008660	EBLOSUM80	10	0.5	441	349/441	0.791	0.796	0.796	88/441	0.2
SCA4_evm.model.SCSP803280_000014704.2	SSP_Sspon.001B0020870	EBLOSUM80	10	0.5	455	360/455	0.791	0.796	0.796	89/455	0.196
SCA2_1_c17452f3p31617.p1	SSP_Sspon.004A0008660	EBLOSUM80	10	0.5	441	348/441	0.789	0.794	0.794	88/441	0.2
SCA4_evm.model.SCSP803280_000000403.3	SSP_Sspon.004A0008660	EBLOSUM80	10	0.5	441	348/441	0.789	0.796	0.796	88/441	0.2
SCA2_1_c88966f1p01811.p1	SSP_Sspon.004A0008660	EBLOSUM80	10	0.5	441	347/441	0.787	0.796	0.796	88/441	0.2
SCA4_evm.model.SCSP803280_000012916.3	SSP_Sspon.001B0020870	EBLOSUM80	10	0.5	464	364/464	0.784	0.791	0.791	93/464	0.2
SCA5_SCEZRZ3019C12.g.p1	SSP_Sspon.001C0016691	EBLOSUM80	10	0.5	485	380/485	0.784	0.792	0.792	91/485	0.188
SAC2_1_SUGdenovo0588378.p1	SCA1_2_Sh_224G18_p000040	EBLOSUM80	10	0.5	372	291/372	0.782	0.782	0.782	80/372	0.215
SAC2_1_SUGdenovo0588378.p1	SSP_Sspon.006C0009270	EBLOSUM80	10	0.5	348	272/348	0.782	0.782	0.782	75/348	0.216
SCA2_1_c31257f1p01692.p1	SSP_Sspon.004A0008660	EBLOSUM80	10	0.5	441	345/441	0.782	0.791	0.791	88/441	0.2
SCA4_evm.model.SCSP803280_000048991.1	SSP_Sspon.001A0008971	EBLOSUM80	10	0.5	399	312/399	0.782	0.789	0.789	71/399	0.178
SCA1_2_Sh_210A15_p000030	SSP_Sspon.001B0016860	EBLOSUM80	10	0.5	443	346/443	0.781	0.79	0.79	90/443	0.203
SSP_Sspon.001B0016860	SSP_Sspon.001C0013532	EBLOSUM80	10	0.5	443	346/443	0.781	0.79	0.79	90/443	0.203
SAC2_1_SUGdenovo0588378.p1	SCA1_2_Sh_032N03_p000060	EBLOSUM80	10	0.5	375	291/375	0.776	0.776	0.776	83/375	0.221
SAC2_1_SUGdenovo0588378.p1	SSP_Sspon.006A0008922	EBLOSUM80	10	0.5	375	291/375	0.776	0.776	0.776	83/375	0.221
SAC2_1_SUGdenovo0588383.p1	SSP_Sspon.002B0003370	EBLOSUM80	10	0.5	415	322/415	0.776	0.814	0.814	57/415	0.137
SCA1_2_Sh_032N03_p000060	SSP_Sspon.004D0009820	EBLOSUM80	10	0.5	445	345/445	0.775	0.784	0.784	85/445	0.191
SCA3_SP803280_c102057_g1_i4_m.74365	SSP_Sspon.004D0009820	EBLOSUM80	10	0.5	440	341/440	0.775	0.784	0.784	83/440	0.189
SSP_Sspon.004D0009820	SSP_Sspon.006A0008922	EBLOSUM80	10	0.5	445	345/445	0.775	0.784	0.784	85/445	0.191
SCA1_1_Sh02_p021560	SSP_Sspon.001A0008971	EBLOSUM80	10	0.5	399	309/399	0.774	0.787	0.787	71/399	0.178
SCA2_1_c15202f1p01451.p1	SSP_Sspon.001A0008971	EBLOSUM80	10	0.5	399	308/399	0.772	0.784	0.784	71/399	0.178
SCA3_SP803280_c83905_g3_i1_m.30611	SSP_Sspon.001A0008971	EBLOSUM80	10	0.5	394	304/394	0.772	0.792	0.792	56/394	0.142
SCA5_SCEZRZ3019C12.g.p1	SSP_Sspon.006C0009300	EBLOSUM80	10	0.5	452	349/452	0.772	0.783	0.783	85/452	0.188
SSP_Sspon.001A0008971	SSP_Sspon.001A0013240	EBLOSUM80	10	0.5	399	308/399	0.772	0.784	0.784	71/399	0.178
SCA1_2_Sh_224G18_p000040	SSP_Sspon.004D0009820	EBLOSUM80	10	0.5	445	341/445	0.766	0.775	0.775	88/445	0.198
SCA2_1_c48598f1p01601.p1	SSP_Sspon.004A0008660	EBLOSUM80	10	0.5	441	337/441	0.764	0.769	0.769	100/441	0.227
SSP_Sspon.004C0008630	SSP_Sspon.006D0008960	EBLOSUM80	10	0.5	437	334/437	0.764	0.787	0.787	80/437	0.183
SCA1_2_Sh_224G18_p000040	SSP_Sspon.001D0018021	EBLOSUM80	10	0.5	392	299/392	0.763	0.847	0.847	26/392	0.066
SCA2_1_c72120f1p11566.p1	SCA5_SCEPLR1051A07.g.p1	EBLOSUM80	10	0.5	312	238/312	0.763	0.763	0.763	73/312	0.234
SCA1_2_Sh_224G18_p000040	SSP_Sspon.002C0020971	EBLOSUM80	10	0.5	390	297/390	0.762	0.849	0.849	22/390	0.056
SCA2_1_c72120f1p11566.p1	SSP_Sspon.006C0009290	EBLOSUM80	10	0.5	403	307/403	0.762	0.764	0.764	93/403	0.231
SCA3_SP803280_c102057_g1_i4_m.74365	SSP_Sspon.001D0018021	EBLOSUM80	10	0.5	391	298/391	0.762	0.844	0.844	29/391	0.074
SCA5_SCEZRZ3019C12.g.p1	SSP_Sspon.001B0020870	EBLOSUM80	10	0.5	488	372/488	0.762	0.781	0.781	90/488	0.184
SCA2_1_c75653f1p01547.p1	SCA5_SCEZRZ3019C12.g.p1	EBLOSUM80	10	0.5	465	354/465	0.761	0.774	0.774	93/465	0.2
SAC2_1_SUGdenovo0588378.p1	SSP_Sspon.006A0008591	EBLOSUM80	10	0.5	384	292/384	0.76	0.76	0.76	92/384	0.24
SCA1_2_Sh_032N03_p000060	SSP_Sspon.001D0018021	EBLOSUM80	10	0.5	397	301/397	0.758	0.836	0.836	33/397	0.083
SCA1_2_Sh_032N03_p000060	SSP_Sspon.002C0020971	EBLOSUM80	10	0.5	396	300/396	0.758	0.838	0.838	31/396	0.078
SCA3_SP803280_c102057_g1_i4_m.74365	SSP_Sspon.002C0020971	EBLOSUM80	10	0.5	392	297/392	0.758	0.839	0.839	31/392	0.079
SSP_Sspon.001D0018021	SSP_Sspon.006A0008922	EBLOSUM80	10	0.5	397	301/397	0.758	0.836	0.836	33/397	0.083
SSP_Sspon.002C0020971	SSP_Sspon.006A0008922	EBLOSUM80	10	0.5	396	300/396	0.758	0.838	0.838	31/396	0.078
SSP_Sspon.002D0016590	SSP_Sspon.004A0008660	EBLOSUM80	10	0.5	537	407/537	0.758	0.769	0.769	111/537	0.207
SSP_Sspon.001C0016691	SSP_Sspon.006C0009300	EBLOSUM80	10	0.5	467	353/467	0.756	0.767	0.767	98/467	0.21
SAC2_1_SUGdenovo0588378.p1	SSP_Sspon.006D0009100	EBLOSUM80	10	0.5	388	292/388	0.753	0.753	0.753	96/388	0.247
SSP_Sspon.001B0020870	SSP_Sspon.006C0009300	EBLOSUM80	10	0.5	473	354/473	0.748	0.759	0.759	103/473	0.218
SAC2_1_SUGdenovo0588373.p1	SCA2_1_c72120f1p11566.p1	EBLOSUM80	10	0.5	312	233/312	0.747	0.747	0.747	77/312	0.247
SCA2_1_c86712f1p11454.p1	SSP_Sspon.004C0008630	EBLOSUM80	10	0.5	419	313/419	0.747	0.754	0.754	100/419	0.239
SCA2_1_c86712f1p11454.p1	SSP_Sspon.006D0008960	EBLOSUM80	10	0.5	384	287/384	0.747	0.771	0.771	74/384	0.193
SCA4_evm.model.SCSP803280_000005249.2	SSP_Sspon.001A0008971	EBLOSUM80	10	0.5	407	304/407	0.747	0.759	0.759	81/407	0.199
SSP_Sspon.004A0008660	SSP_Sspon.006D0008960	EBLOSUM80	10	0.5	449	333/449	0.742	0.764	0.764	95/449	0.212
SCA2_1_c85539f1p01589.p2	SCA4_evm.model.SCSP803280_000048991.1	EBLOSUM80	10	0.5	371	273/371	0.736	0.757	0.757	82/371	0.221
SCA4_evm.model.SCSP803280_000048991.1	SSP_Sspon.004B0002840	EBLOSUM80	10	0.5	371	273/371	0.736	0.757	0.757	82/371	0.221
SSP_Sspon.001D0018021	SSP_Sspon.006D0009100	EBLOSUM80	10	0.5	408	300/408	0.735	0.816	0.816	42/408	0.103
SSP_Sspon.002C0020971	SSP_Sspon.006D0009100	EBLOSUM80	10	0.5	406	298/406	0.734	0.818	0.818	38/406	0.094
SCA1_1_Sh02_p021560	SCA2_1_c85539f1p01589.p2	EBLOSUM80	10	0.5	371	272/371	0.733	0.757	0.757	82/371	0.221
SCA1_1_Sh02_p021560	SSP_Sspon.004B0002840	EBLOSUM80	10	0.5	371	272/371	0.733	0.757	0.757	82/371	0.221
SCA1_2_Sh_210A15_p000030	SSP_Sspon.001A0008971	EBLOSUM80	10	0.5	420	308/420	0.733	0.745	0.745	87/420	0.207
SSP_Sspon.001A0008971	SSP_Sspon.001C0013532	EBLOSUM80	10	0.5	420	308/420	0.733	0.745	0.745	87/420	0.207
SCA2_1_c85539f1p01589.p2	SSP_Sspon.001A0013240	EBLOSUM80	10	0.5	371	271/371	0.73	0.755	0.755	82/371	0.221
SSP_Sspon.001A0013240	SSP_Sspon.004B0002840	EBLOSUM80	10	0.5	371	271/371	0.73	0.755	0.755	82/371	0.221
SCA2_1_c15202f1p01451.p1	SCA2_1_c85539f1p01589.p2	EBLOSUM80	10	0.5	371	270/371	0.728	0.752	0.752	82/371	0.221
SCA2_1_c15202f1p01451.p1	SSP_Sspon.004B0002840	EBLOSUM80	10	0.5	371	270/371	0.728	0.752	0.752	82/371	0.221
SSP_Sspon.006A0008591	SSP_Sspon.006D0009100	EBLOSUM80	10	0.5	446	324/446	0.726	0.729	0.729	120/446	0.269
SCA2_1_c85539f1p01589.p2	SCA4_evm.model.SCSP803280_000005249.2	EBLOSUM80	10	0.5	372	269/372	0.723	0.75	0.75	78/372	0.21
SCA1_2_Sh_210A15_p000030	SCA2_1_c85539f1p01589.p2	EBLOSUM80	10	0.5	389	281/389	0.722	0.743	0.743	92/389	0.237
SCA1_2_Sh_210A15_p000030	SSP_Sspon.004B0002840	EBLOSUM80	10	0.5	389	281/389	0.722	0.743	0.743	92/389	0.237
SCA2_1_c85539f1p01589.p2	SSP_Sspon.001C0013532	EBLOSUM80	10	0.5	389	281/389	0.722	0.743	0.743	92/389	0.237
SSP_Sspon.001C0013532	SSP_Sspon.004B0002840	EBLOSUM80	10	0.5	389	281/389	0.722	0.743	0.743	92/389	0.237
SCA1_2_Sh_032N03_p000060	SCA1_2_Sh_225I16_p000080	EBLOSUM80	10	0.5	398	287/398	0.721	0.794	0.794	50/398	0.126
SCA1_2_Sh_225I16_p000080	SSP_Sspon.006A0008922	EBLOSUM80	10	0.5	398	287/398	0.721	0.794	0.794	50/398	0.126
SCA1_2_Sh_224G18_p000040	SCA1_2_Sh_225I16_p000080	EBLOSUM80	10	0.5	395	284/395	0.719	0.8	0.8	47/395	0.119
SCA1_2_Sh_225I16_p000080	SCA3_SP803280_c102057_g1_i4_m.74365	EBLOSUM80	10	0.5	397	285/397	0.718	0.793	0.793	56/397	0.141
SCA2_1_c4799f1p2952.p1	SCA2_1_c86712f1p11454.p1	EBLOSUM80	10	0.5	319	229/319	0.718	0.721	0.721	89/319	0.279
SAC2_1_SUGdenovo0588378.p1	SSP_Sspon.006C0009290	EBLOSUM80	10	0.5	403	289/403	0.717	0.717	0.717	113/403	0.28
SCA3_SP803280_c102057_g1_i4_m.74365	SSP_Sspon.006C0009270	EBLOSUM80	10	0.5	405	289/405	0.714	0.714	0.714	114/405	0.281
SSP_Sspon.002D0016590	SSP_Sspon.004C0008630	EBLOSUM80	10	0.5	542	387/542	0.714	0.729	0.729	130/542	0.24
SAC2_1_SUGdenovo0588378.p1	SCA2_1_c85539f1p01589.p2	EBLOSUM80	10	0.5	303	215/303	0.71	0.815	0.815	14/303	0.046
SAC2_1_SUGdenovo0588378.p1	SSP_Sspon.004B0002840	EBLOSUM80	10	0.5	303	215/303	0.71	0.815	0.815	14/303	0.046
SCA4_evm.model.SCSP803280_000005249.2	SSP_Sspon.004B0002840	EBLOSUM80	10	0.5	379	268/379	0.707	0.731	0.731	92/379	0.243
SSP_Sspon.001A0013230	SSP_Sspon.001D0014570	EBLOSUM80	10	0.5	256	181/256	0.707	0.707	0.707	75/256	0.293
SCA1_2_Sh_223D02_p000060	SCA5_SCEPLR1051A07.g.p1	EBLOSUM80	10	0.5	255	180/255	0.706	0.812	0.812	18/255	0.071
SCA2_1_c74308f1p02376.p1	SCA2_1_c86712f1p11454.p1	EBLOSUM80	10	0.5	327	231/327	0.706	0.737	0.737	75/327	0.229
SCA2_1_c85086f1p11620.p2	SCA5_SCEPLR1051A07.g.p1	EBLOSUM80	10	0.5	255	180/255	0.706	0.812	0.812	18/255	0.071
SCA1_2_Sh_032N03_p000060	SSP_Sspon.006C0009270	EBLOSUM80	10	0.5	413	291/413	0.705	0.705	0.705	122/413	0.295
SCA1_2_Sh_224G18_p000040	SSP_Sspon.006C0009270	EBLOSUM80	10	0.5	410	289/410	0.705	0.705	0.705	119/410	0.29
SCA2_1_c85539f1p01589.p2	SCA3_SP803280_c83905_g3_i1_m.30611	EBLOSUM80	10	0.5	376	265/376	0.705	0.734	0.734	87/376	0.231
SCA3_SP803280_c83905_g3_i1_m.30611	SSP_Sspon.004B0002840	EBLOSUM80	10	0.5	376	265/376	0.705	0.734	0.734	87/376	0.231
SSP_Sspon.002C0020971	SSP_Sspon.006C0009290	EBLOSUM80	10	0.5	424	299/424	0.705	0.781	0.781	61/424	0.144
SSP_Sspon.006A0008922	SSP_Sspon.006C0009270	EBLOSUM80	10	0.5	413	291/413	0.705	0.705	0.705	122/413	0.295
SSP_Sspon.001D0018021	SSP_Sspon.006C0009290	EBLOSUM80	10	0.5	425	299/425	0.704	0.779	0.779	63/425	0.148
SAC2_1_SUGdenovo0588373.p1	SCA1_2_Sh_223D02_p000060	EBLOSUM80	10	0.5	255	179/255	0.702	0.8	0.8	22/255	0.086
SAC2_1_SUGdenovo0588373.p1	SCA2_1_c85086f1p11620.p2	EBLOSUM80	10	0.5	255	179/255	0.702	0.8	0.8	22/255	0.086
SAC2_1_SUGdenovo0588373.p1	SSP_Sspon.008B0015090	EBLOSUM80	10	0.5	255	179/255	0.702	0.796	0.796	30/255	0.118
SCA1_2_Sh_224G18_p000040	SSP_Sspon.002B0017730	EBLOSUM80	10	0.5	413	290/413	0.702	0.789	0.789	45/413	0.109
SCA1_2_Sh_225I16_p000080	SSP_Sspon.006D0009100	EBLOSUM80	10	0.5	408	286/408	0.701	0.775	0.775	57/408	0.14
SCA3_SP803280_c102057_g1_i4_m.74365	SSP_Sspon.002B0017730	EBLOSUM80	10	0.5	415	291/415	0.701	0.783	0.783	54/415	0.13
SCA3_SP803280_c102057_g1_i4_m.74365	SSP_Sspon.006A0008591	EBLOSUM80	10	0.5	441	309/441	0.701	0.701	0.701	131/441	0.297
SCA1_2_Sh_032N03_p000060	SSP_Sspon.006A0008591	EBLOSUM80	10	0.5	446	312/446	0.7	0.7	0.7	133/446	0.298
SSP_Sspon.004D0009820	SSP_Sspon.006C0009270	EBLOSUM80	10	0.5	444	311/444	0.7	0.703	0.703	129/444	0.291
SSP_Sspon.006A0008591	SSP_Sspon.006A0008922	EBLOSUM80	10	0.5	446	312/446	0.7	0.7	0.7	133/446	0.298
SAC2_1_SUGdenovo0588373.p1	SSP_Sspon.008A0014460	EBLOSUM80	10	0.5	239	167/239	0.699	0.787	0.787	29/239	0.121
SCA1_1_Sh02_p011680	SCA1_2_Sh_032N03_p000060	EBLOSUM80	10	0.5	411	287/411	0.698	0.769	0.769	63/411	0.153
SCA1_1_Sh02_p011680	SSP_Sspon.006A0008922	EBLOSUM80	10	0.5	411	287/411	0.698	0.769	0.769	63/411	0.153
SSP_Sspon.006A0008591	SSP_Sspon.006C0009290	EBLOSUM80	10	0.5	461	322/461	0.698	0.698	0.698	137/461	0.297
SCA1_1_Sh02_p011680	SCA1_2_Sh_224G18_p000040	EBLOSUM80	10	0.5	408	284/408	0.696	0.775	0.775	60/408	0.147
SCA2_1_c86712f1p11454.p1	SCA4_evm.model.SCSP803280_000020517.1	EBLOSUM80	10	0.5	319	222/319	0.696	0.715	0.715	81/319	0.254
SCA1_1_Sh02_p011680	SCA3_SP803280_c102057_g1_i4_m.74365	EBLOSUM80	10	0.5	410	285/410	0.695	0.768	0.768	69/410	0.168
SSP_Sspon.006C0009270	SSP_Sspon.006C0009290	EBLOSUM80	10	0.5	430	299/430	0.695	0.695	0.695	130/430	0.302
SCA1_2_Sh_032N03_p000060	SSP_Sspon.002B0017730	EBLOSUM80	10	0.5	422	293/422	0.694	0.773	0.773	60/422	0.142
SSP_Sspon.002B0017730	SSP_Sspon.006A0008922	EBLOSUM80	10	0.5	422	293/422	0.694	0.773	0.773	60/422	0.142
SCA1_2_Sh_224G18_p000040	SSP_Sspon.006A0008591	EBLOSUM80	10	0.5	446	309/446	0.693	0.693	0.693	136/446	0.305
SCA1_2_Sh_223D02_p000060	SSP_Sspon.001A0013230	EBLOSUM80	10	0.5	263	182/263	0.692	0.715	0.715	70/263	0.266
SCA2_1_c85086f1p11620.p2	SSP_Sspon.001A0013230	EBLOSUM80	10	0.5	263	182/263	0.692	0.715	0.715	70/263	0.266
SCA5_SCEPLR1051A07.g.p1	SSP_Sspon.008B0015090	EBLOSUM80	10	0.5	259	179/259	0.691	0.784	0.784	34/259	0.131
SSP_Sspon.001A0008971	SSP_Sspon.001B0016860	EBLOSUM80	10	0.5	449	310/449	0.69	0.702	0.702	121/449	0.269
SCA5_SCEPLR1051A07.g.p1	SSP_Sspon.008A0014460	EBLOSUM80	10	0.5	243	167/243	0.687	0.774	0.774	33/243	0.136
SSP_Sspon.006A0008591	SSP_Sspon.006C0009270	EBLOSUM80	10	0.5	422	290/422	0.687	0.687	0.687	131/422	0.31
SCA2_1_c72120f1p11566.p1	SSP_Sspon.001D0018021	EBLOSUM80	10	0.5	388	266/388	0.686	0.755	0.755	78/388	0.201
SCA2_1_c72120f1p11566.p1	SSP_Sspon.002C0020971	EBLOSUM80	10	0.5	388	266/388	0.686	0.753	0.753	78/388	0.201
SSP_Sspon.002B0017730	SSP_Sspon.006D0009100	EBLOSUM80	10	0.5	426	292/426	0.685	0.768	0.768	55/426	0.129
SCA2_1_c72120f1p11566.p1	SCA2_1_c85539f1p01589.p2	EBLOSUM80	10	0.5	316	216/316	0.684	0.785	0.785	20/316	0.063
SCA2_1_c72120f1p11566.p1	SSP_Sspon.004B0002840	EBLOSUM80	10	0.5	316	216/316	0.684	0.785	0.785	20/316	0.063
SCA2_1_c72120f1p11566.p1	SSP_Sspon.004D0009820	EBLOSUM80	10	0.5	434	297/434	0.684	0.691	0.691	126/434	0.29
SCA2_1_c86712f1p11454.p1	SSP_Sspon.004A0008660	EBLOSUM80	10	0.5	441	301/441	0.683	0.687	0.687	135/441	0.306
SCA2_1_c85539f1p01589.p2	SSP_Sspon.001D0014570	EBLOSUM80	10	0.5	308	210/308	0.682	0.708	0.708	82/308	0.266
SSP_Sspon.001D0014570	SSP_Sspon.004B0002840	EBLOSUM80	10	0.5	308	210/308	0.682	0.708	0.708	82/308	0.266
SSP_Sspon.006C0009270	SSP_Sspon.006D0009100	EBLOSUM80	10	0.5	426	290/426	0.681	0.681	0.681	135/426	0.317
SSP_Sspon.001A0008971	SSP_Sspon.001C0013510	EBLOSUM80	10	0.5	456	310/456	0.68	0.691	0.691	128/456	0.281
SCA1_1_Sh02_p011680	SSP_Sspon.006D0009100	EBLOSUM80	10	0.5	421	286/421	0.679	0.751	0.751	70/421	0.166
SCA1_1_Sh10_p007900	SSP_Sspon.002C0003900	EBLOSUM80	10	0.5	501	340/501	0.679	0.693	0.693	148/501	0.295
SCA1_2_Sh_225I16_p000080	SSP_Sspon.006C0009290	EBLOSUM80	10	0.5	424	287/424	0.677	0.745	0.745	76/424	0.179
SCA2_1_c85539f1p01589.p2	SSP_Sspon.001A0013230	EBLOSUM80	10	0.5	300	201/300	0.67	0.673	0.673	97/300	0.323
SSP_Sspon.001A0013230	SSP_Sspon.004B0002840	EBLOSUM80	10	0.5	300	201/300	0.67	0.673	0.673	97/300	0.323
SCA3_SP803280_c102057_g1_i4_m.74365	SSP_Sspon.002B0003390	EBLOSUM80	10	0.5	381	251/381	0.659	0.759	0.759	39/381	0.102
SCA1_1_Sh02_p011680	SSP_Sspon.006C0009290	EBLOSUM80	10	0.5	437	287/437	0.657	0.723	0.723	89/437	0.204
SSP_Sspon.002B0003370	SSP_Sspon.002B0003390	EBLOSUM80	10	0.5	394	259/394	0.657	0.764	0.764	48/394	0.122
SCA1_1_Sh04_p021630	SSP_Sspon.002D0016590	EBLOSUM80	10	0.5	535	351/535	0.656	0.656	0.656	181/535	0.338
SCA1_2_Sh_210F11_p000130	SSP_Sspon.002D0016590	EBLOSUM80	10	0.5	540	354/540	0.656	0.656	0.656	179/540	0.331
SCA1_2_Sh_224G18_p000040	SSP_Sspon.002B0003390	EBLOSUM80	10	0.5	384	252/384	0.656	0.755	0.755	40/384	0.104
SCA1_2_Sh_032N03_p000060	SSP_Sspon.002B0003390	EBLOSUM80	10	0.5	386	253/386	0.655	0.754	0.754	41/386	0.106
SSP_Sspon.002B0003390	SSP_Sspon.006A0008922	EBLOSUM80	10	0.5	386	253/386	0.655	0.754	0.754	41/386	0.106
SCA3_SP803280_c104339_g1_i3_m.83754	SSP_Sspon.002D0016590	EBLOSUM80	10	0.5	540	352/540	0.652	0.656	0.656	179/540	0.331
SCA1_2_Sh_043E08_p000030	SSP_Sspon.002D0016590	EBLOSUM80	10	0.5	540	351/540	0.65	0.654	0.654	179/540	0.331
SCA2_1_c38373f6p31704.p1	SSP_Sspon.002D0016590	EBLOSUM80	10	0.5	540	351/540	0.65	0.654	0.654	179/540	0.331
SCA2_1_c48598f1p01601.p1	SCA4_evm.model.SCSP803280_000020517.1	EBLOSUM80	10	0.5	354	230/354	0.65	0.658	0.658	116/354	0.328
SCA2_1_c85539f1p01589.p2	SSP_Sspon.001A0008971	EBLOSUM80	10	0.5	389	253/389	0.65	0.671	0.671	111/389	0.285
SSP_Sspon.001A0008971	SSP_Sspon.004B0002840	EBLOSUM80	10	0.5	389	253/389	0.65	0.671	0.671	111/389	0.285
SCA2_1_c56703f1p11794.p1	SSP_Sspon.002D0016590	EBLOSUM80	10	0.5	535	347/535	0.649	0.652	0.652	181/535	0.338
SCA3_SP803280_c102057_g1_i4_m.74365	SCA5_SCEPLR1051A07.g.p1	EBLOSUM80	10	0.5	367	238/367	0.649	0.649	0.649	128/367	0.349
SCA2_1_c17452f3p31617.p1	SSP_Sspon.002D0016590	EBLOSUM80	10	0.5	540	350/540	0.648	0.652	0.652	179/540	0.331
SCA4_evm.model.SCSP803280_000000403.3	SSP_Sspon.002D0016590	EBLOSUM80	10	0.5	540	350/540	0.648	0.654	0.654	179/540	0.331
SCA1_2_Sh_225I16_p000080	SCA2_1_c72120f1p11566.p1	EBLOSUM80	10	0.5	390	252/390	0.646	0.713	0.713	97/390	0.249
SCA2_1_c85539f1p01589.p2	SSP_Sspon.001B0016860	EBLOSUM80	10	0.5	421	272/421	0.646	0.667	0.667	132/421	0.314
SCA2_1_c88966f1p01811.p1	SSP_Sspon.002D0016590	EBLOSUM80	10	0.5	540	349/540	0.646	0.654	0.654	179/540	0.331
SSP_Sspon.001B0016860	SSP_Sspon.004B0002840	EBLOSUM80	10	0.5	421	272/421	0.646	0.667	0.667	132/421	0.314
SCA2_1_c4799f1p2952.p1	SCA2_1_c48598f1p01601.p1	EBLOSUM80	10	0.5	354	228/354	0.644	0.647	0.647	124/354	0.35
SCA2_1_c31257f1p01692.p1	SSP_Sspon.002D0016590	EBLOSUM80	10	0.5	540	347/540	0.643	0.65	0.65	179/540	0.331
SAC2_1_SUGdenovo0588378.p1	SSP_Sspon.001D0018021	EBLOSUM80	10	0.5	388	249/388	0.642	0.709	0.709	98/388	0.253
SAC2_1_SUGdenovo0588378.p1	SSP_Sspon.002C0020971	EBLOSUM80	10	0.5	388	249/388	0.642	0.706	0.706	98/388	0.253
SAC2_1_SUGdenovo0588378.p1	SSP_Sspon.004D0009820	EBLOSUM80	10	0.5	434	278/434	0.641	0.645	0.645	146/434	0.336
SCA1_2_Sh_224G18_p000040	SCA5_SCEPLR1051A07.g.p1	EBLOSUM80	10	0.5	372	238/372	0.64	0.64	0.64	133/372	0.358
SCA4_evm.model.SCSP803280_000125760.1	SSP_Sspon.002B0003390	EBLOSUM80	10	0.5	403	258/403	0.64	0.752	0.752	58/403	0.144
SSP_Sspon.002B0003390	SSP_Sspon.004A0004010	EBLOSUM80	10	0.5	403	258/403	0.64	0.752	0.752	58/403	0.144
SSP_Sspon.002B0017730	SSP_Sspon.006C0009290	EBLOSUM80	10	0.5	455	291/455	0.64	0.71	0.71	100/455	0.22
SSP_Sspon.004D0009820	SSP_Sspon.006A0008591	EBLOSUM80	10	0.5	491	313/491	0.637	0.642	0.642	168/491	0.342
SCA2_1_c85539f1p01589.p2	SSP_Sspon.001C0013510	EBLOSUM80	10	0.5	428	272/428	0.636	0.657	0.657	139/428	0.325
SSP_Sspon.001C0013510	SSP_Sspon.004B0002840	EBLOSUM80	10	0.5	428	272/428	0.636	0.657	0.657	139/428	0.325
SAC2_1_SUGdenovo0588373.p1	SCA3_SP803280_c102057_g1_i4_m.74365	EBLOSUM80	10	0.5	367	233/367	0.635	0.635	0.635	132/367	0.36
SCA1_2_Sh_032N03_p000060	SCA5_SCEPLR1051A07.g.p1	EBLOSUM80	10	0.5	375	238/375	0.635	0.635	0.635	136/375	0.363
SCA5_SCEPLR1051A07.g.p1	SSP_Sspon.006A0008922	EBLOSUM80	10	0.5	375	238/375	0.635	0.635	0.635	136/375	0.363
SCA1_2_Sh_210F11_p000130	SCA4_evm.model.SCSP803280_000020517.1	EBLOSUM80	10	0.5	366	232/366	0.634	0.637	0.637	128/366	0.35
SCA3_SP803280_c104339_g1_i3_m.83754	SCA4_evm.model.SCSP803280_000020517.1	EBLOSUM80	10	0.5	366	232/366	0.634	0.639	0.639	128/366	0.35
SCA2_1_c72120f1p11566.p1	SSP_Sspon.002B0017730	EBLOSUM80	10	0.5	411	260/411	0.633	0.701	0.701	101/411	0.246
SAC2_1_SUGdenovo0588373.p1	SSP_Sspon.001D0014570	EBLOSUM80	10	0.5	247	156/247	0.632	0.757	0.757	25/247	0.101
SCA2_1_c15202f1p01451.p1	SSP_Sspon.001D0014570	EBLOSUM80	10	0.5	361	228/361	0.632	0.634	0.634	128/361	0.355
SCA4_evm.model.SCSP803280_000048991.1	SSP_Sspon.001D0014570	EBLOSUM80	10	0.5	361	228/361	0.632	0.637	0.637	128/361	0.355
SSP_Sspon.002B0003390	SSP_Sspon.006D0009100	EBLOSUM80	10	0.5	400	253/400	0.632	0.728	0.728	56/400	0.14
SCA2_1_c38373f6p31704.p1	SCA4_evm.model.SCSP803280_000020517.1	EBLOSUM80	10	0.5	366	231/366	0.631	0.637	0.637	128/366	0.35
SCA3_SP803280_c109234_g1_i4_m.105886	SCA4_evm.model.SCSP803280_000048991.1	EBLOSUM80	10	0.5	384	242/384	0.63	0.737	0.737	48/384	0.125
SSP_Sspon.001D0018021	SSP_Sspon.002B0003390	EBLOSUM80	10	0.5	395	249/395	0.63	0.734	0.734	48/395	0.122
SCA1_1_Sh02_p021560	SSP_Sspon.001D0014570	EBLOSUM80	10	0.5	361	227/361	0.629	0.637	0.637	128/361	0.355
SCA5_SCEPLR1051A07.g.p1	SSP_Sspon.006C0009270	EBLOSUM80	10	0.5	348	219/348	0.629	0.629	0.629	128/348	0.368
SCA1_1_Sh02_p021560	SCA3_SP803280_c109234_g1_i4_m.105886	EBLOSUM80	10	0.5	384	241/384	0.628	0.734	0.734	48/384	0.125
SCA1_2_Sh_043E08_p000030	SCA4_evm.model.SCSP803280_000020517.1	EBLOSUM80	10	0.5	366	230/366	0.628	0.637	0.637	128/366	0.35
SCA2_1_c15202f1p01451.p1	SCA3_SP803280_c109234_g1_i4_m.105886	EBLOSUM80	10	0.5	384	241/384	0.628	0.732	0.732	48/384	0.125
SCA2_1_c17452f3p31617.p1	SCA4_evm.model.SCSP803280_000020517.1	EBLOSUM80	10	0.5	366	230/366	0.628	0.634	0.634	128/366	0.35
SCA2_1_c48598f1p01601.p1	SSP_Sspon.002D0016590	EBLOSUM80	10	0.5	540	339/540	0.628	0.631	0.631	191/540	0.354
SCA2_1_c88966f1p01811.p1	SCA4_evm.model.SCSP803280_000020517.1	EBLOSUM80	10	0.5	366	230/366	0.628	0.637	0.637	128/366	0.35
SCA3_SP803280_c109234_g1_i4_m.105886	SSP_Sspon.001A0013240	EBLOSUM80	10	0.5	384	241/384	0.628	0.732	0.732	48/384	0.125
SCA4_evm.model.SCSP803280_000000403.3	SCA4_evm.model.SCSP803280_000020517.1	EBLOSUM80	10	0.5	366	230/366	0.628	0.637	0.637	128/366	0.35
SCA3_SP803280_c83905_g3_i1_m.30611	SSP_Sspon.001D0014570	EBLOSUM80	10	0.5	365	229/365	0.627	0.636	0.636	131/365	0.359
SAC2_1_SUGdenovo0588373.p1	SCA1_2_Sh_224G18_p000040	EBLOSUM80	10	0.5	372	233/372	0.626	0.626	0.626	137/372	0.368
SSP_Sspon.001A0013240	SSP_Sspon.001D0014570	EBLOSUM80	10	0.5	361	226/361	0.626	0.634	0.634	128/361	0.355
SSP_Sspon.002B0003390	SSP_Sspon.002C0020971	EBLOSUM80	10	0.5	396	248/396	0.626	0.727	0.727	50/396	0.126
SCA1_1_Sh02_p011680	SCA2_1_c72120f1p11566.p1	EBLOSUM80	10	0.5	403	252/403	0.625	0.69	0.69	110/403	0.273
SSP_Sspon.001D0014570	SSP_Sspon.008B0015090	EBLOSUM80	10	0.5	255	159/255	0.624	0.745	0.745	31/255	0.122
SCA2_1_c17452f3p31617.p1	SCA2_1_c4799f1p2952.p1	EBLOSUM80	10	0.5	366	228/366	0.623	0.626	0.626	136/366	0.372
SCA2_1_c31257f1p01692.p1	SCA4_evm.model.SCSP803280_000020517.1	EBLOSUM80	10	0.5	366	228/366	0.623	0.631	0.631	128/366	0.35
SCA2_1_c48598f1p01601.p1	SCA2_1_c74308f1p02376.p1	EBLOSUM80	10	0.5	366	228/366	0.623	0.642	0.642	118/366	0.322
SCA3_SP803280_c109234_g1_i4_m.105886	SCA4_evm.model.SCSP803280_000005249.2	EBLOSUM80	10	0.5	384	239/384	0.622	0.732	0.732	42/384	0.109
SCA5_SCEPLR1051A07.g.p1	SSP_Sspon.001D0014570	EBLOSUM80	10	0.5	251	156/251	0.622	0.745	0.745	29/251	0.116
SCA5_SCEPLR1051A07.g.p1	SSP_Sspon.006A0008591	EBLOSUM80	10	0.5	384	239/384	0.622	0.622	0.622	145/384	0.378
SAC2_1_SUGdenovo0588373.p1	SCA1_2_Sh_032N03_p000060	EBLOSUM80	10	0.5	375	233/375	0.621	0.621	0.621	140/375	0.373
SAC2_1_SUGdenovo0588373.p1	SCA2_1_c4799f1p2952.p1	EBLOSUM80	10	0.5	243	151/243	0.621	0.72	0.72	21/243	0.086
SAC2_1_SUGdenovo0588373.p1	SSP_Sspon.006A0008922	EBLOSUM80	10	0.5	375	233/375	0.621	0.621	0.621	140/375	0.373
SAC2_1_SUGdenovo0588378.p1	SCA1_2_Sh_223D02_p000060	EBLOSUM80	10	0.5	297	184/297	0.62	0.724	0.724	49/297	0.165
SAC2_1_SUGdenovo0588378.p1	SCA2_1_c85086f1p11620.p2	EBLOSUM80	10	0.5	297	184/297	0.62	0.724	0.724	49/297	0.165
SCA2_1_c38373f6p31704.p1	SCA2_1_c4799f1p2952.p1	EBLOSUM80	10	0.5	366	227/366	0.62	0.623	0.623	136/366	0.372
SCA3_SP803280_c102057_g1_i4_m.74365	SSP_Sspon.008C0014600	EBLOSUM80	10	0.5	421	261/421	0.62	0.703	0.703	74/421	0.176
SCA4_evm.model.SCSP803280_000005249.2	SSP_Sspon.001D0014570	EBLOSUM80	10	0.5	368	228/368	0.62	0.622	0.622	136/368	0.37
SCA1_2_Sh_223D02_p000060	SSP_Sspon.008A0014460	EBLOSUM80	10	0.5	257	159/257	0.619	0.72	0.72	47/257	0.183
SCA1_2_Sh_223D02_p000060	SSP_Sspon.008B0015090	EBLOSUM80	10	0.5	273	169/273	0.619	0.725	0.725	48/273	0.176
SCA2_1_c85086f1p11620.p2	SSP_Sspon.008A0014460	EBLOSUM80	10	0.5	257	159/257	0.619	0.72	0.72	47/257	0.183
SCA2_1_c85086f1p11620.p2	SSP_Sspon.008B0015090	EBLOSUM80	10	0.5	273	169/273	0.619	0.725	0.725	48/273	0.176
SCA1_2_Sh_226M10_p000070	SCA3_SP803280_c102057_g1_i4_m.74365	EBLOSUM80	10	0.5	422	261/422	0.618	0.701	0.701	76/422	0.18
SCA3_SP803280_c102057_g1_i4_m.74365	SSP_Sspon.002B0003380	EBLOSUM80	10	0.5	422	261/422	0.618	0.701	0.701	76/422	0.18
SCA1_2_Sh_032N03_p000060	SSP_Sspon.008C0014600	EBLOSUM80	10	0.5	426	263/426	0.617	0.7	0.7	76/426	0.178
SCA1_2_Sh_043E08_p000030	SCA2_1_c4799f1p2952.p1	EBLOSUM80	10	0.5	366	226/366	0.617	0.623	0.623	136/366	0.372
SCA2_1_c4799f1p2952.p1	SCA2_1_c88966f1p01811.p1	EBLOSUM80	10	0.5	366	226/366	0.617	0.623	0.623	136/366	0.372
SCA2_1_c4799f1p2952.p1	SCA3_SP803280_c104339_g1_i3_m.83754	EBLOSUM80	10	0.5	366	226/366	0.617	0.62	0.62	136/366	0.372
SSP_Sspon.006A0008922	SSP_Sspon.008C0014600	EBLOSUM80	10	0.5	426	263/426	0.617	0.7	0.7	76/426	0.178
SCA1_2_Sh_032N03_p000060	SCA1_2_Sh_226M10_p000070	EBLOSUM80	10	0.5	427	263/427	0.616	0.698	0.698	78/427	0.183
SCA1_2_Sh_032N03_p000060	SSP_Sspon.002B0003380	EBLOSUM80	10	0.5	427	263/427	0.616	0.698	0.698	78/427	0.183
SCA1_2_Sh_224G18_p000040	SCA1_2_Sh_226M10_p000070	EBLOSUM80	10	0.5	425	262/425	0.616	0.699	0.699	77/425	0.181
SCA1_2_Sh_224G18_p000040	SSP_Sspon.002B0003380	EBLOSUM80	10	0.5	425	262/425	0.616	0.699	0.699	77/425	0.181
SCA1_2_Sh_226M10_p000070	SSP_Sspon.006A0008922	EBLOSUM80	10	0.5	427	263/427	0.616	0.698	0.698	78/427	0.183
SCA2_1_c72120f1p11566.p1	SSP_Sspon.002B0003390	EBLOSUM80	10	0.5	370	228/370	0.616	0.703	0.703	72/370	0.195
SCA2_1_c74308f1p02376.p1	SCA3_SP803280_c104339_g1_i3_m.83754	EBLOSUM80	10	0.5	378	233/378	0.616	0.627	0.627	130/378	0.344
SCA2_1_c74308f1p02376.p1	SCA4_evm.model.SCSP803280_000000403.3	EBLOSUM80	10	0.5	378	233/378	0.616	0.63	0.63	130/378	0.344
SCA5_SCEPLR1051A07.g.p1	SSP_Sspon.006D0009100	EBLOSUM80	10	0.5	388	239/388	0.616	0.616	0.616	149/388	0.384
SSP_Sspon.002B0003380	SSP_Sspon.006A0008922	EBLOSUM80	10	0.5	427	263/427	0.616	0.698	0.698	78/427	0.183
SAC2_1_SUGdenovo0588373.p1	SSP_Sspon.006C0009270	EBLOSUM80	10	0.5	348	214/348	0.615	0.615	0.615	132/348	0.379
SCA1_2_Sh_210F11_p000130	SCA2_1_c4799f1p2952.p1	EBLOSUM80	10	0.5	366	225/366	0.615	0.617	0.617	136/366	0.372
SCA1_2_Sh_210F11_p000130	SCA2_1_c74308f1p02376.p1	EBLOSUM80	10	0.5	378	232/378	0.614	0.624	0.624	130/378	0.344
SCA2_1_c38373f6p31704.p1	SCA2_1_c74308f1p02376.p1	EBLOSUM80	10	0.5	378	232/378	0.614	0.624	0.624	130/378	0.344
SCA2_1_c4799f1p2952.p1	SCA5_SCEPLR1051A07.g.p1	EBLOSUM80	10	0.5	246	151/246	0.614	0.715	0.715	23/246	0.093
SSP_Sspon.002B0017730	SSP_Sspon.004D0009820	EBLOSUM80	10	0.5	471	289/471	0.614	0.684	0.684	103/471	0.219
SCA1_2_Sh_225I16_p000080	SSP_Sspon.004D0009820	EBLOSUM80	10	0.5	457	280/457	0.613	0.672	0.672	113/457	0.247
SAC2_1_SUGdenovo0588385.p2	SSP_Sspon.008C0014600	EBLOSUM80	10	0.5	451	276/451	0.612	0.716	0.716	78/451	0.173
SCA2_1_c4799f1p2952.p1	SCA4_evm.model.SCSP803280_000000403.3	EBLOSUM80	10	0.5	366	224/366	0.612	0.617	0.617	136/366	0.372
SSP_Sspon.008C0014600	SSP_Sspon.008C0014631	EBLOSUM80	10	0.5	451	276/451	0.612	0.718	0.718	78/451	0.173
SCA1_2_Sh_043E08_p000030	SCA2_1_c74308f1p02376.p1	EBLOSUM80	10	0.5	378	231/378	0.611	0.624	0.624	130/378	0.344
SCA2_1_c17452f3p31617.p1	SCA2_1_c74308f1p02376.p1	EBLOSUM80	10	0.5	378	231/378	0.611	0.622	0.622	130/378	0.344
SCA2_1_c31257f1p01692.p1	SCA2_1_c74308f1p02376.p1	EBLOSUM80	10	0.5	378	231/378	0.611	0.624	0.624	130/378	0.344
SCA1_2_Sh_225I16_p000080	SSP_Sspon.002B0003390	EBLOSUM80	10	0.5	392	239/392	0.61	0.709	0.709	57/392	0.145
SCA1_2_Sh_226M10_p000070	SSP_Sspon.008C0014631	EBLOSUM80	10	0.5	451	275/451	0.61	0.718	0.718	78/451	0.173
SSP_Sspon.001D0014570	SSP_Sspon.008A0014460	EBLOSUM80	10	0.5	241	147/241	0.61	0.739	0.739	34/241	0.141
SSP_Sspon.002B0003380	SSP_Sspon.008C0014631	EBLOSUM80	10	0.5	451	275/451	0.61	0.718	0.718	78/451	0.173
SAC2_1_SUGdenovo0588373.p1	SSP_Sspon.006A0008591	EBLOSUM80	10	0.5	384	234/384	0.609	0.609	0.609	149/384	0.388
SCA3_SP803280_c109234_g1_i4_m.105886	SCA3_SP803280_c83905_g3_i1_m.30611	EBLOSUM80	10	0.5	388	236/388	0.608	0.706	0.706	51/388	0.131
SSP_Sspon.002B0003370	SSP_Sspon.008C0014600	EBLOSUM80	10	0.5	434	264/434	0.608	0.705	0.705	83/434	0.191
SCA2_1_c31257f1p01692.p1	SCA2_1_c4799f1p2952.p1	EBLOSUM80	10	0.5	366	222/366	0.607	0.612	0.612	136/366	0.372
SAC2_1_SUGdenovo0588385.p2	SCA1_2_Sh_226M10_p000070	EBLOSUM80	10	0.5	454	275/454	0.606	0.711	0.711	84/454	0.185
SAC2_1_SUGdenovo0588385.p2	SSP_Sspon.002B0003380	EBLOSUM80	10	0.5	454	275/454	0.606	0.711	0.711	84/454	0.185
SCA2_1_c74308f1p02376.p1	SCA2_1_c88966f1p01811.p1	EBLOSUM80	10	0.5	378	229/378	0.606	0.622	0.622	130/378	0.344
SSP_Sspon.008C0014610	SSP_Sspon.008C0014631	EBLOSUM80	10	0.5	461	279/461	0.605	0.703	0.703	87/461	0.189
SCA1_2_Sh_226M10_p000070	SSP_Sspon.002B0003370	EBLOSUM80	10	0.5	434	262/434	0.604	0.703	0.703	83/434	0.191
SSP_Sspon.002B0003370	SSP_Sspon.002B0003380	EBLOSUM80	10	0.5	434	262/434	0.604	0.703	0.703	83/434	0.191
SAC2_1_SUGdenovo0588373.p1	SSP_Sspon.006D0009100	EBLOSUM80	10	0.5	388	234/388	0.603	0.603	0.603	153/388	0.394
SAC2_1_SUGdenovo0588385.p2	SSP_Sspon.008C0014610	EBLOSUM80	10	0.5	463	279/463	0.603	0.702	0.702	91/463	0.197
SCA1_2_Sh_224G18_p000040	SSP_Sspon.008C0014600	EBLOSUM80	10	0.5	431	260/431	0.603	0.68	0.68	89/431	0.206
SCA3_SP803280_c102057_g1_i4_m.74365	SCA4_evm.model.SCSP803280_000048991.1	EBLOSUM80	10	0.5	380	229/380	0.603	0.724	0.724	33/380	0.087
SCA1_1_Sh02_p021560	SCA3_SP803280_c102057_g1_i4_m.74365	EBLOSUM80	10	0.5	379	228/379	0.602	0.723	0.723	31/379	0.082
SCA4_evm.model.SCSP803280_000048991.1	SSP_Sspon.002C0004070	EBLOSUM80	10	0.5	392	236/392	0.602	0.709	0.709	62/392	0.158
SSP_Sspon.002B0003390	SSP_Sspon.006C0009290	EBLOSUM80	10	0.5	419	252/419	0.601	0.683	0.683	81/419	0.193
SSP_Sspon.002B0003370	SSP_Sspon.008C0014610	EBLOSUM80	10	0.5	442	265/442	0.6	0.695	0.695	88/442	0.199
SAC2_1_SUGdenovo0588385.p2	SSP_Sspon.002B0003390	EBLOSUM80	10	0.5	434	260/434	0.599	0.703	0.703	89/434	0.205
SCA1_1_Sh02_p021560	SSP_Sspon.002C0004070	EBLOSUM80	10	0.5	392	235/392	0.599	0.707	0.707	62/392	0.158
SCA2_1_c15202f1p01451.p1	SSP_Sspon.002C0004070	EBLOSUM80	10	0.5	392	235/392	0.599	0.704	0.704	62/392	0.158
SCA2_1_c85539f1p01589.p2	SCA5_SCEPLR1051A07.g.p1	EBLOSUM80	10	0.5	302	181/302	0.599	0.685	0.685	65/302	0.215
SCA3_SP803280_c102057_g1_i4_m.74365	SSP_Sspon.001A0013240	EBLOSUM80	10	0.5	379	227/379	0.599	0.72	0.72	31/379	0.082
SCA3_SP803280_c102057_g1_i4_m.74365	SSP_Sspon.008C0014610	EBLOSUM80	10	0.5	434	260/434	0.599	0.677	0.677	89/434	0.205
SCA4_evm.model.SCSP803280_000020517.1	SCA5_SCEPLR1051A07.g.p1	EBLOSUM80	10	0.5	247	148/247	0.599	0.7	0.7	17/247	0.069
SCA5_SCEPLR1051A07.g.p1	SSP_Sspon.004B0002840	EBLOSUM80	10	0.5	302	181/302	0.599	0.685	0.685	65/302	0.215
SSP_Sspon.001A0013240	SSP_Sspon.002C0004070	EBLOSUM80	10	0.5	392	235/392	0.599	0.704	0.704	62/392	0.158
SSP_Sspon.001D0018021	SSP_Sspon.004D0009820	EBLOSUM80	10	0.5	466	279/466	0.599	0.665	0.665	116/466	0.249
SSP_Sspon.002B0003390	SSP_Sspon.008C0014631	EBLOSUM80	10	0.5	434	260/434	0.599	0.703	0.703	89/434	0.205
SAC2_1_SUGdenovo0588378.p1	SCA1_2_Sh_225I16_p000080	EBLOSUM80	10	0.5	390	233/390	0.597	0.662	0.662	117/390	0.3
SCA1_1_Sh04_p021630	SCA4_evm.model.SCSP803280_000020517.1	EBLOSUM80	10	0.5	367	219/367	0.597	0.599	0.599	142/367	0.387
SCA1_2_Sh_032N03_p000060	SSP_Sspon.008C0014610	EBLOSUM80	10	0.5	439	262/439	0.597	0.674	0.674	91/439	0.207
SCA4_evm.model.SCSP803280_000125760.1	SSP_Sspon.008C0014610	EBLOSUM80	10	0.5	449	268/449	0.597	0.699	0.699	94/449	0.209
SSP_Sspon.002D0016590	SSP_Sspon.006D0008960	EBLOSUM80	10	0.5	556	332/556	0.597	0.617	0.617	202/556	0.363
SSP_Sspon.004A0004010	SSP_Sspon.008C0014610	EBLOSUM80	10	0.5	449	268/449	0.597	0.699	0.699	94/449	0.209
SSP_Sspon.006A0008922	SSP_Sspon.008C0014610	EBLOSUM80	10	0.5	439	262/439	0.597	0.674	0.674	91/439	0.207
SCA1_1_Sh02_p011680	SSP_Sspon.004D0009820	EBLOSUM80	10	0.5	470	280/470	0.596	0.653	0.653	126/470	0.268
SCA1_2_Sh_226M10_p000070	SSP_Sspon.006D0009100	EBLOSUM80	10	0.5	441	263/441	0.596	0.676	0.676	93/441	0.211
SSP_Sspon.002B0003380	SSP_Sspon.006D0009100	EBLOSUM80	10	0.5	441	263/441	0.596	0.676	0.676	93/441	0.211
SCA4_evm.model.SCSP803280_000005249.2	SSP_Sspon.002C0004070	EBLOSUM80	10	0.5	392	233/392	0.594	0.704	0.704	56/392	0.143
SCA4_evm.model.SCSP803280_000125760.1	SSP_Sspon.008C0014600	EBLOSUM80	10	0.5	443	263/443	0.594	0.698	0.698	93/443	0.21
SSP_Sspon.004A0004010	SSP_Sspon.008C0014600	EBLOSUM80	10	0.5	443	263/443	0.594	0.698	0.698	93/443	0.21
SAC2_1_SUGdenovo0588373.p1	SCA2_1_c85539f1p01589.p2	EBLOSUM80	10	0.5	302	179/302	0.593	0.675	0.675	69/302	0.228
SAC2_1_SUGdenovo0588373.p1	SSP_Sspon.004B0002840	EBLOSUM80	10	0.5	302	179/302	0.593	0.675	0.675	69/302	0.228
SAC2_1_SUGdenovo0588378.p1	SSP_Sspon.002B0003390	EBLOSUM80	10	0.5	366	217/366	0.593	0.675	0.675	84/366	0.23
SCA1_2_Sh_210A15_p000030	SSP_Sspon.001D0014570	EBLOSUM80	10	0.5	386	229/386	0.593	0.598	0.598	152/386	0.394
SCA2_1_c15202f1p01451.p1	SCA3_SP803280_c102057_g1_i4_m.74365	EBLOSUM80	10	0.5	381	226/381	0.593	0.714	0.714	35/381	0.092
SSP_Sspon.001C0013532	SSP_Sspon.001D0014570	EBLOSUM80	10	0.5	386	229/386	0.593	0.598	0.598	152/386	0.394
SCA1_2_Sh_210A15_p000030	SCA3_SP803280_c109234_g1_i4_m.105886	EBLOSUM80	10	0.5	407	241/407	0.592	0.7	0.7	68/407	0.167
SCA3_SP803280_c109234_g1_i4_m.105886	SSP_Sspon.001C0013532	EBLOSUM80	10	0.5	407	241/407	0.592	0.7	0.7	68/407	0.167
SAC2_1_SUGdenovo0588373.p1	SCA4_evm.model.SCSP803280_000020517.1	EBLOSUM80	10	0.5	247	146/247	0.591	0.692	0.692	21/247	0.085
SCA2_1_c56703f1p11794.p1	SCA4_evm.model.SCSP803280_000020517.1	EBLOSUM80	10	0.5	367	217/367	0.591	0.597	0.597	142/367	0.387
SSP_Sspon.002C0020971	SSP_Sspon.004D0009820	EBLOSUM80	10	0.5	467	276/467	0.591	0.657	0.657	118/467	0.253
SCA1_1_Sh02_p011680	SSP_Sspon.002B0003390	EBLOSUM80	10	0.5	405	239/405	0.59	0.686	0.686	70/405	0.173
SCA3_SP803280_c102057_g1_i4_m.74365	SCA4_evm.model.SCSP803280_000005249.2	EBLOSUM80	10	0.5	383	226/383	0.59	0.713	0.713	33/383	0.086
SCA1_2_Sh_223D02_p000060	SCA4_evm.model.SCSP803280_000048991.1	EBLOSUM80	10	0.5	371	218/371	0.588	0.62	0.62	129/371	0.348
SCA2_1_c85086f1p11620.p2	SCA4_evm.model.SCSP803280_000048991.1	EBLOSUM80	10	0.5	371	218/371	0.588	0.62	0.62	129/371	0.348
SSP_Sspon.002B0003390	SSP_Sspon.002B0017730	EBLOSUM80	10	0.5	415	244/415	0.588	0.689	0.689	65/415	0.157
SCA1_2_Sh_226M10_p000070	SCA4_evm.model.SCSP803280_000125760.1	EBLOSUM80	10	0.5	446	262/446	0.587	0.693	0.693	99/446	0.222
SCA1_2_Sh_226M10_p000070	SSP_Sspon.004A0004010	EBLOSUM80	10	0.5	446	262/446	0.587	0.693	0.693	99/446	0.222
SCA4_evm.model.SCSP803280_000005249.2	SSP_Sspon.002B0003390	EBLOSUM80	10	0.5	387	227/387	0.587	0.705	0.705	52/387	0.134
SCA4_evm.model.SCSP803280_000125760.1	SSP_Sspon.002B0003380	EBLOSUM80	10	0.5	446	262/446	0.587	0.693	0.693	99/446	0.222
SSP_Sspon.002B0003380	SSP_Sspon.004A0004010	EBLOSUM80	10	0.5	446	262/446	0.587	0.693	0.693	99/446	0.222
SAC2_1_SUGdenovo0588378.p1	SSP_Sspon.002B0017730	EBLOSUM80	10	0.5	411	241/411	0.586	0.652	0.652	121/411	0.294
SAC2_1_SUGdenovo0588383.p1	SSP_Sspon.002B0003390	EBLOSUM80	10	0.5	415	243/415	0.586	0.701	0.701	85/415	0.205
SCA2_1_c4799f1p2952.p1	SCA2_1_c56703f1p11794.p1	EBLOSUM80	10	0.5	367	215/367	0.586	0.589	0.589	150/367	0.409
SCA5_SCEPLR1051A07.g.p1	SSP_Sspon.006C0009290	EBLOSUM80	10	0.5	403	236/403	0.586	0.586	0.586	166/403	0.412
SCA1_1_Sh02_p021560	SCA1_2_Sh_223D02_p000060	EBLOSUM80	10	0.5	371	217/371	0.585	0.62	0.62	129/371	0.348
SCA1_1_Sh02_p021560	SCA2_1_c85086f1p11620.p2	EBLOSUM80	10	0.5	371	217/371	0.585	0.62	0.62	129/371	0.348
SCA1_2_Sh_032N03_p000060	SCA4_evm.model.SCSP803280_000005249.2	EBLOSUM80	10	0.5	387	226/387	0.584	0.705	0.705	33/387	0.085
SCA1_2_Sh_223D02_p000060	SCA2_1_c15202f1p01451.p1	EBLOSUM80	10	0.5	373	218/373	0.584	0.611	0.611	133/373	0.357
SCA2_1_c15202f1p01451.p1	SCA2_1_c85086f1p11620.p2	EBLOSUM80	10	0.5	373	218/373	0.584	0.611	0.611	133/373	0.357
SSP_Sspon.006D0009100	SSP_Sspon.008C0014600	EBLOSUM80	10	0.5	447	261/447	0.584	0.658	0.658	105/447	0.235
SCA1_2_Sh_224G18_p000040	SSP_Sspon.008C0014610	EBLOSUM80	10	0.5	444	259/444	0.583	0.655	0.655	104/444	0.234
SCA3_SP803280_c83905_g3_i1_m.30611	SSP_Sspon.002C0004070	EBLOSUM80	10	0.5	396	231/396	0.583	0.682	0.682	65/396	0.164
SCA4_evm.model.SCSP803280_000048991.1	SSP_Sspon.002B0003390	EBLOSUM80	10	0.5	384	224/384	0.583	0.708	0.708	52/384	0.135
SCA1_2_Sh_223D02_p000060	SSP_Sspon.001A0013240	EBLOSUM80	10	0.5	371	216/371	0.582	0.617	0.617	129/371	0.348
SCA1_2_Sh_224G18_p000040	SCA4_evm.model.SCSP803280_000005249.2	EBLOSUM80	10	0.5	388	226/388	0.582	0.706	0.706	38/388	0.098
SCA1_2_Sh_224G18_p000040	SCA4_evm.model.SCSP803280_000048991.1	EBLOSUM80	10	0.5	392	228/392	0.582	0.699	0.699	52/392	0.133
SCA2_1_c85086f1p11620.p2	SSP_Sspon.001A0013240	EBLOSUM80	10	0.5	371	216/371	0.582	0.617	0.617	129/371	0.348
SCA2_1_c85539f1p01589.p2	SCA3_SP803280_c102057_g1_i4_m.74365	EBLOSUM80	10	0.5	371	216/371	0.582	0.668	0.668	75/371	0.202
SCA3_SP803280_c102057_g1_i4_m.74365	SSP_Sspon.004B0002840	EBLOSUM80	10	0.5	371	216/371	0.582	0.668	0.668	75/371	0.202
SSP_Sspon.001D0018021	SSP_Sspon.006C0009270	EBLOSUM80	10	0.5	426	248/426	0.582	0.641	0.641	137/426	0.322
SSP_Sspon.002C0020971	SSP_Sspon.006C0009270	EBLOSUM80	10	0.5	426	248/426	0.582	0.638	0.638	137/426	0.322
SCA1_1_Sh02_p021560	SSP_Sspon.002B0003390	EBLOSUM80	10	0.5	384	223/384	0.581	0.706	0.706	52/384	0.135
SCA1_2_Sh_224G18_p000040	SCA3_SP803280_c109234_g1_i4_m.105886	EBLOSUM80	10	0.5	388	225/388	0.58	0.698	0.698	44/388	0.113
SCA1_2_Sh_224G18_p000040	SSP_Sspon.002B0003370	EBLOSUM80	10	0.5	413	239/413	0.579	0.685	0.685	70/413	0.169
SAC2_1_SUGdenovo0588378.p1	SCA1_1_Sh02_p011680	EBLOSUM80	10	0.5	403	233/403	0.578	0.64	0.64	130/403	0.323
SCA1_1_Sh04_p021630	SCA2_1_c4799f1p2952.p1	EBLOSUM80	10	0.5	367	212/367	0.578	0.58	0.58	150/367	0.409
SCA1_1_Sh04_p021630	SCA2_1_c74308f1p02376.p1	EBLOSUM80	10	0.5	379	219/379	0.578	0.588	0.588	144/379	0.38
SCA1_2_Sh_210A15_p000030	SCA1_2_Sh_223D02_p000060	EBLOSUM80	10	0.5	389	225/389	0.578	0.612	0.612	139/389	0.357
SCA1_2_Sh_210A15_p000030	SCA2_1_c85086f1p11620.p2	EBLOSUM80	10	0.5	389	225/389	0.578	0.612	0.612	139/389	0.357
SCA1_2_Sh_223D02_p000060	SSP_Sspon.001C0013532	EBLOSUM80	10	0.5	389	225/389	0.578	0.612	0.612	139/389	0.357
SCA2_1_c15202f1p01451.p1	SSP_Sspon.002B0003390	EBLOSUM80	10	0.5	384	222/384	0.578	0.703	0.703	52/384	0.135
SCA2_1_c85086f1p11620.p2	SSP_Sspon.001C0013532	EBLOSUM80	10	0.5	389	225/389	0.578	0.612	0.612	139/389	0.357
SSP_Sspon.001A0013240	SSP_Sspon.002B0003390	EBLOSUM80	10	0.5	384	222/384	0.578	0.703	0.703	52/384	0.135
SCA1_2_Sh_032N03_p000060	SSP_Sspon.002B0003370	EBLOSUM80	10	0.5	416	240/416	0.577	0.68	0.68	73/416	0.175
SCA1_2_Sh_223D02_p000060	SCA2_1_c72120f1p11566.p1	EBLOSUM80	10	0.5	317	183/317	0.577	0.675	0.675	69/317	0.218
SCA1_2_Sh_224G18_p000040	SCA2_1_c85539f1p01589.p2	EBLOSUM80	10	0.5	376	217/376	0.577	0.662	0.662	80/376	0.213
SCA1_2_Sh_224G18_p000040	SSP_Sspon.004B0002840	EBLOSUM80	10	0.5	376	217/376	0.577	0.662	0.662	80/376	0.213
SCA2_1_c72120f1p11566.p1	SCA2_1_c85086f1p11620.p2	EBLOSUM80	10	0.5	317	183/317	0.577	0.675	0.675	69/317	0.218
SCA3_SP803280_c102057_g1_i4_m.74365	SCA3_SP803280_c109234_g1_i4_m.105886	EBLOSUM80	10	0.5	388	224/388	0.577	0.696	0.696	49/388	0.126
SCA3_SP803280_c102057_g1_i4_m.74365	SSP_Sspon.002B0003370	EBLOSUM80	10	0.5	409	236/409	0.577	0.685	0.685	67/409	0.164
SCA3_SP803280_c109234_g1_i4_m.105886	SSP_Sspon.002B0003390	EBLOSUM80	10	0.5	381	220/381	0.577	0.709	0.709	46/381	0.121
SSP_Sspon.002B0003370	SSP_Sspon.006A0008922	EBLOSUM80	10	0.5	416	240/416	0.577	0.68	0.68	73/416	0.175
SCA1_2_Sh_032N03_p000060	SCA3_SP803280_c109234_g1_i4_m.105886	EBLOSUM80	10	0.5	391	225/391	0.575	0.691	0.691	47/391	0.12
SCA1_2_Sh_223D02_p000060	SCA4_evm.model.SCSP803280_000005249.2	EBLOSUM80	10	0.5	372	214/372	0.575	0.616	0.616	125/372	0.336
SCA2_1_c56703f1p11794.p1	SCA2_1_c74308f1p02376.p1	EBLOSUM80	10	0.5	379	218/379	0.575	0.586	0.586	144/379	0.38
SCA2_1_c85086f1p11620.p2	SCA4_evm.model.SCSP803280_000005249.2	EBLOSUM80	10	0.5	372	214/372	0.575	0.616	0.616	125/372	0.336
SCA3_SP803280_c109234_g1_i4_m.105886	SSP_Sspon.006A0008922	EBLOSUM80	10	0.5	391	225/391	0.575	0.691	0.691	47/391	0.12
SAC2_1_SUGdenovo0588378.p1	SSP_Sspon.008B0015090	EBLOSUM80	10	0.5	312	179/312	0.574	0.651	0.651	87/312	0.279
SCA3_SP803280_c102057_g1_i4_m.74365	SCA3_SP803280_c83905_g3_i1_m.30611	EBLOSUM80	10	0.5	392	225/392	0.574	0.691	0.691	52/392	0.133
SSP_Sspon.001D0018021	SSP_Sspon.006A0008591	EBLOSUM80	10	0.5	462	265/462	0.574	0.632	0.632	154/462	0.333
SSP_Sspon.002C0020971	SSP_Sspon.006A0008591	EBLOSUM80	10	0.5	462	265/462	0.574	0.63	0.63	154/462	0.333
SAC2_1_SUGdenovo0588373.p1	SSP_Sspon.006C0009290	EBLOSUM80	10	0.5	403	231/403	0.573	0.573	0.573	170/403	0.422
SAC2_1_SUGdenovo0588383.p1	SSP_Sspon.008C0014600	EBLOSUM80	10	0.5	443	254/443	0.573	0.677	0.677	96/443	0.217
SCA1_2_Sh_032N03_p000060	SCA2_1_c85539f1p01589.p2	EBLOSUM80	10	0.5	379	217/379	0.573	0.654	0.654	83/379	0.219
SCA1_2_Sh_032N03_p000060	SSP_Sspon.004B0002840	EBLOSUM80	10	0.5	379	217/379	0.573	0.654	0.654	83/379	0.219
SCA2_1_c85539f1p01589.p2	SSP_Sspon.006A0008922	EBLOSUM80	10	0.5	379	217/379	0.573	0.654	0.654	83/379	0.219
SSP_Sspon.004B0002840	SSP_Sspon.006A0008922	EBLOSUM80	10	0.5	379	217/379	0.573	0.654	0.654	83/379	0.219
SCA1_1_Sh02_p021560	SCA1_2_Sh_224G18_p000040	EBLOSUM80	10	0.5	396	226/396	0.571	0.687	0.687	60/396	0.152
SCA1_2_Sh_224G18_p000040	SCA4_evm.model.SCSP803280_000125760.1	EBLOSUM80	10	0.5	420	240/420	0.571	0.681	0.681	76/420	0.181
SCA1_2_Sh_224G18_p000040	SSP_Sspon.004A0004010	EBLOSUM80	10	0.5	420	240/420	0.571	0.681	0.681	76/420	0.181
SCA2_1_c85539f1p01589.p2	SSP_Sspon.006A0008591	EBLOSUM80	10	0.5	387	221/387	0.571	0.646	0.646	90/387	0.233
SCA4_evm.model.SCSP803280_000005249.2	SSP_Sspon.006A0008922	EBLOSUM80	10	0.5	394	225/394	0.571	0.688	0.688	47/394	0.119
SSP_Sspon.001D0018021	SSP_Sspon.008C0014600	EBLOSUM80	10	0.5	438	250/438	0.571	0.669	0.669	89/438	0.203
SSP_Sspon.004B0002840	SSP_Sspon.006A0008591	EBLOSUM80	10	0.5	387	221/387	0.571	0.646	0.646	90/387	0.233
SCA1_1_Sh02_p021560	SCA1_2_Sh_032N03_p000060	EBLOSUM80	10	0.5	399	227/399	0.569	0.684	0.684	63/399	0.158
SCA1_1_Sh02_p021560	SSP_Sspon.006A0008922	EBLOSUM80	10	0.5	399	227/399	0.569	0.684	0.684	63/399	0.158
SCA1_2_Sh_032N03_p000060	SCA4_evm.model.SCSP803280_000048991.1	EBLOSUM80	10	0.5	399	227/399	0.569	0.684	0.684	63/399	0.158
SCA4_evm.model.SCSP803280_000048991.1	SSP_Sspon.006A0008922	EBLOSUM80	10	0.5	399	227/399	0.569	0.684	0.684	63/399	0.158
SSP_Sspon.002C0020971	SSP_Sspon.008C0014600	EBLOSUM80	10	0.5	439	250/439	0.569	0.663	0.663	91/439	0.207
SCA1_2_Sh_032N03_p000060	SCA4_evm.model.SCSP803280_000125760.1	EBLOSUM80	10	0.5	419	238/419	0.568	0.675	0.675	71/419	0.169
SCA1_2_Sh_032N03_p000060	SSP_Sspon.004A0004010	EBLOSUM80	10	0.5	419	238/419	0.568	0.675	0.675	71/419	0.169
SCA1_2_Sh_224G18_p000040	SSP_Sspon.001A0013240	EBLOSUM80	10	0.5	396	225/396	0.568	0.684	0.684	60/396	0.152
SCA2_1_c85539f1p01589.p2	SSP_Sspon.002B0003390	EBLOSUM80	10	0.5	368	209/368	0.568	0.66	0.66	80/368	0.217
SCA3_SP803280_c109234_g1_i4_m.105886	SSP_Sspon.002C0003900	EBLOSUM80	10	0.5	437	248/437	0.568	0.661	0.661	96/437	0.22
SCA4_evm.model.SCSP803280_000125760.1	SSP_Sspon.006A0008922	EBLOSUM80	10	0.5	419	238/419	0.568	0.675	0.675	71/419	0.169
SSP_Sspon.002B0003390	SSP_Sspon.004B0002840	EBLOSUM80	10	0.5	368	209/368	0.568	0.66	0.66	80/368	0.217
SSP_Sspon.004A0004010	SSP_Sspon.006A0008922	EBLOSUM80	10	0.5	419	238/419	0.568	0.675	0.675	71/419	0.169
SAC2_1_SUGdenovo0588383.p1	SCA1_2_Sh_226M10_p000070	EBLOSUM80	10	0.5	446	253/446	0.567	0.673	0.673	102/446	0.229
SAC2_1_SUGdenovo0588383.p1	SSP_Sspon.002B0003380	EBLOSUM80	10	0.5	446	253/446	0.567	0.673	0.673	102/446	0.229
SCA1_2_Sh_226M10_p000070	SSP_Sspon.002C0020971	EBLOSUM80	10	0.5	441	250/441	0.567	0.658	0.658	95/441	0.215
SSP_Sspon.002B0003380	SSP_Sspon.002C0020971	EBLOSUM80	10	0.5	441	250/441	0.567	0.658	0.658	95/441	0.215
SCA1_2_Sh_032N03_p000060	SSP_Sspon.001A0013240	EBLOSUM80	10	0.5	399	226/399	0.566	0.682	0.682	63/399	0.158
SCA1_2_Sh_210A15_p000030	SCA3_SP803280_c102057_g1_i4_m.74365	EBLOSUM80	10	0.5	410	232/410	0.566	0.683	0.683	67/410	0.163
SCA1_2_Sh_223D02_p000060	SCA3_SP803280_c83905_g3_i1_m.30611	EBLOSUM80	10	0.5	376	213/376	0.566	0.606	0.606	134/376	0.356
SCA1_2_Sh_226M10_p000070	SSP_Sspon.001D0018021	EBLOSUM80	10	0.5	440	249/440	0.566	0.664	0.664	93/440	0.211
SCA2_1_c72120f1p11566.p1	SSP_Sspon.008C0014600	EBLOSUM80	10	0.5	415	235/415	0.566	0.641	0.641	117/415	0.282
SCA2_1_c85086f1p11620.p2	SCA3_SP803280_c83905_g3_i1_m.30611	EBLOSUM80	10	0.5	376	213/376	0.566	0.606	0.606	134/376	0.356
SCA3_SP803280_c102057_g1_i4_m.74365	SSP_Sspon.001C0013532	EBLOSUM80	10	0.5	410	232/410	0.566	0.683	0.683	67/410	0.163
SSP_Sspon.001A0013240	SSP_Sspon.006A0008922	EBLOSUM80	10	0.5	399	226/399	0.566	0.682	0.682	63/399	0.158
SSP_Sspon.001D0018021	SSP_Sspon.002B0003380	EBLOSUM80	10	0.5	440	249/440	0.566	0.664	0.664	93/440	0.211
SSP_Sspon.008B0015090	SSP_Sspon.008C0014610	EBLOSUM80	10	0.5	415	235/415	0.566	0.576	0.576	173/415	0.417
SAC2_1_SUGdenovo0588383.p1	SSP_Sspon.008C0014610	EBLOSUM80	10	0.5	455	257/455	0.565	0.664	0.664	109/455	0.24
SCA2_1_c85539f1p01589.p2	SSP_Sspon.006C0009270	EBLOSUM80	10	0.5	352	199/352	0.565	0.653	0.653	75/352	0.213
SSP_Sspon.002B0003390	SSP_Sspon.008B0015090	EBLOSUM80	10	0.5	377	213/377	0.565	0.584	0.584	153/377	0.406
SSP_Sspon.004B0002840	SSP_Sspon.006C0009270	EBLOSUM80	10	0.5	352	199/352	0.565	0.653	0.653	75/352	0.213
SSP_Sspon.006D0009100	SSP_Sspon.008C0014610	EBLOSUM80	10	0.5	460	260/460	0.565	0.635	0.635	120/460	0.261
SAC2_1_SUGdenovo0588378.p1	SSP_Sspon.008A0014460	EBLOSUM80	10	0.5	296	167/296	0.564	0.635	0.635	86/296	0.291
SCA1_2_Sh_210A15_p000030	SSP_Sspon.002C0004070	EBLOSUM80	10	0.5	415	234/415	0.564	0.672	0.672	82/415	0.198
SCA1_2_Sh_226M10_p000070	SCA2_1_c72120f1p11566.p1	EBLOSUM80	10	0.5	415	234/415	0.564	0.639	0.639	117/415	0.282
SCA2_1_c72120f1p11566.p1	SSP_Sspon.002B0003380	EBLOSUM80	10	0.5	415	234/415	0.564	0.639	0.639	117/415	0.282
SCA4_evm.model.SCSP803280_000048991.1	SSP_Sspon.001A0013230	EBLOSUM80	10	0.5	360	203/360	0.564	0.564	0.564	157/360	0.436
SSP_Sspon.001C0013532	SSP_Sspon.002C0004070	EBLOSUM80	10	0.5	415	234/415	0.564	0.672	0.672	82/415	0.198
SCA1_2_Sh_210A15_p000030	SCA1_2_Sh_224G18_p000040	EBLOSUM80	10	0.5	412	232/412	0.563	0.682	0.682	66/412	0.16
SCA1_2_Sh_224G18_p000040	SCA2_1_c15202f1p01451.p1	EBLOSUM80	10	0.5	398	224/398	0.563	0.678	0.678	64/398	0.161
SCA1_2_Sh_224G18_p000040	SSP_Sspon.001C0013532	EBLOSUM80	10	0.5	412	232/412	0.563	0.682	0.682	66/412	0.16
SCA2_1_c52116f1p11616.p1	SSP_Sspon.002A0009891	EBLOSUM80	10	0.5	393	221/393	0.562	0.656	0.656	51/393	0.13
SCA1_1_Sh02_p021560	SSP_Sspon.001A0013230	EBLOSUM80	10	0.5	360	202/360	0.561	0.564	0.564	157/360	0.436
SCA1_2_Sh_032N03_p000060	SCA1_2_Sh_210A15_p000030	EBLOSUM80	10	0.5	415	233/415	0.561	0.68	0.68	69/415	0.166
SCA1_2_Sh_032N03_p000060	SCA2_1_c15202f1p01451.p1	EBLOSUM80	10	0.5	401	225/401	0.561	0.676	0.676	67/401	0.167
SCA1_2_Sh_032N03_p000060	SSP_Sspon.001C0013532	EBLOSUM80	10	0.5	415	233/415	0.561	0.68	0.68	69/415	0.166
SCA1_2_Sh_210A15_p000030	SSP_Sspon.006A0008922	EBLOSUM80	10	0.5	415	233/415	0.561	0.68	0.68	69/415	0.166
SCA2_1_c15202f1p01451.p1	SSP_Sspon.006A0008922	EBLOSUM80	10	0.5	401	225/401	0.561	0.676	0.676	67/401	0.167
SCA2_1_c86712f1p11454.p1	SSP_Sspon.002D0016590	EBLOSUM80	10	0.5	540	303/540	0.561	0.565	0.565	226/540	0.419
SSP_Sspon.001C0013532	SSP_Sspon.006A0008922	EBLOSUM80	10	0.5	415	233/415	0.561	0.68	0.68	69/415	0.166
SSP_Sspon.002B0003390	SSP_Sspon.002C0004070	EBLOSUM80	10	0.5	385	216/385	0.561	0.694	0.694	52/385	0.135
SCA3_SP803280_c110556_g1_i2_m.112799	SSP_Sspon.002A0009891	EBLOSUM80	10	0.5	393	220/393	0.56	0.656	0.656	51/393	0.13
SSP_Sspon.001D0018021	SSP_Sspon.008C0014610	EBLOSUM80	10	0.5	448	251/448	0.56	0.654	0.654	98/448	0.219
SCA1_2_Sh_043E08_p000030	SCA2_1_c52116f1p11616.p1	EBLOSUM80	10	0.5	401	224/401	0.559	0.673	0.673	54/401	0.135
SCA2_1_c17452f3p31617.p1	SCA2_1_c52116f1p11616.p1	EBLOSUM80	10	0.5	401	224/401	0.559	0.673	0.673	54/401	0.135
SCA2_1_c38373f6p31704.p1	SCA2_1_c52116f1p11616.p1	EBLOSUM80	10	0.5	401	224/401	0.559	0.673	0.673	54/401	0.135
SCA2_1_c52116f1p11616.p1	SCA2_1_c88966f1p01811.p1	EBLOSUM80	10	0.5	401	224/401	0.559	0.671	0.671	54/401	0.135
SCA4_evm.model.SCSP803280_000048991.1	SSP_Sspon.006D0009100	EBLOSUM80	10	0.5	408	228/408	0.559	0.672	0.672	68/408	0.167
SSP_Sspon.002C0020971	SSP_Sspon.008C0014610	EBLOSUM80	10	0.5	449	251/449	0.559	0.648	0.648	100/449	0.223
SSP_Sspon.006C0009290	SSP_Sspon.008C0014600	EBLOSUM80	10	0.5	465	260/465	0.559	0.628	0.628	128/465	0.275
SCA2_1_c15202f1p01451.p1	SSP_Sspon.001A0013230	EBLOSUM80	10	0.5	360	201/360	0.558	0.558	0.558	157/360	0.436
SCA2_1_c74308f1p02376.p1	SCA5_SCEPLR1051A07.g.p1	EBLOSUM80	10	0.5	269	150/269	0.558	0.658	0.658	39/269	0.145
SSP_Sspon.001A0013230	SSP_Sspon.001A0013240	EBLOSUM80	10	0.5	360	201/360	0.558	0.561	0.561	157/360	0.436
SCA1_2_Sh_210A15_p000030	SSP_Sspon.002B0003390	EBLOSUM80	10	0.5	404	225/404	0.557	0.683	0.683	66/404	0.163
SCA1_2_Sh_226M10_p000070	SSP_Sspon.006C0009290	EBLOSUM80	10	0.5	465	259/465	0.557	0.626	0.626	128/465	0.275
SCA3_SP803280_c109234_g1_i4_m.105886	SSP_Sspon.006D0009100	EBLOSUM80	10	0.5	404	225/404	0.557	0.671	0.671	60/404	0.149
SSP_Sspon.001C0013532	SSP_Sspon.002B0003390	EBLOSUM80	10	0.5	404	225/404	0.557	0.683	0.683	66/404	0.163
SSP_Sspon.001D0018021	SSP_Sspon.002B0003370	EBLOSUM80	10	0.5	418	233/418	0.557	0.667	0.667	66/418	0.158
SSP_Sspon.002B0003370	SSP_Sspon.006D0009100	EBLOSUM80	10	0.5	429	239/429	0.557	0.66	0.66	86/429	0.2
SSP_Sspon.002B0003380	SSP_Sspon.006C0009290	EBLOSUM80	10	0.5	465	259/465	0.557	0.626	0.626	128/465	0.275
SSP_Sspon.002B0017730	SSP_Sspon.006A0008591	EBLOSUM80	10	0.5	470	262/470	0.557	0.628	0.628	147/470	0.313
SCA1_2_Sh_210F11_p000130	SCA2_1_c52116f1p11616.p1	EBLOSUM80	10	0.5	403	224/403	0.556	0.675	0.675	58/403	0.144
SCA2_1_c52116f1p11616.p1	SCA3_SP803280_c104339_g1_i3_m.83754	EBLOSUM80	10	0.5	401	223/401	0.556	0.671	0.671	54/401	0.135
SCA4_evm.model.SCSP803280_000048991.1	SSP_Sspon.006C0009290	EBLOSUM80	10	0.5	414	230/414	0.556	0.664	0.664	67/414	0.162
SSP_Sspon.002B0003370	SSP_Sspon.002C0020971	EBLOSUM80	10	0.5	423	235/423	0.556	0.662	0.662	76/423	0.18
SCA1_2_Sh_225I16_p000080	SSP_Sspon.006C0009270	EBLOSUM80	10	0.5	425	236/425	0.555	0.609	0.609	150/425	0.353
SCA4_evm.model.SCSP803280_000048991.1	SSP_Sspon.002C0020971	EBLOSUM80	10	0.5	398	221/398	0.555	0.673	0.673	50/398	0.126
SCA1_2_Sh_043E08_p000030	SCA3_SP803280_c110556_g1_i2_m.112799	EBLOSUM80	10	0.5	401	222/401	0.554	0.678	0.678	54/401	0.135
SCA1_2_Sh_224G18_p000040	SCA3_SP803280_c83905_g3_i1_m.30611	EBLOSUM80	10	0.5	404	224/404	0.554	0.668	0.668	71/404	0.176
SCA2_1_c17452f3p31617.p1	SCA3_SP803280_c110556_g1_i2_m.112799	EBLOSUM80	10	0.5	401	222/401	0.554	0.678	0.678	54/401	0.135
SCA2_1_c38373f6p31704.p1	SCA3_SP803280_c110556_g1_i2_m.112799	EBLOSUM80	10	0.5	401	222/401	0.554	0.678	0.678	54/401	0.135
SCA2_1_c85539f1p01589.p2	SSP_Sspon.006D0009100	EBLOSUM80	10	0.5	392	217/392	0.554	0.635	0.635	96/392	0.245
SCA2_1_c88966f1p01811.p1	SCA3_SP803280_c110556_g1_i2_m.112799	EBLOSUM80	10	0.5	401	222/401	0.554	0.676	0.676	54/401	0.135
SCA4_evm.model.SCSP803280_000020517.1	SSP_Sspon.004C0008630	EBLOSUM80	10	0.5	419	232/419	0.554	0.556	0.556	181/419	0.432
SSP_Sspon.002A0009891	SSP_Sspon.002A0020150	EBLOSUM80	10	0.5	397	220/397	0.554	0.65	0.65	59/397	0.149
SSP_Sspon.004B0002840	SSP_Sspon.006D0009100	EBLOSUM80	10	0.5	392	217/392	0.554	0.635	0.635	96/392	0.245
SCA1_1_Sh02_p021560	SSP_Sspon.002C0020971	EBLOSUM80	10	0.5	398	220/398	0.553	0.671	0.671	50/398	0.126
SCA1_2_Sh_032N03_p000060	SCA3_SP803280_c83905_g3_i1_m.30611	EBLOSUM80	10	0.5	407	225/407	0.553	0.666	0.666	74/407	0.182
SCA1_2_Sh_224G18_p000040	SSP_Sspon.002C0004070	EBLOSUM80	10	0.5	398	220/398	0.553	0.676	0.676	62/398	0.156
SCA3_SP803280_c83905_g3_i1_m.30611	SSP_Sspon.006A0008922	EBLOSUM80	10	0.5	407	225/407	0.553	0.666	0.666	74/407	0.182
SCA4_evm.model.SCSP803280_000125760.1	SSP_Sspon.002C0020971	EBLOSUM80	10	0.5	427	236/427	0.553	0.653	0.653	76/427	0.178
SSP_Sspon.001A0008971	SSP_Sspon.001A0013230	EBLOSUM80	10	0.5	367	203/367	0.553	0.553	0.553	164/367	0.447
SSP_Sspon.001A0013240	SSP_Sspon.002C0020971	EBLOSUM80	10	0.5	398	220/398	0.553	0.668	0.668	50/398	0.126
SSP_Sspon.002C0020971	SSP_Sspon.004A0004010	EBLOSUM80	10	0.5	427	236/427	0.553	0.653	0.653	76/427	0.178
SAC2_1_SUGdenovo0588383.p1	SCA1_2_Sh_224G18_p000040	EBLOSUM80	10	0.5	420	232/420	0.552	0.66	0.66	79/420	0.188
SCA2_1_c4799f1p2952.p1	SSP_Sspon.008B0015090	EBLOSUM80	10	0.5	259	143/259	0.552	0.649	0.649	43/259	0.166
SSP_Sspon.002C0003900	SSP_Sspon.002C0004070	EBLOSUM80	10	0.5	442	244/442	0.552	0.649	0.649	104/442	0.235
SAC2_1_SUGdenovo0588383.p1	SSP_Sspon.002C0020971	EBLOSUM80	10	0.5	423	233/423	0.551	0.657	0.657	71/423	0.168
SCA1_1_Sh02_p021560	SSP_Sspon.001D0018021	EBLOSUM80	10	0.5	401	221/401	0.551	0.673	0.673	56/401	0.14
SCA1_2_Sh_043E08_p000030	SSP_Sspon.002A0020150	EBLOSUM80	10	0.5	401	221/401	0.551	0.676	0.676	54/401	0.135
SCA1_2_Sh_210F11_p000130	SCA3_SP803280_c110556_g1_i2_m.112799	EBLOSUM80	10	0.5	403	222/403	0.551	0.68	0.68	58/403	0.144
SCA1_2_Sh_225I16_p000080	SCA4_evm.model.SCSP803280_000048991.1	EBLOSUM80	10	0.5	392	216/392	0.551	0.673	0.673	53/392	0.135
SCA2_1_c17452f3p31617.p1	SSP_Sspon.002A0020150	EBLOSUM80	10	0.5	401	221/401	0.551	0.676	0.676	54/401	0.135
SCA2_1_c38373f6p31704.p1	SSP_Sspon.002A0020150	EBLOSUM80	10	0.5	401	221/401	0.551	0.676	0.676	54/401	0.135
SCA2_1_c52116f1p11616.p1	SCA4_evm.model.SCSP803280_000000403.3	EBLOSUM80	10	0.5	401	221/401	0.551	0.668	0.668	54/401	0.135
SCA2_1_c88966f1p01811.p1	SSP_Sspon.002A0020150	EBLOSUM80	10	0.5	401	221/401	0.551	0.673	0.673	54/401	0.135
SCA3_SP803280_c104339_g1_i3_m.83754	SCA3_SP803280_c110556_g1_i2_m.112799	EBLOSUM80	10	0.5	401	221/401	0.551	0.676	0.676	54/401	0.135
SCA4_evm.model.SCSP803280_000048991.1	SSP_Sspon.001D0018021	EBLOSUM80	10	0.5	401	221/401	0.551	0.673	0.673	56/401	0.14
SCA4_evm.model.SCSP803280_000125760.1	SSP_Sspon.001D0018021	EBLOSUM80	10	0.5	430	237/430	0.551	0.649	0.649	82/430	0.191
SSP_Sspon.001A0013240	SSP_Sspon.001D0018021	EBLOSUM80	10	0.5	401	221/401	0.551	0.671	0.671	56/401	0.14
SSP_Sspon.001D0018021	SSP_Sspon.004A0004010	EBLOSUM80	10	0.5	430	237/430	0.551	0.649	0.649	82/430	0.191
SAC2_1_SUGdenovo0588373.p1	SCA2_1_c74308f1p02376.p1	EBLOSUM80	10	0.5	269	148/269	0.55	0.651	0.651	43/269	0.16
SCA2_1_c56703f1p11794.p1	SCA4_evm.model.SCSP803280_000014704.2	EBLOSUM80	10	0.5	389	214/389	0.55	0.674	0.674	58/389	0.149
SCA3_SP803280_c102057_g1_i4_m.74365	SSP_Sspon.002C0004070	EBLOSUM80	10	0.5	398	219/398	0.55	0.673	0.673	67/398	0.168
SCA4_evm.model.SCSP803280_000125760.1	SSP_Sspon.006D0009100	EBLOSUM80	10	0.5	436	240/436	0.55	0.656	0.656	92/436	0.211
SSP_Sspon.004A0004010	SSP_Sspon.006D0009100	EBLOSUM80	10	0.5	436	240/436	0.55	0.656	0.656	92/436	0.211
SSP_Sspon.006C0009290	SSP_Sspon.008C0014610	EBLOSUM80	10	0.5	476	262/476	0.55	0.616	0.616	139/476	0.292
SCA1_1_Sh02_p021560	SCA2_1_c72120f1p11566.p1	EBLOSUM80	10	0.5	370	203/370	0.549	0.657	0.657	68/370	0.184
SCA1_1_Sh02_p021560	SSP_Sspon.006D0009100	EBLOSUM80	10	0.5	412	226/412	0.549	0.66	0.66	76/412	0.184
SCA1_2_Sh_032N03_p000060	SSP_Sspon.002C0004070	EBLOSUM80	10	0.5	401	220/401	0.549	0.668	0.668	65/401	0.162
SCA1_2_Sh_225I16_p000080	SCA4_evm.model.SCSP803280_000005249.2	EBLOSUM80	10	0.5	399	219/399	0.549	0.669	0.669	61/399	0.153
SCA2_1_c31257f1p01692.p1	SCA2_1_c52116f1p11616.p1	EBLOSUM80	10	0.5	401	220/401	0.549	0.663	0.663	54/401	0.135
SCA2_1_c72120f1p11566.p1	SCA4_evm.model.SCSP803280_000048991.1	EBLOSUM80	10	0.5	370	203/370	0.549	0.657	0.657	68/370	0.184
SCA3_SP803280_c104339_g1_i3_m.83754	SSP_Sspon.002A0020150	EBLOSUM80	10	0.5	401	220/401	0.549	0.673	0.673	54/401	0.135
SCA3_SP803280_c109234_g1_i4_m.105886	SSP_Sspon.001B0016860	EBLOSUM80	10	0.5	437	240/437	0.549	0.641	0.641	104/437	0.238
SCA3_SP803280_c83905_g3_i1_m.30611	SSP_Sspon.002B0003390	EBLOSUM80	10	0.5	399	219/399	0.549	0.667	0.667	77/399	0.193
SSP_Sspon.002C0004070	SSP_Sspon.006A0008922	EBLOSUM80	10	0.5	401	220/401	0.549	0.668	0.668	65/401	0.162
SCA1_1_Sh02_p021560	SCA1_2_Sh_225I16_p000080	EBLOSUM80	10	0.5	392	215/392	0.548	0.671	0.671	53/392	0.135
SCA1_2_Sh_210F11_p000130	SSP_Sspon.002A0020150	EBLOSUM80	10	0.5	403	221/403	0.548	0.677	0.677	58/403	0.144
SCA1_2_Sh_225I16_p000080	SSP_Sspon.001A0013240	EBLOSUM80	10	0.5	392	215/392	0.548	0.668	0.668	53/392	0.135
SCA1_2_Sh_225I16_p000080	SSP_Sspon.006A0008591	EBLOSUM80	10	0.5	462	253/462	0.548	0.6	0.6	169/462	0.366
SCA2_1_c15202f1p01451.p1	SSP_Sspon.002C0020971	EBLOSUM80	10	0.5	398	218/398	0.548	0.668	0.668	50/398	0.126
SCA3_SP803280_c102057_g1_i4_m.74365	SCA4_evm.model.SCSP803280_000125760.1	EBLOSUM80	10	0.5	429	235/429	0.548	0.646	0.646	99/429	0.231
SCA3_SP803280_c102057_g1_i4_m.74365	SSP_Sspon.004A0004010	EBLOSUM80	10	0.5	429	235/429	0.548	0.646	0.646	99/429	0.231
SCA4_evm.model.SCSP803280_000005249.2	SSP_Sspon.006C0009290	EBLOSUM80	10	0.5	416	228/416	0.548	0.659	0.659	65/416	0.156
SSP_Sspon.001C0013510	SSP_Sspon.001D0014570	EBLOSUM80	10	0.5	418	229/418	0.548	0.55	0.55	185/418	0.443
SSP_Sspon.002B0003390	SSP_Sspon.008A0014460	EBLOSUM80	10	0.5	361	198/361	0.548	0.565	0.565	152/361	0.421
SAC2_1_SUGdenovo0588378.p1	SSP_Sspon.008C0014600	EBLOSUM80	10	0.5	411	225/411	0.547	0.616	0.616	129/411	0.314
SCA1_1_Sh04_p021630	SCA4_evm.model.SCSP803280_000014704.2	EBLOSUM80	10	0.5	391	214/391	0.547	0.675	0.675	62/391	0.159
SCA2_1_c72120f1p11566.p1	SSP_Sspon.008C0014610	EBLOSUM80	10	0.5	428	234/428	0.547	0.617	0.617	132/428	0.308
SCA4_evm.model.SCSP803280_000005249.2	SSP_Sspon.002C0020971	EBLOSUM80	10	0.5	408	223/408	0.547	0.659	0.659	64/408	0.157
SCA4_evm.model.SCSP803280_000005249.2	SSP_Sspon.006D0009100	EBLOSUM80	10	0.5	411	225/411	0.547	0.662	0.662	68/411	0.165
SAC2_1_SUGdenovo0588383.p1	SCA1_2_Sh_032N03_p000060	EBLOSUM80	10	0.5	423	231/423	0.546	0.652	0.652	82/423	0.194
SAC2_1_SUGdenovo0588383.p1	SSP_Sspon.006A0008922	EBLOSUM80	10	0.5	423	231/423	0.546	0.652	0.652	82/423	0.194
SCA2_1_c15202f1p01451.p1	SSP_Sspon.001D0018021	EBLOSUM80	10	0.5	401	219/401	0.546	0.671	0.671	56/401	0.14
SCA2_1_c72120f1p11566.p1	SSP_Sspon.001A0013240	EBLOSUM80	10	0.5	370	202/370	0.546	0.654	0.654	68/370	0.184
SCA3_SP803280_c109234_g1_i4_m.105886	SSP_Sspon.001C0013510	EBLOSUM80	10	0.5	441	241/441	0.546	0.639	0.639	105/441	0.238
SCA3_SP803280_c110556_g1_i2_m.112799	SCA4_evm.model.SCSP803280_000000403.3	EBLOSUM80	10	0.5	401	219/401	0.546	0.673	0.673	54/401	0.135
SSP_Sspon.001A0013240	SSP_Sspon.006D0009100	EBLOSUM80	10	0.5	412	225/412	0.546	0.658	0.658	76/412	0.184
SSP_Sspon.002A0009891	SSP_Sspon.006C0009300	EBLOSUM80	10	0.5	403	220/403	0.546	0.64	0.64	65/403	0.161
SAC2_1_SUGdenovo0588378.p1	SCA1_2_Sh_226M10_p000070	EBLOSUM80	10	0.5	411	224/411	0.545	0.613	0.613	129/411	0.314
SAC2_1_SUGdenovo0588378.p1	SSP_Sspon.002B0003380	EBLOSUM80	10	0.5	411	224/411	0.545	0.613	0.613	129/411	0.314
SCA1_2_Sh_225I16_p000080	SCA3_SP803280_c109234_g1_i4_m.105886	EBLOSUM80	10	0.5	396	216/396	0.545	0.657	0.657	61/396	0.154
SCA2_1_c72120f1p11566.p1	SCA4_evm.model.SCSP803280_000005249.2	EBLOSUM80	10	0.5	374	204/374	0.545	0.655	0.655	70/374	0.187
SAC2_1_SUGdenovo0588383.p1	SSP_Sspon.001D0018021	EBLOSUM80	10	0.5	428	233/428	0.544	0.647	0.647	81/428	0.189
SCA2_1_c31257f1p01692.p1	SCA3_SP803280_c110556_g1_i2_m.112799	EBLOSUM80	10	0.5	401	218/401	0.544	0.668	0.668	54/401	0.135
SCA2_1_c85539f1p01589.p2	SCA3_SP803280_c109234_g1_i4_m.105886	EBLOSUM80	10	0.5	373	203/373	0.544	0.654	0.654	86/373	0.231
SCA3_SP803280_c109234_g1_i4_m.105886	SSP_Sspon.004B0002840	EBLOSUM80	10	0.5	373	203/373	0.544	0.654	0.654	86/373	0.231
SCA4_evm.model.SCSP803280_000000403.3	SSP_Sspon.002A0020150	EBLOSUM80	10	0.5	401	218/401	0.544	0.671	0.671	54/401	0.135
SAC2_1_SUGdenovo0588383.p1	SCA3_SP803280_c102057_g1_i4_m.74365	EBLOSUM80	10	0.5	418	227/418	0.543	0.646	0.646	80/418	0.191
SCA1_1_Sh02_p021560	SSP_Sspon.006C0009290	EBLOSUM80	10	0.5	422	229/422	0.543	0.652	0.652	83/422	0.197
SCA1_2_Sh_225I16_p000080	SCA2_1_c15202f1p01451.p1	EBLOSUM80	10	0.5	392	213/392	0.543	0.668	0.668	53/392	0.135
SCA2_1_c15202f1p01451.p1	SCA2_1_c72120f1p11566.p1	EBLOSUM80	10	0.5	370	201/370	0.543	0.654	0.654	68/370	0.184
SCA4_evm.model.SCSP803280_000005249.2	SSP_Sspon.001D0018021	EBLOSUM80	10	0.5	411	223/411	0.543	0.659	0.659	70/411	0.17
SCA1_2_Sh_210A15_p000030	SSP_Sspon.006D0009100	EBLOSUM80	10	0.5	428	232/428	0.542	0.657	0.657	82/428	0.192
SCA1_2_Sh_210F11_p000130	SSP_Sspon.002A0009891	EBLOSUM80	10	0.5	393	213/393	0.542	0.651	0.651	67/393	0.17
SCA2_1_c88966f1p01811.p1	SSP_Sspon.002A0009891	EBLOSUM80	10	0.5	393	213/393	0.542	0.654	0.654	67/393	0.17
SCA3_SP803280_c109234_g1_i4_m.105886	SSP_Sspon.002C0020971	EBLOSUM80	10	0.5	402	218/402	0.542	0.672	0.672	58/402	0.144
SCA3_SP803280_c83905_g3_i1_m.30611	SSP_Sspon.001A0013230	EBLOSUM80	10	0.5	365	198/365	0.542	0.548	0.548	162/365	0.444
SCA4_evm.model.SCSP803280_000014704.2	SSP_Sspon.002A0009891	EBLOSUM80	10	0.5	391	212/391	0.542	0.632	0.632	63/391	0.161
SSP_Sspon.001C0013532	SSP_Sspon.006D0009100	EBLOSUM80	10	0.5	428	232/428	0.542	0.657	0.657	82/428	0.192
SCA2_1_c15202f1p01451.p1	SSP_Sspon.006D0009100	EBLOSUM80	10	0.5	414	224/414	0.541	0.652	0.652	80/414	0.193
SCA2_1_c31257f1p01692.p1	SSP_Sspon.002A0020150	EBLOSUM80	10	0.5	401	217/401	0.541	0.666	0.666	54/401	0.135
SCA2_1_c56703f1p11794.p1	SCA4_evm.model.SCSP803280_000012916.3	EBLOSUM80	10	0.5	399	216/399	0.541	0.662	0.662	64/399	0.16
SCA3_SP803280_c109234_g1_i4_m.105886	SSP_Sspon.001A0008971	EBLOSUM80	10	0.5	403	218/403	0.541	0.645	0.645	79/403	0.196
SCA2_1_c52116f1p11616.p1	SCA2_1_c56703f1p11794.p1	EBLOSUM80	10	0.5	402	217/402	0.54	0.652	0.652	68/402	0.169
SCA3_SP803280_c109234_g1_i4_m.105886	SSP_Sspon.001D0018021	EBLOSUM80	10	0.5	402	217/402	0.54	0.672	0.672	58/402	0.144
SSP_Sspon.001A0013240	SSP_Sspon.006C0009290	EBLOSUM80	10	0.5	422	228/422	0.54	0.649	0.649	83/422	0.197
SCA1_1_Sh02_p011680	SCA1_2_Sh_226M10_p000070	EBLOSUM80	10	0.5	445	240/445	0.539	0.629	0.629	105/445	0.236
SCA1_1_Sh02_p011680	SSP_Sspon.002B0003380	EBLOSUM80	10	0.5	445	240/445	0.539	0.629	0.629	105/445	0.236
SCA1_1_Sh02_p011680	SSP_Sspon.006C0009270	EBLOSUM80	10	0.5	438	236/438	0.539	0.591	0.591	163/438	0.372
SCA1_1_Sh04_p021630	SCA4_evm.model.SCSP803280_000012916.3	EBLOSUM80	10	0.5	401	216/401	0.539	0.663	0.663	68/401	0.17
SCA1_2_Sh_225I16_p000080	SCA1_2_Sh_226M10_p000070	EBLOSUM80	10	0.5	440	237/440	0.539	0.627	0.627	108/440	0.245
SCA1_2_Sh_225I16_p000080	SSP_Sspon.002B0003380	EBLOSUM80	10	0.5	440	237/440	0.539	0.627	0.627	108/440	0.245
SCA2_1_c17452f3p31617.p1	SSP_Sspon.002A0009891	EBLOSUM80	10	0.5	393	212/393	0.539	0.654	0.654	67/393	0.17
SCA2_1_c38373f6p31704.p1	SSP_Sspon.002A0009891	EBLOSUM80	10	0.5	393	212/393	0.539	0.654	0.654	67/393	0.17
SCA2_1_c48598f1p01601.p1	SCA2_1_c52116f1p11616.p1	EBLOSUM80	10	0.5	401	216/401	0.539	0.661	0.661	66/401	0.165
SCA3_SP803280_c104339_g1_i3_m.83754	SSP_Sspon.002A0009891	EBLOSUM80	10	0.5	393	212/393	0.539	0.651	0.651	67/393	0.17
SAC2_1_SUGdenovo0588383.p1	SCA1_1_Sh02_p011680	EBLOSUM80	10	0.5	422	227/422	0.538	0.642	0.642	71/422	0.168
SCA1_1_Sh10_p007900	SSP_Sspon.002C0004070	EBLOSUM80	10	0.5	459	247/459	0.538	0.636	0.636	120/459	0.261
SCA1_2_Sh_223D02_p000060	SCA2_1_c4799f1p2952.p1	EBLOSUM80	10	0.5	262	141/262	0.538	0.641	0.641	41/262	0.156
SCA2_1_c15202f1p01451.p1	SSP_Sspon.006C0009290	EBLOSUM80	10	0.5	422	227/422	0.538	0.649	0.649	83/422	0.197
SCA2_1_c4799f1p2952.p1	SCA2_1_c85086f1p11620.p2	EBLOSUM80	10	0.5	262	141/262	0.538	0.641	0.641	41/262	0.156
SCA2_1_c4799f1p2952.p1	SSP_Sspon.001D0014570	EBLOSUM80	10	0.5	253	136/253	0.538	0.64	0.64	42/253	0.166
SCA2_1_c72120f1p11566.p1	SCA3_SP803280_c109234_g1_i4_m.105886	EBLOSUM80	10	0.5	379	204/379	0.538	0.636	0.636	86/379	0.227
SCA2_1_c74308f1p02376.p1	SSP_Sspon.004C0008630	EBLOSUM80	10	0.5	431	232/431	0.538	0.548	0.548	183/431	0.425
SCA3_SP803280_c83905_g3_i1_m.30611	SSP_Sspon.002C0020971	EBLOSUM80	10	0.5	405	218/405	0.538	0.662	0.662	59/405	0.146
SCA4_evm.model.SCSP803280_000005249.2	SSP_Sspon.001A0013230	EBLOSUM80	10	0.5	368	198/368	0.538	0.541	0.541	167/368	0.454
SCA4_evm.model.SCSP803280_000012916.3	SSP_Sspon.002A0009891	EBLOSUM80	10	0.5	400	215/400	0.538	0.628	0.628	67/400	0.168
SSP_Sspon.001B0016860	SSP_Sspon.001D0014570	EBLOSUM80	10	0.5	418	225/418	0.538	0.538	0.538	192/418	0.459
SCA1_1_Sh02_p011680	SSP_Sspon.008C0014600	EBLOSUM80	10	0.5	445	239/445	0.537	0.629	0.629	105/445	0.236
SCA1_1_Sh02_p021560	SSP_Sspon.002C0003900	EBLOSUM80	10	0.5	449	241/449	0.537	0.624	0.624	120/449	0.267
SCA1_1_Sh04_p021630	SCA2_1_c52116f1p11616.p1	EBLOSUM80	10	0.5	404	217/404	0.537	0.653	0.653	72/404	0.178
SCA1_2_Sh_043E08_p000030	SSP_Sspon.002A0009891	EBLOSUM80	10	0.5	393	211/393	0.537	0.654	0.654	67/393	0.17
SCA1_2_Sh_223D02_p000060	SSP_Sspon.001B0016860	EBLOSUM80	10	0.5	421	226/421	0.537	0.556	0.556	179/421	0.425
SCA2_1_c4799f1p2952.p1	SSP_Sspon.004C0008630	EBLOSUM80	10	0.5	419	225/419	0.537	0.539	0.539	189/419	0.451
SCA2_1_c85086f1p11620.p2	SSP_Sspon.001B0016860	EBLOSUM80	10	0.5	421	226/421	0.537	0.556	0.556	179/421	0.425
SCA4_evm.model.SCSP803280_000000403.3	SSP_Sspon.002A0009891	EBLOSUM80	10	0.5	393	211/393	0.537	0.649	0.649	67/393	0.17
SSP_Sspon.002C0004070	SSP_Sspon.002C0020971	EBLOSUM80	10	0.5	402	216/402	0.537	0.672	0.672	56/402	0.139
SAC2_1_SUGdenovo0588385.p2	SCA1_2_Sh_224G18_p000040	EBLOSUM80	10	0.5	453	243/453	0.536	0.636	0.636	111/453	0.245
SCA1_2_Sh_043E08_p000030	SCA2_1_c75653f1p01547.p1	EBLOSUM80	10	0.5	418	224/418	0.536	0.66	0.66	64/418	0.153
SCA1_2_Sh_225I16_p000080	SSP_Sspon.008C0014600	EBLOSUM80	10	0.5	440	236/440	0.536	0.627	0.627	108/440	0.245
SCA2_1_c17452f3p31617.p1	SCA2_1_c75653f1p01547.p1	EBLOSUM80	10	0.5	418	224/418	0.536	0.66	0.66	64/418	0.153
SCA2_1_c38373f6p31704.p1	SCA2_1_c75653f1p01547.p1	EBLOSUM80	10	0.5	418	224/418	0.536	0.66	0.66	64/418	0.153
SCA2_1_c72120f1p11566.p1	SSP_Sspon.008B0015090	EBLOSUM80	10	0.5	332	178/332	0.536	0.608	0.608	107/332	0.322
SCA2_1_c75653f1p01547.p1	SCA2_1_c88966f1p01811.p1	EBLOSUM80	10	0.5	418	224/418	0.536	0.658	0.658	64/418	0.153
SCA2_1_c85539f1p01589.p2	SSP_Sspon.002C0004070	EBLOSUM80	10	0.5	375	201/375	0.536	0.651	0.651	88/375	0.235
SCA4_evm.model.SCSP803280_000020517.1	SSP_Sspon.006D0008960	EBLOSUM80	10	0.5	384	206/384	0.536	0.557	0.557	155/384	0.404
SSP_Sspon.002C0004070	SSP_Sspon.004B0002840	EBLOSUM80	10	0.5	375	201/375	0.536	0.651	0.651	88/375	0.235
SCA1_1_Sh10_p007900	SCA3_SP803280_c109234_g1_i4_m.105886	EBLOSUM80	10	0.5	460	246/460	0.535	0.624	0.624	124/460	0.27
SCA1_2_Sh_226M10_p000070	SCA3_SP803280_c109234_g1_i4_m.105886	EBLOSUM80	10	0.5	426	228/426	0.535	0.638	0.638	91/426	0.214
SCA2_1_c15202f1p01451.p1	SSP_Sspon.002C0003900	EBLOSUM80	10	0.5	449	240/449	0.535	0.621	0.621	120/449	0.267
SCA2_1_c56703f1p11794.p1	SCA3_SP803280_c110556_g1_i2_m.112799	EBLOSUM80	10	0.5	402	215/402	0.535	0.657	0.657	68/402	0.169
SCA2_1_c75653f1p01547.p1	SSP_Sspon.002A0009891	EBLOSUM80	10	0.5	419	224/419	0.535	0.625	0.625	79/419	0.189
SCA3_SP803280_c109234_g1_i4_m.105886	SSP_Sspon.002B0003380	EBLOSUM80	10	0.5	426	228/426	0.535	0.638	0.638	91/426	0.214
SCA3_SP803280_c109234_g1_i4_m.105886	SSP_Sspon.006C0009290	EBLOSUM80	10	0.5	419	224/419	0.535	0.64	0.64	77/419	0.184
SCA4_evm.model.SCSP803280_000048991.1	SSP_Sspon.002C0003900	EBLOSUM80	10	0.5	449	240/449	0.535	0.624	0.624	120/449	0.267
SCA5_SCEPLR1051A07.g.p1	SSP_Sspon.002C0020971	EBLOSUM80	10	0.5	387	207/387	0.535	0.581	0.581	149/387	0.385
SCA1_2_Sh_043E08_p000030	SCA4_evm.model.SCSP803280_000014704.2	EBLOSUM80	10	0.5	401	214/401	0.534	0.653	0.653	70/401	0.175
SCA1_2_Sh_224G18_p000040	SSP_Sspon.008C0014631	EBLOSUM80	10	0.5	453	242/453	0.534	0.636	0.636	111/453	0.245
SCA1_2_Sh_225I16_p000080	SSP_Sspon.002B0003370	EBLOSUM80	10	0.5	423	226/423	0.534	0.636	0.636	91/423	0.215
SCA1_2_Sh_226M10_p000070	SSP_Sspon.008A0014460	EBLOSUM80	10	0.5	401	214/401	0.534	0.534	0.534	187/401	0.466
SCA2_1_c17452f3p31617.p1	SCA4_evm.model.SCSP803280_000014704.2	EBLOSUM80	10	0.5	401	214/401	0.534	0.653	0.653	70/401	0.175
SCA2_1_c38373f6p31704.p1	SCA4_evm.model.SCSP803280_000014704.2	EBLOSUM80	10	0.5	401	214/401	0.534	0.653	0.653	70/401	0.175
SCA2_1_c48598f1p01601.p1	SCA3_SP803280_c110556_g1_i2_m.112799	EBLOSUM80	10	0.5	401	214/401	0.534	0.666	0.666	66/401	0.165
SCA2_1_c88966f1p01811.p1	SCA4_evm.model.SCSP803280_000014704.2	EBLOSUM80	10	0.5	401	214/401	0.534	0.651	0.651	70/401	0.175
SCA3_SP803280_c83905_g3_i1_m.30611	SSP_Sspon.001D0018021	EBLOSUM80	10	0.5	408	218/408	0.534	0.662	0.662	65/408	0.159
SSP_Sspon.002B0003380	SSP_Sspon.008A0014460	EBLOSUM80	10	0.5	401	214/401	0.534	0.534	0.534	187/401	0.466
SSP_Sspon.002B0017730	SSP_Sspon.008C0014610	EBLOSUM80	10	0.5	464	248/464	0.534	0.625	0.625	107/464	0.231
SCA1_1_Sh02_p011680	SCA4_evm.model.SCSP803280_000048991.1	EBLOSUM80	10	0.5	405	216/405	0.533	0.654	0.654	66/405	0.163
SCA1_1_Sh02_p011680	SSP_Sspon.006A0008591	EBLOSUM80	10	0.5	475	253/475	0.533	0.583	0.583	182/475	0.383
SCA1_2_Sh_210F11_p000130	SCA2_1_c75653f1p01547.p1	EBLOSUM80	10	0.5	420	224/420	0.533	0.662	0.662	68/420	0.162
SCA1_2_Sh_225I16_p000080	SCA4_evm.model.SCSP803280_000125760.1	EBLOSUM80	10	0.5	426	227/426	0.533	0.634	0.634	89/426	0.209
SCA1_2_Sh_225I16_p000080	SSP_Sspon.004A0004010	EBLOSUM80	10	0.5	426	227/426	0.533	0.634	0.634	89/426	0.209
SCA2_1_c75653f1p01547.p1	SCA3_SP803280_c104339_g1_i3_m.83754	EBLOSUM80	10	0.5	418	223/418	0.533	0.658	0.658	64/418	0.153
SCA3_SP803280_c109234_g1_i4_m.105886	SSP_Sspon.008C0014600	EBLOSUM80	10	0.5	426	227/426	0.533	0.641	0.641	91/426	0.214
SCA3_SP803280_c83905_g3_i1_m.30611	SSP_Sspon.006D0009100	EBLOSUM80	10	0.5	420	224/420	0.533	0.643	0.643	87/420	0.207
SAC2_1_SUGdenovo0588383.p1	SSP_Sspon.006D0009100	EBLOSUM80	10	0.5	436	232/436	0.532	0.635	0.635	95/436	0.218
SCA1_1_Sh02_p011680	SCA4_evm.model.SCSP803280_000005249.2	EBLOSUM80	10	0.5	412	219/412	0.532	0.65	0.65	74/412	0.18
SCA1_1_Sh04_p021630	SCA3_SP803280_c110556_g1_i2_m.112799	EBLOSUM80	10	0.5	404	215/404	0.532	0.658	0.658	72/404	0.178
SCA1_2_Sh_226M10_p000070	SSP_Sspon.002B0017730	EBLOSUM80	10	0.5	464	247/464	0.532	0.616	0.616	118/464	0.254
SCA2_1_c56703f1p11794.p1	SSP_Sspon.002A0020150	EBLOSUM80	10	0.5	402	214/402	0.532	0.654	0.654	68/402	0.169
SCA5_SCEPLR1051A07.g.p1	SSP_Sspon.001D0018021	EBLOSUM80	10	0.5	387	206/387	0.532	0.581	0.581	149/387	0.385
SSP_Sspon.001A0013240	SSP_Sspon.002C0003900	EBLOSUM80	10	0.5	449	239/449	0.532	0.619	0.619	120/449	0.267
SSP_Sspon.002B0003380	SSP_Sspon.002B0017730	EBLOSUM80	10	0.5	464	247/464	0.532	0.616	0.616	118/464	0.254
SSP_Sspon.002B0003390	SSP_Sspon.006C0009270	EBLOSUM80	10	0.5	408	217/408	0.532	0.598	0.598	131/408	0.321
SSP_Sspon.002B0017730	SSP_Sspon.008C0014600	EBLOSUM80	10	0.5	464	247/464	0.532	0.619	0.619	118/464	0.254
SAC2_1_SUGdenovo0588383.p1	SCA1_2_Sh_225I16_p000080	EBLOSUM80	10	0.5	416	221/416	0.531	0.639	0.639	72/416	0.173
SCA1_1_Sh02_p011680	SCA1_1_Sh02_p021560	EBLOSUM80	10	0.5	405	215/405	0.531	0.652	0.652	66/405	0.163
SCA1_1_Sh02_p011680	SSP_Sspon.001A0013240	EBLOSUM80	10	0.5	405	215/405	0.531	0.649	0.649	66/405	0.163
SCA1_2_Sh_032N03_p000060	SSP_Sspon.008C0014631	EBLOSUM80	10	0.5	452	240/452	0.531	0.631	0.631	106/452	0.235
SCA1_2_Sh_210F11_p000130	SCA4_evm.model.SCSP803280_000014704.2	EBLOSUM80	10	0.5	403	214/403	0.531	0.655	0.655	74/403	0.184
SCA1_2_Sh_225I16_p000080	SCA3_SP803280_c83905_g3_i1_m.30611	EBLOSUM80	10	0.5	399	212/399	0.531	0.659	0.659	62/399	0.155
SCA1_2_Sh_226M10_p000070	SSP_Sspon.001B0016860	EBLOSUM80	10	0.5	446	237/446	0.531	0.643	0.643	81/446	0.182
SCA1_2_Sh_226M10_p000070	SSP_Sspon.001C0013510	EBLOSUM80	10	0.5	446	237/446	0.531	0.65	0.65	74/446	0.166
SCA2_1_c48598f1p01601.p1	SSP_Sspon.002A0020150	EBLOSUM80	10	0.5	401	213/401	0.531	0.663	0.663	66/401	0.165
SCA2_1_c85539f1p01589.p2	SSP_Sspon.006C0009290	EBLOSUM80	10	0.5	407	216/407	0.531	0.607	0.607	113/407	0.278
SCA3_SP803280_c104339_g1_i3_m.83754	SCA4_evm.model.SCSP803280_000014704.2	EBLOSUM80	10	0.5	401	213/401	0.531	0.651	0.651	70/401	0.175
SSP_Sspon.001B0016860	SSP_Sspon.002B0003380	EBLOSUM80	10	0.5	446	237/446	0.531	0.643	0.643	81/446	0.182
SSP_Sspon.001B0016860	SSP_Sspon.008C0014600	EBLOSUM80	10	0.5	446	237/446	0.531	0.643	0.643	81/446	0.182
SSP_Sspon.001C0013510	SSP_Sspon.002B0003380	EBLOSUM80	10	0.5	446	237/446	0.531	0.65	0.65	74/446	0.166
SSP_Sspon.001C0013510	SSP_Sspon.008C0014600	EBLOSUM80	10	0.5	446	237/446	0.531	0.65	0.65	74/446	0.166
SSP_Sspon.002C0004070	SSP_Sspon.006D0009100	EBLOSUM80	10	0.5	414	220/414	0.531	0.65	0.65	78/414	0.188
SSP_Sspon.004B0002840	SSP_Sspon.006C0009290	EBLOSUM80	10	0.5	407	216/407	0.531	0.607	0.607	113/407	0.278
SSP_Sspon.006A0008922	SSP_Sspon.008C0014631	EBLOSUM80	10	0.5	452	240/452	0.531	0.631	0.631	106/452	0.235
SSP_Sspon.008A0014460	SSP_Sspon.008C0014600	EBLOSUM80	10	0.5	401	213/401	0.531	0.531	0.531	187/401	0.466
SAC2_1_SUGdenovo0588373.p1	SSP_Sspon.002C0020971	EBLOSUM80	10	0.5	387	205/387	0.53	0.574	0.574	153/387	0.395
SCA1_1_Sh04_p021630	SSP_Sspon.002A0020150	EBLOSUM80	10	0.5	404	214/404	0.53	0.656	0.656	72/404	0.178
SCA2_1_c85539f1p01589.p2	SSP_Sspon.002C0020971	EBLOSUM80	10	0.5	389	206/389	0.53	0.625	0.625	92/389	0.237
SCA3_SP803280_c83905_g3_i1_m.30611	SSP_Sspon.006C0009290	EBLOSUM80	10	0.5	428	227/428	0.53	0.64	0.64	90/428	0.21
SCA4_evm.model.SCSP803280_000125760.1	SSP_Sspon.006C0009290	EBLOSUM80	10	0.5	445	236/445	0.53	0.636	0.636	97/445	0.218
SSP_Sspon.002C0020971	SSP_Sspon.004B0002840	EBLOSUM80	10	0.5	389	206/389	0.53	0.625	0.625	92/389	0.237
SSP_Sspon.004A0004010	SSP_Sspon.006C0009290	EBLOSUM80	10	0.5	445	236/445	0.53	0.636	0.636	97/445	0.218
SAC2_1_SUGdenovo0588385.p2	SCA1_2_Sh_032N03_p000060	EBLOSUM80	10	0.5	456	241/456	0.529	0.627	0.627	114/456	0.25
SAC2_1_SUGdenovo0588385.p2	SSP_Sspon.006A0008922	EBLOSUM80	10	0.5	456	241/456	0.529	0.627	0.627	114/456	0.25
SCA1_2_Sh_043E08_p000030	SCA4_evm.model.SCSP803280_000012916.3	EBLOSUM80	10	0.5	410	217/410	0.529	0.646	0.646	74/410	0.18
SCA1_2_Sh_210A15_p000030	SCA2_1_c72120f1p11566.p1	EBLOSUM80	10	0.5	393	208/393	0.529	0.636	0.636	88/393	0.224
SCA1_2_Sh_226M10_p000070	SSP_Sspon.008B0015090	EBLOSUM80	10	0.5	420	222/420	0.529	0.533	0.533	194/420	0.462
SCA2_1_c17452f3p31617.p1	SCA4_evm.model.SCSP803280_000012916.3	EBLOSUM80	10	0.5	410	217/410	0.529	0.646	0.646	74/410	0.18
SCA2_1_c31257f1p01692.p1	SSP_Sspon.002A0009891	EBLOSUM80	10	0.5	393	208/393	0.529	0.644	0.644	67/393	0.17
SCA2_1_c38373f6p31704.p1	SCA4_evm.model.SCSP803280_000012916.3	EBLOSUM80	10	0.5	410	217/410	0.529	0.646	0.646	74/410	0.18
SCA2_1_c72120f1p11566.p1	SSP_Sspon.001C0013532	EBLOSUM80	10	0.5	393	208/393	0.529	0.636	0.636	88/393	0.224
SCA2_1_c75653f1p01547.p1	SCA4_evm.model.SCSP803280_000000403.3	EBLOSUM80	10	0.5	418	221/418	0.529	0.656	0.656	64/418	0.153
SCA2_1_c88966f1p01811.p1	SCA4_evm.model.SCSP803280_000012916.3	EBLOSUM80	10	0.5	410	217/410	0.529	0.644	0.644	74/410	0.18
SSP_Sspon.002B0003380	SSP_Sspon.008B0015090	EBLOSUM80	10	0.5	420	222/420	0.529	0.533	0.533	194/420	0.462
SSP_Sspon.002B0003390	SSP_Sspon.004D0009820	EBLOSUM80	10	0.5	459	243/459	0.529	0.608	0.608	132/459	0.288
SSP_Sspon.008B0015090	SSP_Sspon.008C0014600	EBLOSUM80	10	0.5	420	222/420	0.529	0.533	0.533	194/420	0.462
SAC2_1_SUGdenovo0588378.p1	SSP_Sspon.008C0014610	EBLOSUM80	10	0.5	424	224/424	0.528	0.592	0.592	144/424	0.34
SCA1_1_Sh02_p011680	SCA2_1_c15202f1p01451.p1	EBLOSUM80	10	0.5	405	214/405	0.528	0.652	0.652	66/405	0.163
SCA1_1_Sh02_p011680	SCA3_SP803280_c109234_g1_i4_m.105886	EBLOSUM80	10	0.5	409	216/409	0.528	0.638	0.638	74/409	0.181
SCA1_2_Sh_223D02_p000060	SSP_Sspon.001C0013510	EBLOSUM80	10	0.5	428	226/428	0.528	0.547	0.547	186/428	0.435
SCA2_1_c85086f1p11620.p2	SSP_Sspon.001C0013510	EBLOSUM80	10	0.5	428	226/428	0.528	0.547	0.547	186/428	0.435
SCA2_1_c85539f1p01589.p2	SSP_Sspon.008B0015090	EBLOSUM80	10	0.5	320	169/320	0.528	0.619	0.619	95/320	0.297
SCA3_SP803280_c109234_g1_i4_m.105886	SSP_Sspon.002B0017730	EBLOSUM80	10	0.5	415	219/415	0.528	0.658	0.658	61/415	0.147
SSP_Sspon.004B0002840	SSP_Sspon.008B0015090	EBLOSUM80	10	0.5	320	169/320	0.528	0.619	0.619	95/320	0.297
SAC2_1_SUGdenovo0588373.p1	SSP_Sspon.001D0018021	EBLOSUM80	10	0.5	387	204/387	0.527	0.574	0.574	153/387	0.395
SCA1_2_Sh_210F11_p000130	SCA4_evm.model.SCSP803280_000012916.3	EBLOSUM80	10	0.5	412	217/412	0.527	0.648	0.648	78/412	0.189
SCA1_2_Sh_226M10_p000070	SCA4_evm.model.SCSP803280_000048991.1	EBLOSUM80	10	0.5	427	225/427	0.527	0.642	0.642	93/427	0.218
SCA2_1_c4799f1p2952.p1	SSP_Sspon.008A0014460	EBLOSUM80	10	0.5	245	129/245	0.527	0.62	0.62	46/245	0.188
SCA2_1_c85539f1p01589.p2	SSP_Sspon.001D0018021	EBLOSUM80	10	0.5	389	205/389	0.527	0.622	0.622	92/389	0.237
SCA3_SP803280_c104339_g1_i3_m.83754	SCA4_evm.model.SCSP803280_000012916.3	EBLOSUM80	10	0.5	410	216/410	0.527	0.644	0.644	74/410	0.18
SCA4_evm.model.SCSP803280_000048991.1	SSP_Sspon.002B0003380	EBLOSUM80	10	0.5	427	225/427	0.527	0.642	0.642	93/427	0.218
SCA4_evm.model.SCSP803280_000048991.1	SSP_Sspon.008C0014600	EBLOSUM80	10	0.5	427	225/427	0.527	0.642	0.642	93/427	0.218
SCA4_evm.model.SCSP803280_000125760.1	SSP_Sspon.002B0017730	EBLOSUM80	10	0.5	444	234/444	0.527	0.633	0.633	87/444	0.196
SSP_Sspon.001D0018021	SSP_Sspon.004B0002840	EBLOSUM80	10	0.5	389	205/389	0.527	0.622	0.622	92/389	0.237
SSP_Sspon.002B0003370	SSP_Sspon.006C0009290	EBLOSUM80	10	0.5	452	238/452	0.527	0.622	0.622	119/452	0.263
SSP_Sspon.002B0017730	SSP_Sspon.004A0004010	EBLOSUM80	10	0.5	444	234/444	0.527	0.633	0.633	87/444	0.196
SCA1_1_Sh04_p021630	SSP_Sspon.002A0009891	EBLOSUM80	10	0.5	392	206/392	0.526	0.633	0.633	77/392	0.196
SCA2_1_c31257f1p01692.p1	SCA2_1_c75653f1p01547.p1	EBLOSUM80	10	0.5	418	220/418	0.526	0.651	0.651	64/418	0.153
SCA2_1_c72120f1p11566.p1	SCA3_SP803280_c83905_g3_i1_m.30611	EBLOSUM80	10	0.5	382	201/382	0.526	0.634	0.634	87/382	0.228
SCA2_1_c72120f1p11566.p1	SSP_Sspon.002B0003370	EBLOSUM80	10	0.5	399	210/399	0.526	0.624	0.624	102/399	0.256
SCA4_evm.model.SCSP803280_000000403.3	SCA4_evm.model.SCSP803280_000014704.2	EBLOSUM80	10	0.5	401	211/401	0.526	0.648	0.648	70/401	0.175
SSP_Sspon.001B0016860	SSP_Sspon.002C0004070	EBLOSUM80	10	0.5	445	234/445	0.526	0.618	0.618	118/445	0.265
SCA1_1_Sh02_p021560	SCA1_2_Sh_226M10_p000070	EBLOSUM80	10	0.5	427	224/427	0.525	0.639	0.639	93/427	0.218
SCA1_1_Sh02_p021560	SSP_Sspon.002B0003380	EBLOSUM80	10	0.5	427	224/427	0.525	0.639	0.639	93/427	0.218
SCA1_1_Sh02_p021560	SSP_Sspon.008C0014600	EBLOSUM80	10	0.5	427	224/427	0.525	0.639	0.639	93/427	0.218
SCA1_2_Sh_226M10_p000070	SCA4_evm.model.SCSP803280_000005249.2	EBLOSUM80	10	0.5	434	228/434	0.525	0.634	0.634	101/434	0.233
SCA2_1_c72120f1p11566.p1	SSP_Sspon.008A0014460	EBLOSUM80	10	0.5	316	166/316	0.525	0.592	0.592	106/316	0.335
SCA4_evm.model.SCSP803280_000005249.2	SSP_Sspon.002B0003380	EBLOSUM80	10	0.5	434	228/434	0.525	0.634	0.634	101/434	0.233
SCA4_evm.model.SCSP803280_000005249.2	SSP_Sspon.008C0014600	EBLOSUM80	10	0.5	434	228/434	0.525	0.634	0.634	101/434	0.233
SCA1_1_Sh02_p011680	SSP_Sspon.008C0014610	EBLOSUM80	10	0.5	456	239/456	0.524	0.612	0.612	116/456	0.254
SCA1_2_Sh_210A15_p000030	SSP_Sspon.002C0020971	EBLOSUM80	10	0.5	424	222/424	0.524	0.639	0.639	76/424	0.179
SCA4_evm.model.SCSP803280_000020517.1	SSP_Sspon.008B0015090	EBLOSUM80	10	0.5	267	140/267	0.524	0.625	0.625	51/267	0.191
SSP_Sspon.001C0013532	SSP_Sspon.002C0020971	EBLOSUM80	10	0.5	424	222/424	0.524	0.639	0.639	76/424	0.179
SAC2_1_SUGdenovo0588378.p1	SCA3_SP803280_c109234_g1_i4_m.105886	EBLOSUM80	10	0.5	371	194/371	0.523	0.62	0.62	90/371	0.243
SAC2_1_SUGdenovo0588378.p1	SCA4_evm.model.SCSP803280_000005249.2	EBLOSUM80	10	0.5	371	194/371	0.523	0.631	0.631	84/371	0.226
SCA1_2_Sh_210A15_p000030	SSP_Sspon.001A0013230	EBLOSUM80	10	0.5	386	202/386	0.523	0.526	0.526	183/386	0.474
SCA1_2_Sh_225I16_p000080	SSP_Sspon.008C0014610	EBLOSUM80	10	0.5	451	236/451	0.523	0.61	0.61	119/451	0.264
SCA2_1_c52116f1p11616.p1	SSP_Sspon.006D0008960	EBLOSUM80	10	0.5	419	219/419	0.523	0.63	0.63	81/419	0.193
SCA2_1_c56703f1p11794.p1	SSP_Sspon.002A0009891	EBLOSUM80	10	0.5	392	205/392	0.523	0.635	0.635	77/392	0.196
SCA2_1_c85539f1p01589.p2	SSP_Sspon.008A0014460	EBLOSUM80	10	0.5	304	159/304	0.523	0.609	0.609	94/304	0.309
SCA4_evm.model.SCSP803280_000005249.2	SSP_Sspon.002C0003900	EBLOSUM80	10	0.5	455	238/455	0.523	0.611	0.611	126/455	0.277
SSP_Sspon.001A0013230	SSP_Sspon.001C0013532	EBLOSUM80	10	0.5	386	202/386	0.523	0.526	0.526	183/386	0.474
SSP_Sspon.001C0013510	SSP_Sspon.002C0004070	EBLOSUM80	10	0.5	449	235/449	0.523	0.617	0.617	119/449	0.265
SSP_Sspon.004B0002840	SSP_Sspon.008A0014460	EBLOSUM80	10	0.5	304	159/304	0.523	0.609	0.609	94/304	0.309
SCA1_2_Sh_210A15_p000030	SSP_Sspon.001D0018021	EBLOSUM80	10	0.5	427	223/427	0.522	0.642	0.642	82/427	0.192
SCA1_2_Sh_225I16_p000080	SSP_Sspon.002C0004070	EBLOSUM80	10	0.5	406	212/406	0.522	0.633	0.633	79/406	0.195
SCA1_2_Sh_226M10_p000070	SCA2_1_c15202f1p01451.p1	EBLOSUM80	10	0.5	427	223/427	0.522	0.637	0.637	93/427	0.218
SCA1_2_Sh_226M10_p000070	SSP_Sspon.001A0013240	EBLOSUM80	10	0.5	427	223/427	0.522	0.637	0.637	93/427	0.218
SCA2_1_c15202f1p01451.p1	SSP_Sspon.002B0003380	EBLOSUM80	10	0.5	427	223/427	0.522	0.637	0.637	93/427	0.218
SCA2_1_c15202f1p01451.p1	SSP_Sspon.008C0014600	EBLOSUM80	10	0.5	427	223/427	0.522	0.637	0.637	93/427	0.218
SCA2_1_c48598f1p01601.p1	SSP_Sspon.002A0009891	EBLOSUM80	10	0.5	393	205/393	0.522	0.631	0.631	79/393	0.201
SCA4_evm.model.SCSP803280_000000403.3	SCA4_evm.model.SCSP803280_000012916.3	EBLOSUM80	10	0.5	410	214/410	0.522	0.641	0.641	74/410	0.18
SSP_Sspon.001A0013240	SSP_Sspon.002B0003380	EBLOSUM80	10	0.5	427	223/427	0.522	0.637	0.637	93/427	0.218
SSP_Sspon.001A0013240	SSP_Sspon.008C0014600	EBLOSUM80	10	0.5	427	223/427	0.522	0.637	0.637	93/427	0.218
SSP_Sspon.001C0013532	SSP_Sspon.001D0018021	EBLOSUM80	10	0.5	427	223/427	0.522	0.642	0.642	82/427	0.192
SSP_Sspon.002B0003370	SSP_Sspon.002B0017730	EBLOSUM80	10	0.5	448	234/448	0.522	0.627	0.627	103/448	0.23
SCA1_2_Sh_210A15_p000030	SSP_Sspon.006C0009290	EBLOSUM80	10	0.5	445	232/445	0.521	0.629	0.629	103/445	0.231
SCA1_2_Sh_210F11_p000130	SCA1_2_Sh_224G18_p000040	EBLOSUM80	10	0.5	403	210/403	0.521	0.64	0.64	68/403	0.169
SCA1_2_Sh_224G18_p000040	SCA2_1_c38373f6p31704.p1	EBLOSUM80	10	0.5	407	212/407	0.521	0.634	0.634	76/407	0.187
SCA1_2_Sh_224G18_p000040	SCA3_SP803280_c104339_g1_i3_m.83754	EBLOSUM80	10	0.5	403	210/403	0.521	0.638	0.638	68/403	0.169
SCA2_1_c31257f1p01692.p1	SCA4_evm.model.SCSP803280_000014704.2	EBLOSUM80	10	0.5	403	210/403	0.521	0.645	0.645	74/403	0.184
SCA2_1_c4799f1p2952.p1	SSP_Sspon.006D0008960	EBLOSUM80	10	0.5	384	200/384	0.521	0.542	0.542	163/384	0.424
SSP_Sspon.001B0016860	SSP_Sspon.008C0014610	EBLOSUM80	10	0.5	457	238/457	0.521	0.628	0.628	92/457	0.201
SSP_Sspon.001C0013510	SSP_Sspon.008C0014610	EBLOSUM80	10	0.5	457	238/457	0.521	0.635	0.635	85/457	0.186
SSP_Sspon.001C0013532	SSP_Sspon.006C0009290	EBLOSUM80	10	0.5	445	232/445	0.521	0.629	0.629	103/445	0.231
SCA1_2_Sh_032N03_p000060	SCA1_2_Sh_210F11_p000130	EBLOSUM80	10	0.5	406	211/406	0.52	0.64	0.64	71/406	0.175
SCA1_2_Sh_032N03_p000060	SCA2_1_c38373f6p31704.p1	EBLOSUM80	10	0.5	410	213/410	0.52	0.634	0.634	79/410	0.193
SCA1_2_Sh_032N03_p000060	SCA3_SP803280_c104339_g1_i3_m.83754	EBLOSUM80	10	0.5	406	211/406	0.52	0.638	0.638	71/406	0.175
SCA1_2_Sh_210F11_p000130	SSP_Sspon.006A0008922	EBLOSUM80	10	0.5	406	211/406	0.52	0.64	0.64	71/406	0.175
SCA2_1_c31257f1p01692.p1	SCA4_evm.model.SCSP803280_000012916.3	EBLOSUM80	10	0.5	410	213/410	0.52	0.637	0.637	74/410	0.18
SCA2_1_c38373f6p31704.p1	SSP_Sspon.006A0008922	EBLOSUM80	10	0.5	410	213/410	0.52	0.634	0.634	79/410	0.193
SCA3_SP803280_c104339_g1_i3_m.83754	SSP_Sspon.006A0008922	EBLOSUM80	10	0.5	406	211/406	0.52	0.638	0.638	71/406	0.175
SAC2_1_SUGdenovo0588383.p1	SSP_Sspon.006C0009290	EBLOSUM80	10	0.5	445	231/445	0.519	0.622	0.622	100/445	0.225
SCA1_2_Sh_224G18_p000040	SCA2_1_c88966f1p01811.p1	EBLOSUM80	10	0.5	403	209/403	0.519	0.64	0.64	68/403	0.169
SCA2_1_c56703f1p11794.p1	SSP_Sspon.006C0009300	EBLOSUM80	10	0.5	405	210/405	0.519	0.654	0.654	68/405	0.168
SCA4_evm.model.SCSP803280_000048991.1	SSP_Sspon.002B0017730	EBLOSUM80	10	0.5	418	217/418	0.519	0.636	0.636	67/418	0.16
SAC2_1_SUGdenovo0588385.p2	SSP_Sspon.006D0009100	EBLOSUM80	10	0.5	469	243/469	0.518	0.614	0.614	127/469	0.271
SCA1_1_Sh02_p011680	SSP_Sspon.002B0003370	EBLOSUM80	10	0.5	436	226/436	0.518	0.619	0.619	104/436	0.239
SCA1_1_Sh04_p021630	SSP_Sspon.006C0009300	EBLOSUM80	10	0.5	407	211/407	0.518	0.656	0.656	72/407	0.177
SCA1_2_Sh_043E08_p000030	SCA1_2_Sh_224G18_p000040	EBLOSUM80	10	0.5	407	211/407	0.518	0.634	0.634	76/407	0.187
SCA1_2_Sh_224G18_p000040	SCA2_1_c17452f3p31617.p1	EBLOSUM80	10	0.5	407	211/407	0.518	0.631	0.631	76/407	0.187
SCA2_1_c56703f1p11794.p1	SCA2_1_c75653f1p01547.p1	EBLOSUM80	10	0.5	419	217/419	0.518	0.64	0.64	78/419	0.186
SCA3_SP803280_c102057_g1_i4_m.74365	SSP_Sspon.001B0016860	EBLOSUM80	10	0.5	436	226/436	0.518	0.624	0.624	95/436	0.218
SCA3_SP803280_c102057_g1_i4_m.74365	SSP_Sspon.001C0013510	EBLOSUM80	10	0.5	438	227/438	0.518	0.623	0.623	92/438	0.21
SCA3_SP803280_c109234_g1_i4_m.105886	SSP_Sspon.008C0014610	EBLOSUM80	10	0.5	434	225/434	0.518	0.629	0.629	96/434	0.221
SCA3_SP803280_c110556_g1_i2_m.112799	SSP_Sspon.006D0008960	EBLOSUM80	10	0.5	419	217/419	0.518	0.632	0.632	81/419	0.193
SCA3_SP803280_c83905_g3_i1_m.30611	SSP_Sspon.002C0003900	EBLOSUM80	10	0.5	454	235/454	0.518	0.61	0.61	125/454	0.275
SCA4_evm.model.SCSP803280_000014704.2	SSP_Sspon.006D0008960	EBLOSUM80	10	0.5	413	214/413	0.518	0.622	0.622	85/413	0.206
SCA5_SCEPLR1051A07.g.p1	SSP_Sspon.004D0009820	EBLOSUM80	10	0.5	434	225/434	0.518	0.523	0.523	199/434	0.459
SAC2_1_SUGdenovo0588378.p1	SCA4_evm.model.SCSP803280_000020517.1	EBLOSUM80	10	0.5	294	152/294	0.517	0.605	0.605	58/294	0.197
SCA1_1_Sh02_p011680	SCA4_evm.model.SCSP803280_000125760.1	EBLOSUM80	10	0.5	439	227/439	0.517	0.617	0.617	102/439	0.232
SCA1_1_Sh02_p011680	SSP_Sspon.004A0004010	EBLOSUM80	10	0.5	439	227/439	0.517	0.617	0.617	102/439	0.232
SCA1_1_Sh02_p021560	SSP_Sspon.002B0017730	EBLOSUM80	10	0.5	418	216/418	0.517	0.634	0.634	67/418	0.16
SCA1_2_Sh_032N03_p000060	SCA1_2_Sh_043E08_p000030	EBLOSUM80	10	0.5	410	212/410	0.517	0.634	0.634	79/410	0.193
SCA1_2_Sh_032N03_p000060	SCA2_1_c17452f3p31617.p1	EBLOSUM80	10	0.5	410	212/410	0.517	0.632	0.632	79/410	0.193
SCA1_2_Sh_032N03_p000060	SCA2_1_c88966f1p01811.p1	EBLOSUM80	10	0.5	406	210/406	0.517	0.64	0.64	71/406	0.175
SCA1_2_Sh_043E08_p000030	SSP_Sspon.006A0008922	EBLOSUM80	10	0.5	410	212/410	0.517	0.634	0.634	79/410	0.193
SCA2_1_c17452f3p31617.p1	SSP_Sspon.006A0008922	EBLOSUM80	10	0.5	410	212/410	0.517	0.632	0.632	79/410	0.193
SCA2_1_c48598f1p01601.p1	SCA2_1_c75653f1p01547.p1	EBLOSUM80	10	0.5	418	216/418	0.517	0.648	0.648	76/418	0.182
SCA2_1_c88966f1p01811.p1	SSP_Sspon.006A0008922	EBLOSUM80	10	0.5	406	210/406	0.517	0.64	0.64	71/406	0.175
SCA4_evm.model.SCSP803280_000012916.3	SSP_Sspon.006D0008960	EBLOSUM80	10	0.5	422	218/422	0.517	0.618	0.618	89/422	0.211
SSP_Sspon.001A0013240	SSP_Sspon.002B0017730	EBLOSUM80	10	0.5	418	216/418	0.517	0.632	0.632	67/418	0.16
SSP_Sspon.001D0018021	SSP_Sspon.002C0004070	EBLOSUM80	10	0.5	412	213/412	0.517	0.648	0.648	76/412	0.184
SSP_Sspon.002A0009891	SSP_Sspon.006D0008960	EBLOSUM80	10	0.5	406	210/406	0.517	0.628	0.628	84/406	0.207
SAC2_1_SUGdenovo0588385.p2	SCA1_1_Sh02_p011680	EBLOSUM80	10	0.5	457	236/457	0.516	0.613	0.613	107/457	0.234
SAC2_1_SUGdenovo0588385.p2	SSP_Sspon.002C0020971	EBLOSUM80	10	0.5	461	238/461	0.516	0.607	0.607	113/461	0.245
SCA1_1_Sh10_p007900	SCA3_SP803280_c83905_g3_i1_m.30611	EBLOSUM80	10	0.5	463	239/463	0.516	0.605	0.605	125/463	0.27
SCA1_2_Sh_224G18_p000040	SCA4_evm.model.SCSP803280_000000403.3	EBLOSUM80	10	0.5	403	208/403	0.516	0.635	0.635	68/403	0.169
SCA2_1_c85539f1p01589.p2	SSP_Sspon.008C0014600	EBLOSUM80	10	0.5	411	212/411	0.516	0.603	0.603	121/411	0.294
SCA4_evm.model.SCSP803280_000005249.2	SSP_Sspon.002B0017730	EBLOSUM80	10	0.5	426	220/426	0.516	0.634	0.634	77/426	0.181
SCA4_evm.model.SCSP803280_000048991.1	SSP_Sspon.008C0014610	EBLOSUM80	10	0.5	438	226/438	0.516	0.626	0.626	104/438	0.237
SSP_Sspon.001A0008971	SSP_Sspon.002C0004070	EBLOSUM80	10	0.5	411	212/411	0.516	0.618	0.618	93/411	0.226
SSP_Sspon.002A0020150	SSP_Sspon.006D0008960	EBLOSUM80	10	0.5	419	216/419	0.516	0.63	0.63	81/419	0.193
SSP_Sspon.002B0017730	SSP_Sspon.002C0004070	EBLOSUM80	10	0.5	417	215/417	0.516	0.652	0.652	63/417	0.151
SSP_Sspon.004B0002840	SSP_Sspon.008C0014600	EBLOSUM80	10	0.5	411	212/411	0.516	0.603	0.603	121/411	0.294
SSP_Sspon.006D0009100	SSP_Sspon.008C0014631	EBLOSUM80	10	0.5	469	242/469	0.516	0.614	0.614	127/469	0.271
SAC2_1_SUGdenovo0588378.p1	SSP_Sspon.002B0003370	EBLOSUM80	10	0.5	392	202/392	0.515	0.61	0.61	108/392	0.276
SAC2_1_SUGdenovo0588383.p1	SSP_Sspon.002B0017730	EBLOSUM80	10	0.5	439	226/439	0.515	0.626	0.626	80/439	0.182
SAC2_1_SUGdenovo0588385.p2	SSP_Sspon.001D0018021	EBLOSUM80	10	0.5	464	239/464	0.515	0.603	0.603	119/464	0.256
SCA1_1_Sh02_p011680	SCA3_SP803280_c83905_g3_i1_m.30611	EBLOSUM80	10	0.5	412	212/412	0.515	0.641	0.641	75/412	0.182
SCA1_1_Sh02_p021560	SCA1_1_Sh10_p007900	EBLOSUM80	10	0.5	468	241/468	0.515	0.605	0.605	140/468	0.299
SCA1_1_Sh04_p021630	SCA2_1_c75653f1p01547.p1	EBLOSUM80	10	0.5	421	217/421	0.515	0.641	0.641	82/421	0.195
SCA1_2_Sh_032N03_p000060	SCA4_evm.model.SCSP803280_000000403.3	EBLOSUM80	10	0.5	406	209/406	0.515	0.635	0.635	71/406	0.175
SCA1_2_Sh_223D02_p000060	SCA4_evm.model.SCSP803280_000020517.1	EBLOSUM80	10	0.5	268	138/268	0.515	0.623	0.623	45/268	0.168
SCA2_1_c17452f3p31617.p1	SSP_Sspon.002C0020971	EBLOSUM80	10	0.5	410	211/410	0.515	0.632	0.632	68/410	0.166
SCA2_1_c38373f6p31704.p1	SSP_Sspon.002C0020971	EBLOSUM80	10	0.5	410	211/410	0.515	0.632	0.632	68/410	0.166
SCA2_1_c85086f1p11620.p2	SCA4_evm.model.SCSP803280_000020517.1	EBLOSUM80	10	0.5	268	138/268	0.515	0.623	0.623	45/268	0.168
SCA2_1_c88966f1p01811.p1	SSP_Sspon.002C0020971	EBLOSUM80	10	0.5	410	211/410	0.515	0.629	0.629	68/410	0.166
SCA4_evm.model.SCSP803280_000000403.3	SSP_Sspon.006A0008922	EBLOSUM80	10	0.5	406	209/406	0.515	0.635	0.635	71/406	0.175
SCA4_evm.model.SCSP803280_000005249.2	SSP_Sspon.008C0014610	EBLOSUM80	10	0.5	445	229/445	0.515	0.618	0.618	112/445	0.252
SCA1_1_Sh02_p011680	SSP_Sspon.008C0014631	EBLOSUM80	10	0.5	457	235/457	0.514	0.613	0.613	107/457	0.234
SCA1_1_Sh02_p021560	SSP_Sspon.008C0014610	EBLOSUM80	10	0.5	438	225/438	0.514	0.623	0.623	104/438	0.237
SCA2_1_c48598f1p01601.p1	SCA4_evm.model.SCSP803280_000014704.2	EBLOSUM80	10	0.5	403	207/403	0.514	0.633	0.633	86/403	0.213
SSP_Sspon.002B0003390	SSP_Sspon.006A0008591	EBLOSUM80	10	0.5	444	228/444	0.514	0.583	0.583	148/444	0.333
SSP_Sspon.002C0020971	SSP_Sspon.008C0014631	EBLOSUM80	10	0.5	461	237/461	0.514	0.607	0.607	113/461	0.245
SSP_Sspon.006C0009300	SSP_Sspon.006D0008960	EBLOSUM80	10	0.5	418	215/418	0.514	0.624	0.624	73/418	0.175
SAC2_1_SUGdenovo0588378.p1	SCA1_1_Sh02_p021560	EBLOSUM80	10	0.5	374	192/374	0.513	0.615	0.615	96/374	0.257
SAC2_1_SUGdenovo0588378.p1	SCA4_evm.model.SCSP803280_000048991.1	EBLOSUM80	10	0.5	374	192/374	0.513	0.615	0.615	96/374	0.257
SAC2_1_SUGdenovo0588378.p1	SSP_Sspon.001D0014570	EBLOSUM80	10	0.5	304	156/304	0.513	0.615	0.615	82/304	0.27
SAC2_1_SUGdenovo0588385.p2	SCA3_SP803280_c102057_g1_i4_m.74365	EBLOSUM80	10	0.5	460	236/460	0.513	0.604	0.604	130/460	0.283
SCA1_2_Sh_032N03_p000060	SSP_Sspon.002C0003900	EBLOSUM80	10	0.5	454	233/454	0.513	0.595	0.595	115/454	0.253
SCA1_2_Sh_226M10_p000070	SCA2_1_c85539f1p01589.p2	EBLOSUM80	10	0.5	411	211/411	0.513	0.601	0.601	121/411	0.294
SCA1_2_Sh_226M10_p000070	SSP_Sspon.004B0002840	EBLOSUM80	10	0.5	411	211/411	0.513	0.601	0.601	121/411	0.294
SCA2_1_c74308f1p02376.p1	SSP_Sspon.006D0008960	EBLOSUM80	10	0.5	396	203/396	0.513	0.545	0.545	157/396	0.396
SCA2_1_c85539f1p01589.p2	SSP_Sspon.002B0003380	EBLOSUM80	10	0.5	411	211/411	0.513	0.601	0.601	121/411	0.294
SCA3_SP803280_c102057_g1_i4_m.74365	SSP_Sspon.008C0014631	EBLOSUM80	10	0.5	460	236/460	0.513	0.604	0.604	130/460	0.283
SSP_Sspon.001D0018021	SSP_Sspon.008C0014631	EBLOSUM80	10	0.5	464	238/464	0.513	0.603	0.603	119/464	0.256
SSP_Sspon.002B0003380	SSP_Sspon.004B0002840	EBLOSUM80	10	0.5	411	211/411	0.513	0.601	0.601	121/411	0.294
SSP_Sspon.002C0003900	SSP_Sspon.006A0008922	EBLOSUM80	10	0.5	454	233/454	0.513	0.595	0.595	115/454	0.253
SCA1_1_Sh10_p007900	SCA2_1_c15202f1p01451.p1	EBLOSUM80	10	0.5	469	240/469	0.512	0.599	0.599	142/469	0.303
SCA1_1_Sh10_p007900	SCA4_evm.model.SCSP803280_000048991.1	EBLOSUM80	10	0.5	469	240/469	0.512	0.601	0.601	142/469	0.303
SCA1_2_Sh_043E08_p000030	SSP_Sspon.002C0020971	EBLOSUM80	10	0.5	410	210/410	0.512	0.632	0.632	68/410	0.166
SCA1_2_Sh_210A15_p000030	SSP_Sspon.002B0017730	EBLOSUM80	10	0.5	434	222/434	0.512	0.638	0.638	73/434	0.168
SCA2_1_c15202f1p01451.p1	SSP_Sspon.002B0017730	EBLOSUM80	10	0.5	418	214/418	0.512	0.632	0.632	67/418	0.16
SCA2_1_c72120f1p11566.p1	SSP_Sspon.002C0004070	EBLOSUM80	10	0.5	389	199/389	0.512	0.614	0.614	104/389	0.267
SCA3_SP803280_c104339_g1_i3_m.83754	SSP_Sspon.002C0020971	EBLOSUM80	10	0.5	410	210/410	0.512	0.629	0.629	68/410	0.166
SSP_Sspon.001C0013532	SSP_Sspon.002B0017730	EBLOSUM80	10	0.5	434	222/434	0.512	0.638	0.638	73/434	0.168
SAC2_1_SUGdenovo0588378.p1	SSP_Sspon.001A0013240	EBLOSUM80	10	0.5	374	191/374	0.511	0.612	0.612	96/374	0.257
SCA1_2_Sh_224G18_p000040	SCA2_1_c31257f1p01692.p1	EBLOSUM80	10	0.5	403	206/403	0.511	0.63	0.63	68/403	0.169
SCA1_2_Sh_225I16_p000080	SCA2_1_c56703f1p11794.p1	EBLOSUM80	10	0.5	401	205/401	0.511	0.626	0.626	77/401	0.192
SCA1_2_Sh_226M10_p000070	SSP_Sspon.002C0004070	EBLOSUM80	10	0.5	436	223/436	0.511	0.615	0.615	109/436	0.25
SCA2_1_c15202f1p01451.p1	SSP_Sspon.008C0014610	EBLOSUM80	10	0.5	438	224/438	0.511	0.621	0.621	104/438	0.237
SCA3_SP803280_c102057_g1_i4_m.74365	SSP_Sspon.002C0003900	EBLOSUM80	10	0.5	446	228/446	0.511	0.603	0.603	107/446	0.24
SSP_Sspon.001A0013240	SSP_Sspon.008C0014610	EBLOSUM80	10	0.5	438	224/438	0.511	0.621	0.621	104/438	0.237
SSP_Sspon.002B0003380	SSP_Sspon.002C0004070	EBLOSUM80	10	0.5	436	223/436	0.511	0.615	0.615	109/436	0.25
SCA1_1_Sh10_p007900	SSP_Sspon.001A0013240	EBLOSUM80	10	0.5	469	239/469	0.51	0.597	0.597	142/469	0.303
SCA1_2_Sh_032N03_p000060	SCA2_1_c31257f1p01692.p1	EBLOSUM80	10	0.5	406	207/406	0.51	0.631	0.631	71/406	0.175
SCA1_2_Sh_210F11_p000130	SCA3_SP803280_c102057_g1_i4_m.74365	EBLOSUM80	10	0.5	404	206/404	0.51	0.629	0.629	75/404	0.186
SCA1_2_Sh_224G18_p000040	SSP_Sspon.002C0003900	EBLOSUM80	10	0.5	449	229/449	0.51	0.599	0.599	108/449	0.241
SCA2_1_c31257f1p01692.p1	SSP_Sspon.006A0008922	EBLOSUM80	10	0.5	406	207/406	0.51	0.631	0.631	71/406	0.175
SCA2_1_c38373f6p31704.p1	SCA3_SP803280_c102057_g1_i4_m.74365	EBLOSUM80	10	0.5	408	208/408	0.51	0.623	0.623	83/408	0.203
SCA2_1_c48598f1p01601.p1	SCA4_evm.model.SCSP803280_000012916.3	EBLOSUM80	10	0.5	410	209/410	0.51	0.634	0.634	86/410	0.21
SSP_Sspon.001A0017060	SSP_Sspon.002A0009891	EBLOSUM80	10	0.5	431	220/431	0.51	0.596	0.596	89/431	0.206
SSP_Sspon.002B0017730	SSP_Sspon.006C0009270	EBLOSUM80	10	0.5	463	236/463	0.51	0.562	0.562	188/463	0.406
SSP_Sspon.002C0003900	SSP_Sspon.002C0020971	EBLOSUM80	10	0.5	461	235/461	0.51	0.592	0.592	118/461	0.256
SSP_Sspon.002C0004070	SSP_Sspon.006C0009290	EBLOSUM80	10	0.5	429	219/429	0.51	0.62	0.62	95/429	0.221
SCA1_1_Sh04_p021630	SCA1_2_Sh_224G18_p000040	EBLOSUM80	10	0.5	403	205/403	0.509	0.623	0.623	80/403	0.199
SCA1_2_Sh_210A15_p000030	SCA1_2_Sh_226M10_p000070	EBLOSUM80	10	0.5	444	226/444	0.509	0.631	0.631	101/444	0.227
SCA1_2_Sh_210A15_p000030	SSP_Sspon.002B0003380	EBLOSUM80	10	0.5	444	226/444	0.509	0.631	0.631	101/444	0.227
SCA1_2_Sh_223D02_p000060	SSP_Sspon.001A0008971	EBLOSUM80	10	0.5	389	198/389	0.509	0.54	0.54	158/389	0.406
SCA1_2_Sh_226M10_p000070	SSP_Sspon.001C0013532	EBLOSUM80	10	0.5	444	226/444	0.509	0.631	0.631	101/444	0.227
SCA2_1_c85086f1p11620.p2	SSP_Sspon.001A0008971	EBLOSUM80	10	0.5	389	198/389	0.509	0.54	0.54	158/389	0.406
SCA3_SP803280_c102057_g1_i4_m.74365	SCA3_SP803280_c104339_g1_i3_m.83754	EBLOSUM80	10	0.5	407	207/407	0.509	0.617	0.617	81/407	0.199
SSP_Sspon.001C0013532	SSP_Sspon.002B0003380	EBLOSUM80	10	0.5	444	226/444	0.509	0.631	0.631	101/444	0.227
SSP_Sspon.002C0004070	SSP_Sspon.008C0014600	EBLOSUM80	10	0.5	436	222/436	0.509	0.617	0.617	109/436	0.25
SAC2_1_SUGdenovo0588378.p1	SCA2_1_c15202f1p01451.p1	EBLOSUM80	10	0.5	374	190/374	0.508	0.612	0.612	96/374	0.257
SSP_Sspon.001C0013510	SSP_Sspon.002B0003390	EBLOSUM80	10	0.5	441	224/441	0.508	0.617	0.617	109/441	0.247
SAC2_1_SUGdenovo0588373.p1	SSP_Sspon.004D0009820	EBLOSUM80	10	0.5	434	220/434	0.507	0.512	0.512	203/434	0.468
SAC2_1_SUGdenovo0588378.p1	SCA2_1_c4799f1p2952.p1	EBLOSUM80	10	0.5	298	151/298	0.507	0.594	0.594	74/298	0.248
SCA1_1_Sh02_p021560	SCA2_1_c52116f1p11616.p1	EBLOSUM80	10	0.5	408	207/408	0.507	0.627	0.627	74/408	0.181
SCA1_2_Sh_043E08_p000030	SCA3_SP803280_c102057_g1_i4_m.74365	EBLOSUM80	10	0.5	408	207/408	0.507	0.623	0.623	83/408	0.203
SCA1_2_Sh_043E08_p000030	SSP_Sspon.006C0009300	EBLOSUM80	10	0.5	416	211/416	0.507	0.639	0.639	78/416	0.188
SCA1_2_Sh_210F11_p000130	SCA2_1_c72120f1p11566.p1	EBLOSUM80	10	0.5	383	194/383	0.507	0.603	0.603	88/383	0.23
SCA1_2_Sh_210F11_p000130	SSP_Sspon.006C0009300	EBLOSUM80	10	0.5	418	212/418	0.507	0.641	0.641	82/418	0.196
SCA2_1_c17452f3p31617.p1	SCA3_SP803280_c102057_g1_i4_m.74365	EBLOSUM80	10	0.5	408	207/408	0.507	0.62	0.62	83/408	0.203
SCA2_1_c17452f3p31617.p1	SSP_Sspon.001D0018021	EBLOSUM80	10	0.5	410	208/410	0.507	0.629	0.629	68/410	0.166
SCA2_1_c17452f3p31617.p1	SSP_Sspon.006C0009300	EBLOSUM80	10	0.5	416	211/416	0.507	0.639	0.639	78/416	0.188
SCA2_1_c38373f6p31704.p1	SSP_Sspon.001D0018021	EBLOSUM80	10	0.5	410	208/410	0.507	0.629	0.629	68/410	0.166
SCA2_1_c38373f6p31704.p1	SSP_Sspon.006C0009300	EBLOSUM80	10	0.5	416	211/416	0.507	0.639	0.639	78/416	0.188
SCA2_1_c72120f1p11566.p1	SCA3_SP803280_c104339_g1_i3_m.83754	EBLOSUM80	10	0.5	383	194/383	0.507	0.601	0.601	88/383	0.23
SCA2_1_c88966f1p01811.p1	SCA3_SP803280_c102057_g1_i4_m.74365	EBLOSUM80	10	0.5	404	205/404	0.507	0.629	0.629	75/404	0.186
SCA2_1_c88966f1p01811.p1	SSP_Sspon.001D0018021	EBLOSUM80	10	0.5	410	208/410	0.507	0.627	0.627	68/410	0.166
SCA2_1_c88966f1p01811.p1	SSP_Sspon.006C0009300	EBLOSUM80	10	0.5	416	211/416	0.507	0.637	0.637	78/416	0.188
SCA4_evm.model.SCSP803280_000000403.3	SSP_Sspon.002C0020971	EBLOSUM80	10	0.5	410	208/410	0.507	0.627	0.627	68/410	0.166
SSP_Sspon.002A0009891	SSP_Sspon.002B0008462	EBLOSUM80	10	0.5	353	179/353	0.507	0.51	0.51	170/353	0.482
SCA1_1_Sh02_p011680	SSP_Sspon.002C0004070	EBLOSUM80	10	0.5	419	212/419	0.506	0.616	0.616	92/419	0.22
SCA1_1_Sh02_p021560	SCA3_SP803280_c110556_g1_i2_m.112799	EBLOSUM80	10	0.5	405	205/405	0.506	0.63	0.63	68/405	0.168
SCA1_1_Sh02_p021560	SSP_Sspon.002A0020150	EBLOSUM80	10	0.5	405	205/405	0.506	0.63	0.63	68/405	0.168
SCA1_1_Sh04_p021630	SCA1_2_Sh_225I16_p000080	EBLOSUM80	10	0.5	401	203/401	0.506	0.623	0.623	77/401	0.192
SCA1_2_Sh_224G18_p000040	SCA2_1_c56703f1p11794.p1	EBLOSUM80	10	0.5	407	206/407	0.506	0.614	0.614	88/407	0.216
SCA2_1_c38373f6p31704.p1	SCA2_1_c72120f1p11566.p1	EBLOSUM80	10	0.5	387	196/387	0.506	0.597	0.597	96/387	0.248
SCA2_1_c52116f1p11616.p1	SCA4_evm.model.SCSP803280_000048991.1	EBLOSUM80	10	0.5	407	206/407	0.506	0.636	0.636	72/407	0.177
SCA3_SP803280_c109234_g1_i4_m.105886	SCA4_evm.model.SCSP803280_000125760.1	EBLOSUM80	10	0.5	417	211/417	0.506	0.616	0.616	82/417	0.197
SCA3_SP803280_c109234_g1_i4_m.105886	SSP_Sspon.004A0004010	EBLOSUM80	10	0.5	417	211/417	0.506	0.616	0.616	82/417	0.197
SCA4_evm.model.SCSP803280_000020517.1	SSP_Sspon.001D0014570	EBLOSUM80	10	0.5	261	132/261	0.506	0.609	0.609	50/261	0.192
SSP_Sspon.001B0016860	SSP_Sspon.002B0003390	EBLOSUM80	10	0.5	441	223/441	0.506	0.61	0.61	116/441	0.263
SAC2_1_SUGdenovo0588378.p1	SCA1_2_Sh_210A15_p000030	EBLOSUM80	10	0.5	392	198/392	0.505	0.607	0.607	106/392	0.27
SAC2_1_SUGdenovo0588378.p1	SSP_Sspon.001C0013532	EBLOSUM80	10	0.5	392	198/392	0.505	0.607	0.607	106/392	0.27
SCA1_1_Sh04_p021630	SCA1_2_Sh_032N03_p000060	EBLOSUM80	10	0.5	406	205/406	0.505	0.623	0.623	83/406	0.204
SCA1_1_Sh04_p021630	SSP_Sspon.006A0008922	EBLOSUM80	10	0.5	406	205/406	0.505	0.623	0.623	83/406	0.204
SCA1_2_Sh_043E08_p000030	SSP_Sspon.001D0018021	EBLOSUM80	10	0.5	410	207/410	0.505	0.629	0.629	68/410	0.166
SCA2_1_c15202f1p01451.p1	SCA2_1_c52116f1p11616.p1	EBLOSUM80	10	0.5	408	206/408	0.505	0.625	0.625	74/408	0.181
SCA2_1_c52116f1p11616.p1	SSP_Sspon.001A0013240	EBLOSUM80	10	0.5	408	206/408	0.505	0.623	0.623	74/408	0.181
SCA3_SP803280_c104339_g1_i3_m.83754	SSP_Sspon.001D0018021	EBLOSUM80	10	0.5	410	207/410	0.505	0.627	0.627	68/410	0.166
SCA3_SP803280_c104339_g1_i3_m.83754	SSP_Sspon.006C0009300	EBLOSUM80	10	0.5	416	210/416	0.505	0.637	0.637	78/416	0.188
SCA3_SP803280_c110556_g1_i2_m.112799	SCA4_evm.model.SCSP803280_000048991.1	EBLOSUM80	10	0.5	404	204/404	0.505	0.639	0.639	66/404	0.163
SCA3_SP803280_c83905_g3_i1_m.30611	SSP_Sspon.002B0017730	EBLOSUM80	10	0.5	426	215/426	0.505	0.629	0.629	78/426	0.183
SCA4_evm.model.SCSP803280_000048991.1	SSP_Sspon.002A0020150	EBLOSUM80	10	0.5	404	204/404	0.505	0.639	0.639	66/404	0.163
SCA4_evm.model.SCSP803280_000048991.1	SSP_Sspon.002B0003370	EBLOSUM80	10	0.5	420	212/420	0.505	0.624	0.624	96/420	0.229
SSP_Sspon.001A0008971	SSP_Sspon.002B0003390	EBLOSUM80	10	0.5	408	206/408	0.505	0.613	0.613	93/408	0.228
SAC2_1_SUGdenovo0588378.p1	SSP_Sspon.002C0004070	EBLOSUM80	10	0.5	379	191/379	0.504	0.604	0.604	104/379	0.274
SCA1_1_Sh04_p021630	SCA3_SP803280_c102057_g1_i4_m.74365	EBLOSUM80	10	0.5	399	201/399	0.504	0.624	0.624	77/399	0.193
SCA1_2_Sh_043E08_p000030	SCA2_1_c72120f1p11566.p1	EBLOSUM80	10	0.5	387	195/387	0.504	0.597	0.597	96/387	0.248
SCA2_1_c15202f1p01451.p1	SCA3_SP803280_c110556_g1_i2_m.112799	EBLOSUM80	10	0.5	405	204/405	0.504	0.627	0.627	68/405	0.168
SCA2_1_c15202f1p01451.p1	SSP_Sspon.002A0020150	EBLOSUM80	10	0.5	405	204/405	0.504	0.627	0.627	68/405	0.168
SCA2_1_c17452f3p31617.p1	SCA2_1_c72120f1p11566.p1	EBLOSUM80	10	0.5	387	195/387	0.504	0.594	0.594	96/387	0.248
SCA2_1_c72120f1p11566.p1	SCA2_1_c88966f1p01811.p1	EBLOSUM80	10	0.5	383	193/383	0.504	0.603	0.603	88/383	0.23
SCA3_SP803280_c102057_g1_i4_m.74365	SCA4_evm.model.SCSP803280_000000403.3	EBLOSUM80	10	0.5	407	205/407	0.504	0.614	0.614	81/407	0.199
SCA3_SP803280_c109234_g1_i4_m.105886	SSP_Sspon.002B0003370	EBLOSUM80	10	0.5	411	207/411	0.504	0.63	0.63	78/411	0.19
SCA3_SP803280_c110556_g1_i2_m.112799	SSP_Sspon.001A0013240	EBLOSUM80	10	0.5	405	204/405	0.504	0.627	0.627	68/405	0.168
SSP_Sspon.001A0013240	SSP_Sspon.002A0020150	EBLOSUM80	10	0.5	405	204/405	0.504	0.627	0.627	68/405	0.168
SAC2_1_SUGdenovo0588378.p1	SCA2_1_c74308f1p02376.p1	EBLOSUM80	10	0.5	306	154/306	0.503	0.605	0.605	60/306	0.196
SCA1_1_Sh10_p007900	SCA4_evm.model.SCSP803280_000005249.2	EBLOSUM80	10	0.5	473	238/473	0.503	0.592	0.592	144/473	0.304
SCA1_2_Sh_210A15_p000030	SSP_Sspon.008C0014600	EBLOSUM80	10	0.5	447	225/447	0.503	0.624	0.624	107/447	0.239
SCA1_2_Sh_210F11_p000130	SSP_Sspon.002B0003390	EBLOSUM80	10	0.5	394	198/394	0.503	0.627	0.627	66/394	0.168
SCA2_1_c72120f1p11566.p1	SSP_Sspon.002A0009891	EBLOSUM80	10	0.5	372	187/372	0.503	0.613	0.613	79/372	0.212
SCA2_1_c75653f1p01547.p1	SSP_Sspon.006D0008960	EBLOSUM80	10	0.5	435	219/435	0.503	0.623	0.623	89/435	0.205
SSP_Sspon.001C0013532	SSP_Sspon.008C0014600	EBLOSUM80	10	0.5	447	225/447	0.503	0.624	0.624	107/447	0.239
SSP_Sspon.004D0009820	SSP_Sspon.008C0014600	EBLOSUM80	10	0.5	501	252/501	0.503	0.573	0.573	171/501	0.341
SCA1_2_Sh_032N03_p000060	SCA2_1_c56703f1p11794.p1	EBLOSUM80	10	0.5	410	206/410	0.502	0.615	0.615	91/410	0.222
SCA1_2_Sh_210F11_p000130	SSP_Sspon.001D0018021	EBLOSUM80	10	0.5	410	206/410	0.502	0.627	0.627	68/410	0.166
SCA1_2_Sh_224G18_p000040	SSP_Sspon.001B0016860	EBLOSUM80	10	0.5	448	225/448	0.502	0.605	0.605	114/448	0.254
SCA2_1_c56703f1p11794.p1	SSP_Sspon.006A0008922	EBLOSUM80	10	0.5	410	206/410	0.502	0.615	0.615	91/410	0.222
SCA2_1_c85539f1p01589.p2	SSP_Sspon.008C0014610	EBLOSUM80	10	0.5	422	212/422	0.502	0.585	0.585	132/422	0.313
SCA3_SP803280_c83905_g3_i1_m.30611	SSP_Sspon.008C0014610	EBLOSUM80	10	0.5	444	223/444	0.502	0.615	0.615	111/444	0.25
SCA4_evm.model.SCSP803280_000020517.1	SSP_Sspon.008A0014460	EBLOSUM80	10	0.5	253	127/253	0.502	0.601	0.601	54/253	0.213
SSP_Sspon.004B0002840	SSP_Sspon.008C0014610	EBLOSUM80	10	0.5	422	212/422	0.502	0.585	0.585	132/422	0.313
SAC2_1_SUGdenovo0588378.p1	SCA3_SP803280_c83905_g3_i1_m.30611	EBLOSUM80	10	0.5	381	191/381	0.501	0.604	0.604	105/381	0.276
SAC2_1_SUGdenovo0588385.p2	SCA1_2_Sh_225I16_p000080	EBLOSUM80	10	0.5	457	229/457	0.501	0.593	0.593	120/457	0.263
SCA1_2_Sh_032N03_p000060	SSP_Sspon.001B0016860	EBLOSUM80	10	0.5	451	226/451	0.501	0.603	0.603	117/451	0.259
SCA1_2_Sh_043E08_p000030	SSP_Sspon.001A0017060	EBLOSUM80	10	0.5	439	220/439	0.501	0.613	0.613	92/439	0.21
SCA1_2_Sh_210A15_p000030	SCA1_2_Sh_225I16_p000080	EBLOSUM80	10	0.5	425	213/425	0.501	0.619	0.619	93/425	0.219
SCA1_2_Sh_210F11_p000130	SSP_Sspon.002C0020971	EBLOSUM80	10	0.5	415	208/415	0.501	0.619	0.619	78/415	0.188
SCA1_2_Sh_210F11_p000130	SSP_Sspon.006D0009100	EBLOSUM80	10	0.5	419	210/419	0.501	0.616	0.616	84/419	0.2
SCA1_2_Sh_224G18_p000040	SCA2_1_c48598f1p01601.p1	EBLOSUM80	10	0.5	407	204/407	0.501	0.617	0.617	88/407	0.216
SCA1_2_Sh_225I16_p000080	SSP_Sspon.001C0013532	EBLOSUM80	10	0.5	425	213/425	0.501	0.619	0.619	93/425	0.219
SCA1_2_Sh_225I16_p000080	SSP_Sspon.006D0008960	EBLOSUM80	10	0.5	411	206/411	0.501	0.613	0.613	76/411	0.185
SCA1_2_Sh_226M10_p000070	SCA3_SP803280_c83905_g3_i1_m.30611	EBLOSUM80	10	0.5	441	221/441	0.501	0.612	0.612	116/441	0.263
SCA2_1_c17452f3p31617.p1	SSP_Sspon.001A0017060	EBLOSUM80	10	0.5	439	220/439	0.501	0.613	0.613	92/439	0.21
SCA2_1_c38373f6p31704.p1	SSP_Sspon.001A0017060	EBLOSUM80	10	0.5	439	220/439	0.501	0.613	0.613	92/439	0.21
SCA2_1_c38373f6p31704.p1	SSP_Sspon.006D0009100	EBLOSUM80	10	0.5	423	212/423	0.501	0.61	0.61	92/423	0.217
SCA2_1_c56703f1p11794.p1	SCA3_SP803280_c102057_g1_i4_m.74365	EBLOSUM80	10	0.5	403	202/403	0.501	0.615	0.615	85/403	0.211
SCA2_1_c72120f1p11566.p1	SCA4_evm.model.SCSP803280_000000403.3	EBLOSUM80	10	0.5	383	192/383	0.501	0.598	0.598	88/383	0.23
SCA2_1_c85539f1p01589.p2	SSP_Sspon.002B0003370	EBLOSUM80	10	0.5	397	199/397	0.501	0.602	0.602	110/397	0.277
SCA2_1_c88966f1p01811.p1	SSP_Sspon.001A0017060	EBLOSUM80	10	0.5	439	220/439	0.501	0.61	0.61	92/439	0.21
SCA3_SP803280_c104339_g1_i3_m.83754	SSP_Sspon.006D0009100	EBLOSUM80	10	0.5	419	210/419	0.501	0.613	0.613	84/419	0.2
SCA3_SP803280_c83905_g3_i1_m.30611	SSP_Sspon.002B0003380	EBLOSUM80	10	0.5	441	221/441	0.501	0.612	0.612	116/441	0.263
SCA3_SP803280_c83905_g3_i1_m.30611	SSP_Sspon.008C0014600	EBLOSUM80	10	0.5	441	221/441	0.501	0.612	0.612	116/441	0.263
SCA4_evm.model.SCSP803280_000005249.2	SSP_Sspon.002B0003370	EBLOSUM80	10	0.5	423	212/423	0.501	0.617	0.617	96/423	0.227
SSP_Sspon.001A0008971	SSP_Sspon.001D0014570	EBLOSUM80	10	0.5	391	196/391	0.501	0.509	0.509	181/391	0.463
SSP_Sspon.001B0016860	SSP_Sspon.006A0008922	EBLOSUM80	10	0.5	451	226/451	0.501	0.603	0.603	117/451	0.259
SSP_Sspon.002B0003370	SSP_Sspon.004B0002840	EBLOSUM80	10	0.5	397	199/397	0.501	0.602	0.602	110/397	0.277
SSP_Sspon.002C0020971	SSP_Sspon.006D0008960	EBLOSUM80	10	0.5	423	212/423	0.501	0.61	0.61	85/423	0.201
SAC2_1_SUGdenovo0588378.p1	SCA4_evm.model.SCSP803280_000125760.1	EBLOSUM80	10	0.5	402	201/402	0.5	0.597	0.597	120/402	0.299
SAC2_1_SUGdenovo0588378.p1	SSP_Sspon.004A0004010	EBLOSUM80	10	0.5	402	201/402	0.5	0.597	0.597	120/402	0.299
SCA1_1_Sh02_p011680	SSP_Sspon.001B0016860	EBLOSUM80	10	0.5	442	221/442	0.5	0.615	0.615	90/442	0.204
SCA1_1_Sh02_p021560	SSP_Sspon.002B0003370	EBLOSUM80	10	0.5	424	212/424	0.5	0.616	0.616	104/424	0.245
SCA1_1_Sh04_p021630	SCA2_1_c72120f1p11566.p1	EBLOSUM80	10	0.5	378	189/378	0.5	0.598	0.598	90/378	0.238
SCA1_2_Sh_032N03_p000060	SCA2_1_c48598f1p01601.p1	EBLOSUM80	10	0.5	410	205/410	0.5	0.617	0.617	91/410	0.222
SCA1_2_Sh_210A15_p000030	SSP_Sspon.008C0014610	EBLOSUM80	10	0.5	456	228/456	0.5	0.616	0.616	114/456	0.25
SCA2_1_c31257f1p01692.p1	SCA3_SP803280_c102057_g1_i4_m.74365	EBLOSUM80	10	0.5	404	202/404	0.5	0.619	0.619	75/404	0.186
SCA2_1_c31257f1p01692.p1	SSP_Sspon.002C0020971	EBLOSUM80	10	0.5	410	205/410	0.5	0.622	0.622	68/410	0.166
SCA2_1_c48598f1p01601.p1	SSP_Sspon.006A0008922	EBLOSUM80	10	0.5	410	205/410	0.5	0.617	0.617	91/410	0.222
SCA2_1_c56703f1p11794.p1	SSP_Sspon.002C0020971	EBLOSUM80	10	0.5	410	205/410	0.5	0.615	0.615	80/410	0.195
SCA2_1_c88966f1p01811.p1	SSP_Sspon.002B0003390	EBLOSUM80	10	0.5	394	197/394	0.5	0.624	0.624	66/394	0.168
SCA3_SP803280_c104339_g1_i3_m.83754	SSP_Sspon.002B0003390	EBLOSUM80	10	0.5	394	197/394	0.5	0.624	0.624	66/394	0.168
SCA3_SP803280_c83905_g3_i1_m.30611	SSP_Sspon.002B0003370	EBLOSUM80	10	0.5	420	210/420	0.5	0.624	0.624	91/420	0.217
SCA4_evm.model.SCSP803280_000000403.3	SSP_Sspon.001D0018021	EBLOSUM80	10	0.5	410	205/410	0.5	0.624	0.624	68/410	0.166
SCA4_evm.model.SCSP803280_000162033.1	SSP_Sspon.002A0009891	EBLOSUM80	10	0.5	354	177/354	0.5	0.5	0.5	176/354	0.497
SSP_Sspon.001C0013532	SSP_Sspon.008C0014610	EBLOSUM80	10	0.5	456	228/456	0.5	0.616	0.616	114/456	0.25
SAC2_1_SUGdenovo0588378.p1	SCA1_2_Sh_210F11_p000130	EBLOSUM80	10	0.5	375	187/375	0.499	0.589	0.589	92/375	0.245
SCA1_2_Sh_043E08_p000030	SSP_Sspon.006D0009100	EBLOSUM80	10	0.5	423	211/423	0.499	0.61	0.61	92/423	0.217
SCA1_2_Sh_210A15_p000030	SSP_Sspon.002C0003900	EBLOSUM80	10	0.5	471	235/471	0.499	0.59	0.59	138/471	0.293
SCA1_2_Sh_210F11_p000130	SSP_Sspon.001A0017060	EBLOSUM80	10	0.5	441	220/441	0.499	0.615	0.615	96/441	0.218
SCA1_2_Sh_225I16_p000080	SSP_Sspon.008C0014631	EBLOSUM80	10	0.5	457	228/457	0.499	0.593	0.593	120/457	0.263
SCA2_1_c17452f3p31617.p1	SSP_Sspon.006D0009100	EBLOSUM80	10	0.5	423	211/423	0.499	0.608	0.608	92/423	0.217
SCA2_1_c88966f1p01811.p1	SSP_Sspon.006D0009100	EBLOSUM80	10	0.5	419	209/419	0.499	0.616	0.616	84/419	0.2
SCA3_SP803280_c102057_g1_i4_m.74365	SSP_Sspon.002A0009891	EBLOSUM80	10	0.5	399	199/399	0.499	0.617	0.617	78/399	0.195
SCA3_SP803280_c104339_g1_i3_m.83754	SSP_Sspon.001A0017060	EBLOSUM80	10	0.5	439	219/439	0.499	0.61	0.61	92/439	0.21
SSP_Sspon.001C0013532	SSP_Sspon.002C0003900	EBLOSUM80	10	0.5	471	235/471	0.499	0.59	0.59	138/471	0.293
SSP_Sspon.004D0009820	SSP_Sspon.008C0014610	EBLOSUM80	10	0.5	511	255/511	0.499	0.568	0.568	180/511	0.352
SSP_Sspon.008A0014460	SSP_Sspon.008C0014610	EBLOSUM80	10	0.5	415	207/415	0.499	0.501	0.501	204/415	0.492
SCA2_1_c15202f1p01451.p1	SSP_Sspon.002B0003370	EBLOSUM80	10	0.5	424	211/424	0.498	0.613	0.613	104/424	0.245
SCA2_1_c48598f1p01601.p1	SSP_Sspon.002C0020971	EBLOSUM80	10	0.5	410	204/410	0.498	0.612	0.612	80/410	0.195
SCA2_1_c72120f1p11566.p1	SCA4_evm.model.SCSP803280_000125760.1	EBLOSUM80	10	0.5	418	208/418	0.498	0.589	0.589	132/418	0.316
SCA2_1_c72120f1p11566.p1	SSP_Sspon.004A0004010	EBLOSUM80	10	0.5	418	208/418	0.498	0.589	0.589	132/418	0.316
SCA4_evm.model.SCSP803280_000000403.3	SSP_Sspon.006C0009300	EBLOSUM80	10	0.5	420	209/420	0.498	0.631	0.631	86/420	0.205
SSP_Sspon.001A0013240	SSP_Sspon.002B0003370	EBLOSUM80	10	0.5	424	211/424	0.498	0.613	0.613	104/424	0.245
SSP_Sspon.001A0017060	SSP_Sspon.004C0008630	EBLOSUM80	10	0.5	464	231/464	0.498	0.621	0.621	89/464	0.192
SSP_Sspon.001D0018021	SSP_Sspon.002C0003900	EBLOSUM80	10	0.5	470	234/470	0.498	0.574	0.574	136/470	0.289
SSP_Sspon.001D0018021	SSP_Sspon.006D0008960	EBLOSUM80	10	0.5	424	211/424	0.498	0.606	0.606	87/424	0.205
SSP_Sspon.006C0009290	SSP_Sspon.008C0014631	EBLOSUM80	10	0.5	476	237/476	0.498	0.597	0.597	128/476	0.269
SCA1_2_Sh_210A15_p000030	SSP_Sspon.004D0009820	EBLOSUM80	10	0.5	465	231/465	0.497	0.604	0.604	114/465	0.245
SCA2_1_c38373f6p31704.p1	SSP_Sspon.006C0009290	EBLOSUM80	10	0.5	431	214/431	0.497	0.601	0.601	95/431	0.22
SCA2_1_c52116f1p11616.p1	SCA2_1_c86712f1p11454.p1	EBLOSUM80	10	0.5	398	198/398	0.497	0.608	0.608	95/398	0.239
SCA2_1_c56703f1p11794.p1	SCA2_1_c72120f1p11566.p1	EBLOSUM80	10	0.5	382	190/382	0.497	0.589	0.589	98/382	0.257
SCA4_evm.model.SCSP803280_000020517.1	SSP_Sspon.004A0008660	EBLOSUM80	10	0.5	441	219/441	0.497	0.499	0.499	216/441	0.49
SSP_Sspon.001C0013532	SSP_Sspon.004D0009820	EBLOSUM80	10	0.5	465	231/465	0.497	0.604	0.604	114/465	0.245
SAC2_1_SUGdenovo0588378.p1	SCA2_1_c38373f6p31704.p1	EBLOSUM80	10	0.5	379	188/379	0.496	0.583	0.583	100/379	0.264
SAC2_1_SUGdenovo0588378.p1	SCA3_SP803280_c104339_g1_i3_m.83754	EBLOSUM80	10	0.5	375	186/375	0.496	0.587	0.587	92/375	0.245
SCA1_2_Sh_043E08_p000030	SCA1_2_Sh_225I16_p000080	EBLOSUM80	10	0.5	411	204/411	0.496	0.611	0.611	85/411	0.207
SCA1_2_Sh_225I16_p000080	SCA2_1_c17452f3p31617.p1	EBLOSUM80	10	0.5	411	204/411	0.496	0.611	0.611	85/411	0.207
SCA1_2_Sh_225I16_p000080	SCA2_1_c38373f6p31704.p1	EBLOSUM80	10	0.5	411	204/411	0.496	0.611	0.611	85/411	0.207
SCA1_2_Sh_225I16_p000080	SCA2_1_c88966f1p01811.p1	EBLOSUM80	10	0.5	411	204/411	0.496	0.608	0.608	85/411	0.207
SCA2_1_c31257f1p01692.p1	SCA2_1_c72120f1p11566.p1	EBLOSUM80	10	0.5	383	190/383	0.496	0.593	0.593	88/383	0.23
SCA4_evm.model.SCSP803280_000000403.3	SSP_Sspon.006D0009100	EBLOSUM80	10	0.5	419	208/419	0.496	0.611	0.611	84/419	0.2
SAC2_1_SUGdenovo0588383.p1	SCA2_1_c72120f1p11566.p1	EBLOSUM80	10	0.5	408	202/408	0.495	0.596	0.596	115/408	0.282
SCA1_1_Sh02_p011680	SCA2_1_c56703f1p11794.p1	EBLOSUM80	10	0.5	414	205/414	0.495	0.606	0.606	90/414	0.217
SCA1_1_Sh02_p021560	SCA4_evm.model.SCSP803280_000125760.1	EBLOSUM80	10	0.5	424	210/424	0.495	0.63	0.63	96/424	0.226
SCA1_1_Sh02_p021560	SSP_Sspon.004A0004010	EBLOSUM80	10	0.5	424	210/424	0.495	0.63	0.63	96/424	0.226
SCA1_2_Sh_210F11_p000130	SSP_Sspon.006C0009290	EBLOSUM80	10	0.5	430	213/430	0.495	0.605	0.605	93/430	0.216
SCA1_2_Sh_224G18_p000040	SCA2_1_c52116f1p11616.p1	EBLOSUM80	10	0.5	414	205/414	0.495	0.606	0.606	74/414	0.179
SCA1_2_Sh_224G18_p000040	SSP_Sspon.001C0013510	EBLOSUM80	10	0.5	455	225/455	0.495	0.596	0.596	121/455	0.266
SCA2_1_c15202f1p01451.p1	SCA4_evm.model.SCSP803280_000125760.1	EBLOSUM80	10	0.5	424	210/424	0.495	0.63	0.63	96/424	0.226
SCA2_1_c15202f1p01451.p1	SSP_Sspon.004A0004010	EBLOSUM80	10	0.5	424	210/424	0.495	0.63	0.63	96/424	0.226
SCA2_1_c31257f1p01692.p1	SSP_Sspon.006C0009300	EBLOSUM80	10	0.5	420	208/420	0.495	0.626	0.626	86/420	0.205
SCA2_1_c48598f1p01601.p1	SSP_Sspon.006C0009300	EBLOSUM80	10	0.5	416	206/416	0.495	0.632	0.632	90/416	0.216
SCA2_1_c52116f1p11616.p1	SCA3_SP803280_c102057_g1_i4_m.74365	EBLOSUM80	10	0.5	414	205/414	0.495	0.606	0.606	79/414	0.191
SCA3_SP803280_c104339_g1_i3_m.83754	SSP_Sspon.006C0009290	EBLOSUM80	10	0.5	430	213/430	0.495	0.602	0.602	93/430	0.216
SCA4_evm.model.SCSP803280_000000403.3	SSP_Sspon.002B0003390	EBLOSUM80	10	0.5	394	195/394	0.495	0.622	0.622	66/394	0.168
SCA4_evm.model.SCSP803280_000125760.1	SSP_Sspon.001A0013240	EBLOSUM80	10	0.5	424	210/424	0.495	0.623	0.623	96/424	0.226
SCA5_SCEPLR1051A07.g.p1	SSP_Sspon.002B0003390	EBLOSUM80	10	0.5	364	180/364	0.495	0.555	0.555	133/364	0.365
SSP_Sspon.001A0013230	SSP_Sspon.001B0016860	EBLOSUM80	10	0.5	410	203/410	0.495	0.495	0.495	207/410	0.505
SSP_Sspon.001A0013240	SSP_Sspon.004A0004010	EBLOSUM80	10	0.5	424	210/424	0.495	0.623	0.623	96/424	0.226
SAC2_1_SUGdenovo0588385.p2	SSP_Sspon.006C0009290	EBLOSUM80	10	0.5	484	239/484	0.494	0.589	0.589	144/484	0.298
SCA1_1_Sh02_p021560	SCA4_evm.model.SCSP803280_000012916.3	EBLOSUM80	10	0.5	409	202/409	0.494	0.616	0.616	78/409	0.191
SCA1_1_Sh10_p007900	SSP_Sspon.002C0020971	EBLOSUM80	10	0.5	476	235/476	0.494	0.582	0.582	130/476	0.273
SCA1_2_Sh_043E08_p000030	SSP_Sspon.006C0009290	EBLOSUM80	10	0.5	431	213/431	0.494	0.601	0.601	95/431	0.22
SCA1_2_Sh_225I16_p000080	SCA3_SP803280_c104339_g1_i3_m.83754	EBLOSUM80	10	0.5	411	203/411	0.494	0.608	0.608	85/411	0.207
SCA2_1_c17452f3p31617.p1	SSP_Sspon.006C0009290	EBLOSUM80	10	0.5	431	213/431	0.494	0.599	0.599	95/431	0.22
SCA2_1_c52116f1p11616.p1	SCA4_evm.model.SCSP803280_000005249.2	EBLOSUM80	10	0.5	413	204/413	0.494	0.62	0.62	78/413	0.189
SCA4_evm.model.SCSP803280_000000403.3	SSP_Sspon.001A0017060	EBLOSUM80	10	0.5	439	217/439	0.494	0.608	0.608	92/439	0.21
SSP_Sspon.001A0008971	SSP_Sspon.006D0009100	EBLOSUM80	10	0.5	421	208/421	0.494	0.603	0.603	87/421	0.207
SSP_Sspon.006C0009270	SSP_Sspon.008C0014600	EBLOSUM80	10	0.5	453	224/453	0.494	0.554	0.554	176/453	0.389
SAC2_1_SUGdenovo0588378.p1	SCA1_2_Sh_043E08_p000030	EBLOSUM80	10	0.5	379	187/379	0.493	0.583	0.583	100/379	0.264
SAC2_1_SUGdenovo0588378.p1	SCA2_1_c17452f3p31617.p1	EBLOSUM80	10	0.5	379	187/379	0.493	0.58	0.58	100/379	0.264
SAC2_1_SUGdenovo0588378.p1	SCA2_1_c88966f1p01811.p1	EBLOSUM80	10	0.5	375	185/375	0.493	0.589	0.589	92/375	0.245
SAC2_1_SUGdenovo0588378.p1	SSP_Sspon.002A0009891	EBLOSUM80	10	0.5	367	181/367	0.493	0.599	0.599	89/367	0.243
SCA1_2_Sh_032N03_p000060	SSP_Sspon.001C0013510	EBLOSUM80	10	0.5	458	226/458	0.493	0.594	0.594	124/458	0.271
SCA1_2_Sh_223D02_p000060	SCA2_1_c74308f1p02376.p1	EBLOSUM80	10	0.5	288	142/288	0.493	0.597	0.597	63/288	0.219
SCA2_1_c31257f1p01692.p1	SSP_Sspon.001D0018021	EBLOSUM80	10	0.5	410	202/410	0.493	0.62	0.62	68/410	0.166
SCA2_1_c52116f1p11616.p1	SSP_Sspon.004C0008630	EBLOSUM80	10	0.5	454	224/454	0.493	0.595	0.595	107/454	0.236
SCA2_1_c56703f1p11794.p1	SSP_Sspon.001D0018021	EBLOSUM80	10	0.5	410	202/410	0.493	0.612	0.612	80/410	0.195
SCA2_1_c74308f1p02376.p1	SCA2_1_c85086f1p11620.p2	EBLOSUM80	10	0.5	288	142/288	0.493	0.597	0.597	63/288	0.219
SCA2_1_c85539f1p01589.p2	SSP_Sspon.002C0003900	EBLOSUM80	10	0.5	428	211/428	0.493	0.579	0.579	138/428	0.322
SCA3_SP803280_c102057_g1_i4_m.74365	SSP_Sspon.006D0008960	EBLOSUM80	10	0.5	412	203/412	0.493	0.609	0.609	82/412	0.199
SCA3_SP803280_c110556_g1_i2_m.112799	SCA4_evm.model.SCSP803280_000005249.2	EBLOSUM80	10	0.5	410	202/410	0.493	0.622	0.622	72/410	0.176
SCA4_evm.model.SCSP803280_000012916.3	SCA4_evm.model.SCSP803280_000048991.1	EBLOSUM80	10	0.5	408	201/408	0.493	0.625	0.625	76/408	0.186
SSP_Sspon.001C0013510	SSP_Sspon.006A0008922	EBLOSUM80	10	0.5	458	226/458	0.493	0.594	0.594	124/458	0.271
SSP_Sspon.002C0003900	SSP_Sspon.004B0002840	EBLOSUM80	10	0.5	428	211/428	0.493	0.579	0.579	138/428	0.322
SCA1_1_Sh02_p011680	SSP_Sspon.001C0013510	EBLOSUM80	10	0.5	449	221/449	0.492	0.606	0.606	97/449	0.216
SCA1_1_Sh10_p007900	SSP_Sspon.001D0018021	EBLOSUM80	10	0.5	478	235/478	0.492	0.575	0.575	134/478	0.28
SCA1_2_Sh_210A15_p000030	SSP_Sspon.002B0003370	EBLOSUM80	10	0.5	441	217/441	0.492	0.608	0.608	112/441	0.254
SCA1_2_Sh_223D02_p000060	SCA3_SP803280_c102057_g1_i4_m.74365	EBLOSUM80	10	0.5	372	183/372	0.492	0.575	0.575	124/372	0.333
SCA1_2_Sh_224G18_p000040	SSP_Sspon.002A0020150	EBLOSUM80	10	0.5	413	203/413	0.492	0.608	0.608	72/413	0.174
SCA1_2_Sh_226M10_p000070	SSP_Sspon.004D0009820	EBLOSUM80	10	0.5	508	250/508	0.492	0.559	0.559	185/508	0.364
SCA1_2_Sh_226M10_p000070	SSP_Sspon.006C0009270	EBLOSUM80	10	0.5	453	223/453	0.492	0.552	0.552	176/453	0.389
SCA2_1_c17452f3p31617.p1	SSP_Sspon.002B0003390	EBLOSUM80	10	0.5	400	197/400	0.492	0.608	0.608	78/400	0.195
SCA2_1_c31257f1p01692.p1	SSP_Sspon.001A0017060	EBLOSUM80	10	0.5	439	216/439	0.492	0.606	0.606	92/439	0.21
SCA2_1_c31257f1p01692.p1	SSP_Sspon.002B0003390	EBLOSUM80	10	0.5	394	194/394	0.492	0.617	0.617	66/394	0.168
SCA2_1_c31257f1p01692.p1	SSP_Sspon.006D0009100	EBLOSUM80	10	0.5	419	206/419	0.492	0.606	0.606	84/419	0.2
SCA2_1_c38373f6p31704.p1	SSP_Sspon.002B0003390	EBLOSUM80	10	0.5	400	197/400	0.492	0.61	0.61	78/400	0.195
SCA2_1_c85086f1p11620.p2	SCA3_SP803280_c102057_g1_i4_m.74365	EBLOSUM80	10	0.5	372	183/372	0.492	0.575	0.575	124/372	0.333
SCA2_1_c86712f1p11454.p1	SCA3_SP803280_c110556_g1_i2_m.112799	EBLOSUM80	10	0.5	398	196/398	0.492	0.613	0.613	95/398	0.239
SCA3_SP803280_c102057_g1_i4_m.74365	SSP_Sspon.002A0020150	EBLOSUM80	10	0.5	413	203/413	0.492	0.608	0.608	77/413	0.186
SCA3_SP803280_c109234_g1_i4_m.105886	SSP_Sspon.002A0009891	EBLOSUM80	10	0.5	394	194/394	0.492	0.609	0.609	75/394	0.19
SSP_Sspon.001C0013532	SSP_Sspon.002B0003370	EBLOSUM80	10	0.5	441	217/441	0.492	0.608	0.608	112/441	0.254
SSP_Sspon.002B0003380	SSP_Sspon.004D0009820	EBLOSUM80	10	0.5	508	250/508	0.492	0.559	0.559	185/508	0.364
SSP_Sspon.002B0003380	SSP_Sspon.006C0009270	EBLOSUM80	10	0.5	453	223/453	0.492	0.552	0.552	176/453	0.389
SSP_Sspon.002C0003900	SSP_Sspon.006D0009100	EBLOSUM80	10	0.5	465	229/465	0.492	0.578	0.578	124/465	0.267
SAC2_1_SUGdenovo0588378.p1	SCA4_evm.model.SCSP803280_000000403.3	EBLOSUM80	10	0.5	375	184/375	0.491	0.584	0.584	92/375	0.245
SCA1_2_Sh_210F11_p000130	SCA1_2_Sh_225I16_p000080	EBLOSUM80	10	0.5	411	202/411	0.491	0.608	0.608	85/411	0.207
SCA1_2_Sh_225I16_p000080	SSP_Sspon.001A0008971	EBLOSUM80	10	0.5	407	200/407	0.491	0.602	0.602	76/407	0.187
SCA2_1_c15202f1p01451.p1	SCA4_evm.model.SCSP803280_000012916.3	EBLOSUM80	10	0.5	409	201/409	0.491	0.614	0.614	78/409	0.191
SCA4_evm.model.SCSP803280_000000403.3	SSP_Sspon.006C0009290	EBLOSUM80	10	0.5	430	211/430	0.491	0.6	0.6	93/430	0.216
SCA4_evm.model.SCSP803280_000012916.3	SSP_Sspon.001A0013240	EBLOSUM80	10	0.5	409	201/409	0.491	0.614	0.614	78/409	0.191
SCA4_evm.model.SCSP803280_000048991.1	SSP_Sspon.006C0009300	EBLOSUM80	10	0.5	411	202/411	0.491	0.628	0.628	74/411	0.18
SSP_Sspon.001B0016860	SSP_Sspon.002C0020971	EBLOSUM80	10	0.5	448	220/448	0.491	0.598	0.598	100/448	0.223
SCA1_1_Sh02_p011680	SCA1_1_Sh04_p021630	EBLOSUM80	10	0.5	414	203/414	0.49	0.604	0.604	90/414	0.217
SCA1_2_Sh_032N03_p000060	SCA2_1_c52116f1p11616.p1	EBLOSUM80	10	0.5	416	204/416	0.49	0.601	0.601	75/416	0.18
SCA1_2_Sh_043E08_p000030	SSP_Sspon.002B0003390	EBLOSUM80	10	0.5	400	196/400	0.49	0.61	0.61	78/400	0.195
SCA1_2_Sh_224G18_p000040	SCA3_SP803280_c110556_g1_i2_m.112799	EBLOSUM80	10	0.5	414	203/414	0.49	0.606	0.606	74/414	0.179
SCA1_2_Sh_225I16_p000080	SSP_Sspon.002C0003900	EBLOSUM80	10	0.5	461	226/461	0.49	0.575	0.575	133/461	0.289
SCA2_1_c48598f1p01601.p1	SCA3_SP803280_c102057_g1_i4_m.74365	EBLOSUM80	10	0.5	408	200/408	0.49	0.605	0.605	95/408	0.233
SCA2_1_c48598f1p01601.p1	SSP_Sspon.001D0018021	EBLOSUM80	10	0.5	410	201/410	0.49	0.61	0.61	80/410	0.195
SCA2_1_c52116f1p11616.p1	SCA3_SP803280_c83905_g3_i1_m.30611	EBLOSUM80	10	0.5	420	206/420	0.49	0.61	0.61	93/420	0.221
SCA2_1_c52116f1p11616.p1	SSP_Sspon.006A0008922	EBLOSUM80	10	0.5	416	204/416	0.49	0.601	0.601	75/416	0.18
SCA2_1_c72120f1p11566.p1	SSP_Sspon.006D0008960	EBLOSUM80	10	0.5	394	193/394	0.49	0.581	0.581	101/394	0.256
SCA2_1_c86712f1p11454.p1	SSP_Sspon.002A0020150	EBLOSUM80	10	0.5	398	195/398	0.49	0.611	0.611	95/398	0.239
SCA2_1_c88966f1p01811.p1	SSP_Sspon.006C0009290	EBLOSUM80	10	0.5	431	211/431	0.49	0.601	0.601	95/431	0.22
SCA3_SP803280_c102057_g1_i4_m.74365	SCA3_SP803280_c110556_g1_i2_m.112799	EBLOSUM80	10	0.5	414	203/414	0.49	0.606	0.606	79/414	0.191
SSP_Sspon.001B0016860	SSP_Sspon.001D0018021	EBLOSUM80	10	0.5	451	221/451	0.49	0.601	0.601	106/451	0.235
SSP_Sspon.002A0009891	SSP_Sspon.002C0020971	EBLOSUM80	10	0.5	416	204/416	0.49	0.594	0.594	93/416	0.224
SSP_Sspon.002B0003370	SSP_Sspon.002C0003900	EBLOSUM80	10	0.5	447	219/447	0.49	0.588	0.588	92/447	0.206
SSP_Sspon.002B0003390	SSP_Sspon.002C0003900	EBLOSUM80	10	0.5	447	219/447	0.49	0.595	0.595	120/447	0.268
SSP_Sspon.002C0004070	SSP_Sspon.008C0014610	EBLOSUM80	10	0.5	449	220/449	0.49	0.595	0.595	124/449	0.276
SCA1_1_Sh02_p021560	SCA4_evm.model.SCSP803280_000014704.2	EBLOSUM80	10	0.5	405	198/405	0.489	0.607	0.607	84/405	0.207
SCA1_1_Sh02_p021560	SSP_Sspon.004D0009820	EBLOSUM80	10	0.5	456	223/456	0.489	0.59	0.59	122/456	0.268
SCA1_2_Sh_032N03_p000060	SSP_Sspon.001A0008971	EBLOSUM80	10	0.5	419	205/419	0.489	0.599	0.599	96/419	0.229
SCA1_2_Sh_224G18_p000040	SSP_Sspon.001A0008971	EBLOSUM80	10	0.5	417	204/417	0.489	0.6	0.6	95/417	0.228
SCA1_2_Sh_225I16_p000080	SCA4_evm.model.SCSP803280_000000403.3	EBLOSUM80	10	0.5	411	201/411	0.489	0.606	0.606	85/411	0.207
SCA2_1_c52116f1p11616.p1	SSP_Sspon.002C0020971	EBLOSUM80	10	0.5	423	207/423	0.489	0.603	0.603	78/423	0.184
SCA3_SP803280_c110556_g1_i2_m.112799	SCA3_SP803280_c83905_g3_i1_m.30611	EBLOSUM80	10	0.5	417	204/417	0.489	0.614	0.614	87/417	0.209
SCA3_SP803280_c110556_g1_i2_m.112799	SSP_Sspon.004C0008630	EBLOSUM80	10	0.5	454	222/454	0.489	0.599	0.599	107/454	0.236
SCA3_SP803280_c83905_g3_i1_m.30611	SSP_Sspon.002A0020150	EBLOSUM80	10	0.5	417	204/417	0.489	0.614	0.614	87/417	0.209
SCA3_SP803280_c83905_g3_i1_m.30611	SSP_Sspon.004D0009820	EBLOSUM80	10	0.5	456	223/456	0.489	0.592	0.592	117/456	0.257
SCA4_evm.model.SCSP803280_000048991.1	SSP_Sspon.004D0009820	EBLOSUM80	10	0.5	456	223/456	0.489	0.59	0.59	122/456	0.268
SSP_Sspon.001A0008971	SSP_Sspon.006A0008922	EBLOSUM80	10	0.5	419	205/419	0.489	0.599	0.599	96/419	0.229
SSP_Sspon.001D0018021	SSP_Sspon.002A0009891	EBLOSUM80	10	0.5	417	204/417	0.489	0.59	0.59	95/417	0.228
SAC2_1_SUGdenovo0588383.p1	SCA3_SP803280_c83905_g3_i1_m.30611	EBLOSUM80	10	0.5	416	203/416	0.488	0.615	0.615	78/416	0.188
SCA1_1_Sh04_p021630	SSP_Sspon.001D0018021	EBLOSUM80	10	0.5	410	200/410	0.488	0.61	0.61	80/410	0.195
SCA1_1_Sh10_p007900	SCA1_2_Sh_225I16_p000080	EBLOSUM80	10	0.5	469	229/469	0.488	0.582	0.582	131/469	0.279
SCA1_2_Sh_223D02_p000060	SCA1_2_Sh_224G18_p000040	EBLOSUM80	10	0.5	377	184/377	0.488	0.57	0.57	129/377	0.342
SCA1_2_Sh_224G18_p000040	SCA2_1_c85086f1p11620.p2	EBLOSUM80	10	0.5	377	184/377	0.488	0.57	0.57	129/377	0.342
SCA1_2_Sh_225I16_p000080	SCA5_SCEPLR1051A07.g.p1	EBLOSUM80	10	0.5	389	190/389	0.488	0.535	0.535	168/389	0.432
SCA2_1_c72120f1p11566.p1	SSP_Sspon.002C0003900	EBLOSUM80	10	0.5	432	211/432	0.488	0.574	0.574	134/432	0.31
SCA4_evm.model.SCSP803280_000014704.2	SCA4_evm.model.SCSP803280_000048991.1	EBLOSUM80	10	0.5	404	197/404	0.488	0.616	0.616	82/404	0.203
SCA1_1_Sh02_p021560	SSP_Sspon.006C0009300	EBLOSUM80	10	0.5	411	200/411	0.487	0.613	0.613	74/411	0.18
SCA1_1_Sh04_p021630	SSP_Sspon.002C0020971	EBLOSUM80	10	0.5	415	202/415	0.487	0.602	0.602	90/415	0.217
SCA1_1_Sh04_p021630	SSP_Sspon.006D0009100	EBLOSUM80	10	0.5	419	204/419	0.487	0.601	0.601	96/419	0.229
SCA1_1_Sh10_p007900	SCA3_SP803280_c102057_g1_i4_m.74365	EBLOSUM80	10	0.5	462	225/462	0.487	0.578	0.578	121/462	0.262
SCA1_2_Sh_032N03_p000060	SSP_Sspon.002A0020150	EBLOSUM80	10	0.5	415	202/415	0.487	0.602	0.602	73/415	0.176
SCA2_1_c52116f1p11616.p1	SSP_Sspon.001D0018021	EBLOSUM80	10	0.5	425	207/425	0.487	0.602	0.602	82/425	0.193
SCA5_SCEPLR1051A07.g.p1	SSP_Sspon.001A0013230	EBLOSUM80	10	0.5	261	127/261	0.487	0.582	0.582	80/261	0.307
SSP_Sspon.001A0013230	SSP_Sspon.001C0013510	EBLOSUM80	10	0.5	417	203/417	0.487	0.487	0.487	214/417	0.513
SSP_Sspon.001A0013240	SSP_Sspon.004D0009820	EBLOSUM80	10	0.5	456	222/456	0.487	0.588	0.588	122/456	0.268
SSP_Sspon.002A0009891	SSP_Sspon.002B0003390	EBLOSUM80	10	0.5	394	192/394	0.487	0.602	0.602	79/394	0.201
SSP_Sspon.002A0020150	SSP_Sspon.004C0008630	EBLOSUM80	10	0.5	454	221/454	0.487	0.597	0.597	107/454	0.236
SAC2_1_SUGdenovo0588373.p1	SSP_Sspon.002B0003390	EBLOSUM80	10	0.5	364	177/364	0.486	0.547	0.547	137/364	0.376
SAC2_1_SUGdenovo0588378.p1	SAC2_1_SUGdenovo0588383.p1	EBLOSUM80	10	0.5	401	195/401	0.486	0.591	0.591	121/401	0.302
SAC2_1_SUGdenovo0588385.p2	SSP_Sspon.002B0017730	EBLOSUM80	10	0.5	481	234/481	0.486	0.582	0.582	130/481	0.27
SCA1_1_Sh02_p011680	SCA1_2_Sh_210A15_p000030	EBLOSUM80	10	0.5	438	213/438	0.486	0.603	0.603	106/438	0.242
SCA1_1_Sh02_p011680	SSP_Sspon.001C0013532	EBLOSUM80	10	0.5	438	213/438	0.486	0.603	0.603	106/438	0.242
SCA1_1_Sh02_p011680	SSP_Sspon.006D0008960	EBLOSUM80	10	0.5	424	206/424	0.486	0.594	0.594	89/424	0.21
SCA1_2_Sh_032N03_p000060	SCA3_SP803280_c110556_g1_i2_m.112799	EBLOSUM80	10	0.5	416	202/416	0.486	0.601	0.601	75/416	0.18
SCA1_2_Sh_032N03_p000060	SSP_Sspon.006D0008960	EBLOSUM80	10	0.5	420	204/420	0.486	0.595	0.595	90/420	0.214
SCA1_2_Sh_225I16_p000080	SSP_Sspon.001B0016860	EBLOSUM80	10	0.5	442	215/442	0.486	0.597	0.597	103/442	0.233
SCA2_1_c15202f1p01451.p1	SCA4_evm.model.SCSP803280_000014704.2	EBLOSUM80	10	0.5	405	197/405	0.486	0.605	0.605	84/405	0.207
SCA2_1_c31257f1p01692.p1	SSP_Sspon.006C0009290	EBLOSUM80	10	0.5	430	209/430	0.486	0.595	0.595	93/430	0.216
SCA2_1_c48598f1p01601.p1	SCA2_1_c72120f1p11566.p1	EBLOSUM80	10	0.5	387	188/387	0.486	0.579	0.579	108/387	0.279
SCA3_SP803280_c102057_g1_i4_m.74365	SSP_Sspon.001A0008971	EBLOSUM80	10	0.5	416	202/416	0.486	0.594	0.594	98/416	0.236
SCA3_SP803280_c110556_g1_i2_m.112799	SSP_Sspon.006A0008922	EBLOSUM80	10	0.5	416	202/416	0.486	0.601	0.601	75/416	0.18
SCA4_evm.model.SCSP803280_000014704.2	SSP_Sspon.001A0013240	EBLOSUM80	10	0.5	405	197/405	0.486	0.605	0.605	84/405	0.207
SCA4_evm.model.SCSP803280_000048991.1	SCA4_evm.model.SCSP803280_000125760.1	EBLOSUM80	10	0.5	426	207/426	0.486	0.622	0.622	100/426	0.235
SCA4_evm.model.SCSP803280_000048991.1	SSP_Sspon.004A0004010	EBLOSUM80	10	0.5	426	207/426	0.486	0.622	0.622	100/426	0.235
SSP_Sspon.001C0016691	SSP_Sspon.002A0009891	EBLOSUM80	10	0.5	459	223/459	0.486	0.571	0.571	117/459	0.255
SSP_Sspon.002A0020150	SSP_Sspon.006A0008922	EBLOSUM80	10	0.5	416	202/416	0.486	0.601	0.601	75/416	0.18
SSP_Sspon.006A0008922	SSP_Sspon.006D0008960	EBLOSUM80	10	0.5	420	204/420	0.486	0.595	0.595	90/420	0.214
SAC2_1_SUGdenovo0588378.p1	SCA1_1_Sh04_p021630	EBLOSUM80	10	0.5	375	182/375	0.485	0.571	0.571	104/375	0.277
SAC2_1_SUGdenovo0588378.p1	SCA2_1_c31257f1p01692.p1	EBLOSUM80	10	0.5	375	182/375	0.485	0.579	0.579	92/375	0.245
SCA1_2_Sh_223D02_p000060	SSP_Sspon.006A0008591	EBLOSUM80	10	0.5	388	188/388	0.485	0.557	0.557	139/388	0.358
SCA1_2_Sh_224G18_p000040	SSP_Sspon.006D0008960	EBLOSUM80	10	0.5	421	204/421	0.485	0.591	0.591	95/421	0.226
SCA2_1_c56703f1p11794.p1	SSP_Sspon.006D0009100	EBLOSUM80	10	0.5	423	205/423	0.485	0.593	0.593	104/423	0.246
SCA2_1_c85086f1p11620.p2	SSP_Sspon.006A0008591	EBLOSUM80	10	0.5	388	188/388	0.485	0.557	0.557	139/388	0.358
SCA3_SP803280_c83905_g3_i1_m.30611	SCA4_evm.model.SCSP803280_000125760.1	EBLOSUM80	10	0.5	429	208/429	0.485	0.618	0.618	101/429	0.235
SCA3_SP803280_c83905_g3_i1_m.30611	SSP_Sspon.004A0004010	EBLOSUM80	10	0.5	429	208/429	0.485	0.618	0.618	101/429	0.235
SSP_Sspon.001B0016860	SSP_Sspon.006D0009100	EBLOSUM80	10	0.5	464	225/464	0.485	0.584	0.584	130/464	0.28
SSP_Sspon.002A0020150	SSP_Sspon.002C0020971	EBLOSUM80	10	0.5	423	205/423	0.485	0.603	0.603	78/423	0.184
SCA1_1_Sh10_p007900	SCA1_2_Sh_210A15_p000030	EBLOSUM80	10	0.5	488	236/488	0.484	0.578	0.578	154/488	0.316
SCA1_1_Sh10_p007900	SSP_Sspon.001C0013532	EBLOSUM80	10	0.5	488	236/488	0.484	0.578	0.578	154/488	0.316
SCA1_2_Sh_032N03_p000060	SCA1_2_Sh_223D02_p000060	EBLOSUM80	10	0.5	380	184/380	0.484	0.563	0.563	132/380	0.347
SCA1_2_Sh_032N03_p000060	SCA2_1_c85086f1p11620.p2	EBLOSUM80	10	0.5	380	184/380	0.484	0.563	0.563	132/380	0.347
SCA1_2_Sh_043E08_p000030	SSP_Sspon.002B0003370	EBLOSUM80	10	0.5	419	203/419	0.484	0.609	0.609	88/419	0.21
SCA1_2_Sh_223D02_p000060	SSP_Sspon.006A0008922	EBLOSUM80	10	0.5	380	184/380	0.484	0.563	0.563	132/380	0.347
SCA2_1_c15202f1p01451.p1	SSP_Sspon.006C0009300	EBLOSUM80	10	0.5	411	199/411	0.484	0.611	0.611	74/411	0.18
SCA2_1_c17452f3p31617.p1	SSP_Sspon.002B0003370	EBLOSUM80	10	0.5	419	203/419	0.484	0.606	0.606	88/419	0.21
SCA2_1_c38373f6p31704.p1	SSP_Sspon.002B0003370	EBLOSUM80	10	0.5	419	203/419	0.484	0.609	0.609	88/419	0.21
SCA2_1_c56703f1p11794.p1	SSP_Sspon.001A0017060	EBLOSUM80	10	0.5	440	213/440	0.484	0.593	0.593	106/440	0.241
SCA2_1_c74308f1p02376.p1	SSP_Sspon.008B0015090	EBLOSUM80	10	0.5	289	140/289	0.484	0.585	0.585	73/289	0.253
SCA2_1_c85086f1p11620.p2	SSP_Sspon.006A0008922	EBLOSUM80	10	0.5	380	184/380	0.484	0.563	0.563	132/380	0.347
SCA4_evm.model.SCSP803280_000005249.2	SCA4_evm.model.SCSP803280_000125760.1	EBLOSUM80	10	0.5	436	211/436	0.484	0.603	0.603	114/436	0.261
SCA4_evm.model.SCSP803280_000005249.2	SSP_Sspon.004A0004010	EBLOSUM80	10	0.5	436	211/436	0.484	0.603	0.603	114/436	0.261
SSP_Sspon.001A0013240	SSP_Sspon.006C0009300	EBLOSUM80	10	0.5	411	199/411	0.484	0.611	0.611	74/411	0.18
SSP_Sspon.001C0013510	SSP_Sspon.002C0020971	EBLOSUM80	10	0.5	455	220/455	0.484	0.589	0.589	107/455	0.235
SSP_Sspon.002B0003370	SSP_Sspon.004D0009820	EBLOSUM80	10	0.5	475	230/475	0.484	0.585	0.585	136/475	0.286
SAC2_1_SUGdenovo0588373.p1	SCA1_2_Sh_225I16_p000080	EBLOSUM80	10	0.5	389	188/389	0.483	0.527	0.527	172/389	0.442
SCA1_2_Sh_225I16_p000080	SCA2_1_c85539f1p01589.p2	EBLOSUM80	10	0.5	391	189/391	0.483	0.578	0.578	111/391	0.284
SCA1_2_Sh_225I16_p000080	SSP_Sspon.004B0002840	EBLOSUM80	10	0.5	391	189/391	0.483	0.578	0.578	111/391	0.284
SCA2_1_c15202f1p01451.p1	SSP_Sspon.004D0009820	EBLOSUM80	10	0.5	458	221/458	0.483	0.583	0.583	126/458	0.275
SCA2_1_c4799f1p2952.p1	SCA4_evm.model.SCSP803280_000162033.1	EBLOSUM80	10	0.5	242	117/242	0.483	0.574	0.574	75/242	0.31
SCA2_1_c48598f1p01601.p1	SSP_Sspon.001A0017060	EBLOSUM80	10	0.5	439	212/439	0.483	0.601	0.601	104/439	0.237
SCA2_1_c74308f1p02376.p1	SSP_Sspon.004A0008660	EBLOSUM80	10	0.5	453	219/453	0.483	0.492	0.492	218/453	0.481
SCA5_SCEPLR1051A07.g.p1	SSP_Sspon.002B0017730	EBLOSUM80	10	0.5	410	198/410	0.483	0.532	0.532	172/410	0.42
SSP_Sspon.001C0013510	SSP_Sspon.001D0018021	EBLOSUM80	10	0.5	458	221/458	0.483	0.592	0.592	113/458	0.247
SSP_Sspon.006A0008591	SSP_Sspon.008C0014600	EBLOSUM80	10	0.5	489	236/489	0.483	0.542	0.542	193/489	0.395
SSP_Sspon.006C0009270	SSP_Sspon.008C0014610	EBLOSUM80	10	0.5	464	224/464	0.483	0.541	0.541	187/464	0.403
SCA1_1_Sh04_p021630	SSP_Sspon.001A0017060	EBLOSUM80	10	0.5	442	213/442	0.482	0.595	0.595	110/442	0.249
SCA1_1_Sh10_p007900	SCA1_2_Sh_224G18_p000040	EBLOSUM80	10	0.5	467	225/467	0.482	0.567	0.567	126/467	0.27
SCA1_2_Sh_210F11_p000130	SSP_Sspon.002B0003370	EBLOSUM80	10	0.5	419	202/419	0.482	0.604	0.604	88/419	0.21
SCA1_2_Sh_225I16_p000080	SCA2_1_c31257f1p01692.p1	EBLOSUM80	10	0.5	411	198/411	0.482	0.601	0.601	85/411	0.207
SCA1_2_Sh_225I16_p000080	SCA2_1_c48598f1p01601.p1	EBLOSUM80	10	0.5	411	198/411	0.482	0.591	0.591	97/411	0.236
SCA1_2_Sh_225I16_p000080	SSP_Sspon.002A0009891	EBLOSUM80	10	0.5	409	197/409	0.482	0.584	0.584	94/409	0.23
SCA2_1_c48598f1p01601.p1	SSP_Sspon.006D0009100	EBLOSUM80	10	0.5	423	204/423	0.482	0.593	0.593	104/423	0.246
SCA2_1_c88966f1p01811.p1	SSP_Sspon.002B0003370	EBLOSUM80	10	0.5	419	202/419	0.482	0.604	0.604	88/419	0.21
SCA3_SP803280_c104339_g1_i3_m.83754	SSP_Sspon.002B0003370	EBLOSUM80	10	0.5	419	202/419	0.482	0.606	0.606	88/419	0.21
SCA4_evm.model.SCSP803280_000125760.1	SSP_Sspon.002C0004070	EBLOSUM80	10	0.5	427	206/427	0.482	0.593	0.593	100/427	0.234
SCA4_evm.model.SCSP803280_000125760.1	SSP_Sspon.004D0009820	EBLOSUM80	10	0.5	485	234/485	0.482	0.567	0.567	148/485	0.305
SSP_Sspon.001D0018021	SSP_Sspon.002A0020150	EBLOSUM80	10	0.5	425	205/425	0.482	0.602	0.602	82/425	0.193
SSP_Sspon.002C0003900	SSP_Sspon.006C0009290	EBLOSUM80	10	0.5	477	230/477	0.482	0.568	0.568	135/477	0.283
SSP_Sspon.002C0004070	SSP_Sspon.004A0004010	EBLOSUM80	10	0.5	427	206/427	0.482	0.593	0.593	100/427	0.234
SSP_Sspon.004A0004010	SSP_Sspon.004D0009820	EBLOSUM80	10	0.5	485	234/485	0.482	0.567	0.567	148/485	0.305
SCA1_1_Sh02_p011680	SCA1_2_Sh_043E08_p000030	EBLOSUM80	10	0.5	424	204/424	0.481	0.592	0.592	98/424	0.231
SCA1_1_Sh02_p011680	SCA2_1_c17452f3p31617.p1	EBLOSUM80	10	0.5	424	204/424	0.481	0.592	0.592	98/424	0.231
SCA1_1_Sh02_p011680	SCA2_1_c38373f6p31704.p1	EBLOSUM80	10	0.5	424	204/424	0.481	0.592	0.592	98/424	0.231
SCA1_1_Sh02_p011680	SCA2_1_c88966f1p01811.p1	EBLOSUM80	10	0.5	424	204/424	0.481	0.59	0.59	98/424	0.231
SCA1_1_Sh04_p021630	SSP_Sspon.002B0003390	EBLOSUM80	10	0.5	395	190/395	0.481	0.605	0.605	80/395	0.203
SCA1_1_Sh04_p021630	SSP_Sspon.006C0009290	EBLOSUM80	10	0.5	430	207/430	0.481	0.591	0.591	105/430	0.244
SCA1_1_Sh10_p007900	SCA1_2_Sh_032N03_p000060	EBLOSUM80	10	0.5	470	226/470	0.481	0.568	0.568	129/470	0.274
SCA1_1_Sh10_p007900	SSP_Sspon.006A0008922	EBLOSUM80	10	0.5	470	226/470	0.481	0.568	0.568	129/470	0.274
SCA1_2_Sh_226M10_p000070	SSP_Sspon.006A0008591	EBLOSUM80	10	0.5	489	235/489	0.481	0.54	0.54	193/489	0.395
SCA2_1_c4799f1p2952.p1	SSP_Sspon.004A0008660	EBLOSUM80	10	0.5	441	212/441	0.481	0.483	0.483	224/441	0.508
SCA2_1_c72120f1p11566.p1	SSP_Sspon.001D0014570	EBLOSUM80	10	0.5	324	156/324	0.481	0.577	0.577	102/324	0.315
SCA3_SP803280_c83905_g3_i1_m.30611	SCA4_evm.model.SCSP803280_000012916.3	EBLOSUM80	10	0.5	418	201/418	0.481	0.605	0.605	91/418	0.218
SCA4_evm.model.SCSP803280_000005249.2	SSP_Sspon.004D0009820	EBLOSUM80	10	0.5	462	222/462	0.481	0.582	0.582	128/462	0.277
SSP_Sspon.002A0009891	SSP_Sspon.002C0004070	EBLOSUM80	10	0.5	401	193/401	0.481	0.601	0.601	87/401	0.217
SSP_Sspon.002B0003380	SSP_Sspon.006A0008591	EBLOSUM80	10	0.5	489	235/489	0.481	0.54	0.54	193/489	0.395
SSP_Sspon.002B0017730	SSP_Sspon.008C0014631	EBLOSUM80	10	0.5	480	231/480	0.481	0.579	0.579	128/480	0.267
SAC2_1_SUGdenovo0588378.p1	SCA2_1_c56703f1p11794.p1	EBLOSUM80	10	0.5	379	182/379	0.48	0.562	0.562	112/379	0.296
SAC2_1_SUGdenovo0588378.p1	SSP_Sspon.001A0013230	EBLOSUM80	10	0.5	296	142/296	0.48	0.568	0.568	97/296	0.328
SAC2_1_SUGdenovo0588378.p1	SSP_Sspon.002C0003900	EBLOSUM80	10	0.5	427	205/427	0.48	0.557	0.557	144/427	0.337
SCA1_1_Sh02_p021560	SCA1_2_Sh_210F11_p000130	EBLOSUM80	10	0.5	398	191/398	0.48	0.608	0.608	70/398	0.176
SCA1_1_Sh02_p021560	SCA2_1_c17452f3p31617.p1	EBLOSUM80	10	0.5	398	191/398	0.48	0.608	0.608	70/398	0.176
SCA1_1_Sh02_p021560	SCA2_1_c38373f6p31704.p1	EBLOSUM80	10	0.5	398	191/398	0.48	0.611	0.611	70/398	0.176
SCA1_1_Sh02_p021560	SCA2_1_c88966f1p01811.p1	EBLOSUM80	10	0.5	394	189/394	0.48	0.617	0.617	62/394	0.157
SCA1_1_Sh02_p021560	SCA3_SP803280_c104339_g1_i3_m.83754	EBLOSUM80	10	0.5	398	191/398	0.48	0.611	0.611	70/398	0.176
SCA1_2_Sh_210F11_p000130	SSP_Sspon.001A0013240	EBLOSUM80	10	0.5	398	191/398	0.48	0.606	0.606	70/398	0.176
SCA2_1_c17452f3p31617.p1	SSP_Sspon.001A0013240	EBLOSUM80	10	0.5	398	191/398	0.48	0.606	0.606	70/398	0.176
SCA2_1_c38373f6p31704.p1	SSP_Sspon.001A0013240	EBLOSUM80	10	0.5	398	191/398	0.48	0.608	0.608	70/398	0.176
SCA2_1_c56703f1p11794.p1	SSP_Sspon.006C0009290	EBLOSUM80	10	0.5	431	207/431	0.48	0.585	0.585	107/431	0.248
SCA2_1_c85539f1p01589.p2	SSP_Sspon.002A0009891	EBLOSUM80	10	0.5	371	178/371	0.48	0.593	0.593	89/371	0.24
SCA2_1_c88966f1p01811.p1	SSP_Sspon.001A0013240	EBLOSUM80	10	0.5	394	189/394	0.48	0.614	0.614	62/394	0.157
SCA3_SP803280_c104339_g1_i3_m.83754	SSP_Sspon.001A0013240	EBLOSUM80	10	0.5	398	191/398	0.48	0.608	0.608	70/398	0.176
SCA4_evm.model.SCSP803280_000005249.2	SCA4_evm.model.SCSP803280_000012916.3	EBLOSUM80	10	0.5	415	199/415	0.48	0.612	0.612	84/415	0.202
SSP_Sspon.002A0009891	SSP_Sspon.004B0002840	EBLOSUM80	10	0.5	371	178/371	0.48	0.593	0.593	89/371	0.24
SSP_Sspon.002B0003370	SSP_Sspon.002C0004070	EBLOSUM80	10	0.5	421	202/421	0.48	0.606	0.606	96/421	0.228
SSP_Sspon.006D0008960	SSP_Sspon.006D0009100	EBLOSUM80	10	0.5	429	206/429	0.48	0.59	0.59	95/429	0.221
SAC2_1_SUGdenovo0588373.p1	SSP_Sspon.001A0013230	EBLOSUM80	10	0.5	261	125/261	0.479	0.571	0.571	84/261	0.322
SCA1_1_Sh02_p011680	SCA3_SP803280_c104339_g1_i3_m.83754	EBLOSUM80	10	0.5	424	203/424	0.479	0.59	0.59	98/424	0.231
SCA1_1_Sh02_p021560	SCA2_1_c75653f1p01547.p1	EBLOSUM80	10	0.5	426	204/426	0.479	0.594	0.594	86/426	0.202
SCA1_1_Sh10_p007900	SSP_Sspon.006C0009290	EBLOSUM80	10	0.5	482	231/482	0.479	0.564	0.564	127/482	0.263
SCA1_2_Sh_210F11_p000130	SCA2_1_c15202f1p01451.p1	EBLOSUM80	10	0.5	399	191/399	0.479	0.612	0.612	72/399	0.18
SCA1_2_Sh_225I16_p000080	SSP_Sspon.001C0013510	EBLOSUM80	10	0.5	449	215/449	0.479	0.588	0.588	110/449	0.245
SCA2_1_c15202f1p01451.p1	SCA2_1_c17452f3p31617.p1	EBLOSUM80	10	0.5	399	191/399	0.479	0.612	0.612	72/399	0.18
SCA2_1_c15202f1p01451.p1	SCA2_1_c38373f6p31704.p1	EBLOSUM80	10	0.5	399	191/399	0.479	0.614	0.614	72/399	0.18
SCA2_1_c15202f1p01451.p1	SCA3_SP803280_c104339_g1_i3_m.83754	EBLOSUM80	10	0.5	399	191/399	0.479	0.614	0.614	72/399	0.18
SCA2_1_c52116f1p11616.p1	SSP_Sspon.002C0011491	EBLOSUM80	10	0.5	434	208/434	0.479	0.555	0.555	102/434	0.235
SCA2_1_c75653f1p01547.p1	SSP_Sspon.004C0008630	EBLOSUM80	10	0.5	470	225/470	0.479	0.589	0.589	115/470	0.245
SAC2_1_SUGdenovo0588373.p1	SSP_Sspon.002B0017730	EBLOSUM80	10	0.5	410	196/410	0.478	0.524	0.524	176/410	0.429
SCA1_1_Sh10_p007900	SSP_Sspon.002B0003390	EBLOSUM80	10	0.5	460	220/460	0.478	0.583	0.583	128/460	0.278
SCA1_2_Sh_223D02_p000060	SSP_Sspon.002B0003390	EBLOSUM80	10	0.5	366	175/366	0.478	0.549	0.549	123/366	0.336
SCA1_2_Sh_225I16_p000080	SCA2_1_c52116f1p11616.p1	EBLOSUM80	10	0.5	418	200/418	0.478	0.591	0.591	83/418	0.199
SCA2_1_c15202f1p01451.p1	SCA2_1_c88966f1p01811.p1	EBLOSUM80	10	0.5	395	189/395	0.478	0.62	0.62	64/395	0.162
SCA2_1_c48598f1p01601.p1	SSP_Sspon.006C0009290	EBLOSUM80	10	0.5	431	206/431	0.478	0.585	0.585	107/431	0.248
SCA2_1_c85086f1p11620.p2	SSP_Sspon.002B0003390	EBLOSUM80	10	0.5	366	175/366	0.478	0.549	0.549	123/366	0.336
SCA2_1_c85539f1p01589.p2	SSP_Sspon.002B0017730	EBLOSUM80	10	0.5	412	197/412	0.478	0.57	0.57	115/412	0.279
SCA3_SP803280_c83905_g3_i1_m.30611	SSP_Sspon.006C0009300	EBLOSUM80	10	0.5	418	200/418	0.478	0.6	0.6	83/418	0.199
SCA4_evm.model.SCSP803280_000005249.2	SCA4_evm.model.SCSP803280_000014704.2	EBLOSUM80	10	0.5	410	196/410	0.478	0.602	0.602	88/410	0.215
SCA5_SCEZRZ3019C12.g.p1	SSP_Sspon.004C0008630	EBLOSUM80	10	0.5	479	229/479	0.478	0.601	0.601	108/479	0.225
SSP_Sspon.001B0016860	SSP_Sspon.002C0003900	EBLOSUM80	10	0.5	500	239/500	0.478	0.558	0.558	172/500	0.344
SSP_Sspon.001C0013510	SSP_Sspon.006D0009100	EBLOSUM80	10	0.5	471	225/471	0.478	0.575	0.575	137/471	0.291
SSP_Sspon.002A0009891	SSP_Sspon.004C0008630	EBLOSUM80	10	0.5	446	213/446	0.478	0.576	0.576	120/446	0.269
SSP_Sspon.002B0017730	SSP_Sspon.004B0002840	EBLOSUM80	10	0.5	412	197/412	0.478	0.57	0.57	115/412	0.279
SCA1_1_Sh02_p011680	SSP_Sspon.002C0003900	EBLOSUM80	10	0.5	474	226/474	0.477	0.561	0.561	146/474	0.308
SCA1_1_Sh02_p021560	SCA1_2_Sh_043E08_p000030	EBLOSUM80	10	0.5	398	190/398	0.477	0.611	0.611	70/398	0.176
SCA1_2_Sh_043E08_p000030	SSP_Sspon.001A0013240	EBLOSUM80	10	0.5	398	190/398	0.477	0.608	0.608	70/398	0.176
SCA1_2_Sh_210A15_p000030	SCA4_evm.model.SCSP803280_000125760.1	EBLOSUM80	10	0.5	444	212/444	0.477	0.606	0.606	110/444	0.248
SCA1_2_Sh_210A15_p000030	SSP_Sspon.004A0004010	EBLOSUM80	10	0.5	444	212/444	0.477	0.606	0.606	110/444	0.248
SCA1_2_Sh_210F11_p000130	SCA4_evm.model.SCSP803280_000048991.1	EBLOSUM80	10	0.5	398	190/398	0.477	0.608	0.608	70/398	0.176
SCA2_1_c17452f3p31617.p1	SCA4_evm.model.SCSP803280_000048991.1	EBLOSUM80	10	0.5	398	190/398	0.477	0.608	0.608	70/398	0.176
SCA2_1_c38373f6p31704.p1	SCA4_evm.model.SCSP803280_000048991.1	EBLOSUM80	10	0.5	398	190/398	0.477	0.611	0.611	70/398	0.176
SCA2_1_c52116f1p11616.p1	SSP_Sspon.006D0009100	EBLOSUM80	10	0.5	430	205/430	0.477	0.584	0.584	90/430	0.209
SCA2_1_c75653f1p01547.p1	SCA2_1_c86712f1p11454.p1	EBLOSUM80	10	0.5	415	198/415	0.477	0.598	0.598	105/415	0.253
SCA2_1_c75653f1p01547.p1	SSP_Sspon.001A0013240	EBLOSUM80	10	0.5	426	203/426	0.477	0.594	0.594	86/426	0.202
SCA2_1_c88966f1p01811.p1	SCA4_evm.model.SCSP803280_000048991.1	EBLOSUM80	10	0.5	394	188/394	0.477	0.617	0.617	62/394	0.157
SCA3_SP803280_c102057_g1_i4_m.74365	SCA4_evm.model.SCSP803280_000014704.2	EBLOSUM80	10	0.5	409	195/409	0.477	0.592	0.592	85/409	0.208
SCA3_SP803280_c104339_g1_i3_m.83754	SCA4_evm.model.SCSP803280_000048991.1	EBLOSUM80	10	0.5	398	190/398	0.477	0.611	0.611	70/398	0.176
SCA3_SP803280_c110556_g1_i2_m.112799	SSP_Sspon.002C0011491	EBLOSUM80	10	0.5	434	207/434	0.477	0.555	0.555	102/434	0.235
SCA4_evm.model.SCSP803280_000000403.3	SSP_Sspon.002B0003370	EBLOSUM80	10	0.5	419	200/419	0.477	0.604	0.604	88/419	0.21
SCA4_evm.model.SCSP803280_000125760.1	SSP_Sspon.001C0013532	EBLOSUM80	10	0.5	444	212/444	0.477	0.606	0.606	110/444	0.248
SSP_Sspon.001C0013532	SSP_Sspon.004A0004010	EBLOSUM80	10	0.5	444	212/444	0.477	0.606	0.606	110/444	0.248
SAC2_1_SUGdenovo0588383.p1	SSP_Sspon.002C0004070	EBLOSUM80	10	0.5	420	200/420	0.476	0.595	0.595	89/420	0.212
SCA1_1_Sh02_p011680	SCA1_2_Sh_210F11_p000130	EBLOSUM80	10	0.5	424	202/424	0.476	0.59	0.59	98/424	0.231
SCA1_1_Sh02_p011680	SSP_Sspon.001A0008971	EBLOSUM80	10	0.5	420	200/420	0.476	0.586	0.586	89/420	0.212
SCA1_2_Sh_043E08_p000030	SCA2_1_c15202f1p01451.p1	EBLOSUM80	10	0.5	399	190/399	0.476	0.614	0.614	72/399	0.18
SCA2_1_c56703f1p11794.p1	SCA5_SCEZRZ3019C12.g.p1	EBLOSUM80	10	0.5	450	214/450	0.476	0.582	0.582	115/450	0.256
SCA2_1_c72120f1p11566.p1	SCA4_evm.model.SCSP803280_000020517.1	EBLOSUM80	10	0.5	319	152/319	0.476	0.552	0.552	88/319	0.276
SCA4_evm.model.SCSP803280_000005249.2	SSP_Sspon.006C0009300	EBLOSUM80	10	0.5	418	199/418	0.476	0.61	0.61	82/418	0.196
SSP_Sspon.001A0008971	SSP_Sspon.006C0009290	EBLOSUM80	10	0.5	435	207/435	0.476	0.589	0.589	102/435	0.234
SSP_Sspon.001B0016860	SSP_Sspon.006C0009290	EBLOSUM80	10	0.5	477	227/477	0.476	0.572	0.572	143/477	0.3
SSP_Sspon.001B0020870	SSP_Sspon.002A0009891	EBLOSUM80	10	0.5	466	222/466	0.476	0.56	0.56	124/466	0.266
SSP_Sspon.001C0013510	SSP_Sspon.006C0009290	EBLOSUM80	10	0.5	479	228/479	0.476	0.574	0.574	140/479	0.292
SSP_Sspon.002B0003390	SSP_Sspon.006D0008960	EBLOSUM80	10	0.5	410	195/410	0.476	0.607	0.607	89/410	0.217
SAC2_1_SUGdenovo0588378.p1	SCA2_1_c48598f1p01601.p1	EBLOSUM80	10	0.5	379	180/379	0.475	0.565	0.565	112/379	0.296
SCA1_1_Sh02_p011680	SCA1_1_Sh10_p007900	EBLOSUM80	10	0.5	482	229/482	0.475	0.568	0.568	144/482	0.299
SCA1_1_Sh02_p021560	SCA4_evm.model.SCSP803280_000000403.3	EBLOSUM80	10	0.5	398	189/398	0.475	0.608	0.608	70/398	0.176
SCA1_1_Sh10_p007900	SCA2_1_c85539f1p01589.p2	EBLOSUM80	10	0.5	446	212/446	0.475	0.567	0.567	156/446	0.35
SCA1_1_Sh10_p007900	SSP_Sspon.004B0002840	EBLOSUM80	10	0.5	446	212/446	0.475	0.567	0.567	156/446	0.35
SCA1_2_Sh_043E08_p000030	SCA4_evm.model.SCSP803280_000048991.1	EBLOSUM80	10	0.5	398	189/398	0.475	0.611	0.611	70/398	0.176
SCA2_1_c31257f1p01692.p1	SSP_Sspon.002B0003370	EBLOSUM80	10	0.5	419	199/419	0.475	0.599	0.599	88/419	0.21
SCA3_SP803280_c102057_g1_i4_m.74365	SCA4_evm.model.SCSP803280_000012916.3	EBLOSUM80	10	0.5	417	198/417	0.475	0.588	0.588	87/417	0.209
SCA3_SP803280_c109234_g1_i4_m.105886	SSP_Sspon.004D0009820	EBLOSUM80	10	0.5	459	218/459	0.475	0.573	0.573	128/459	0.279
SCA4_evm.model.SCSP803280_000000403.3	SSP_Sspon.001A0013240	EBLOSUM80	10	0.5	398	189/398	0.475	0.606	0.606	70/398	0.176
SCA4_evm.model.SCSP803280_000014704.2	SSP_Sspon.002C0011491	EBLOSUM80	10	0.5	427	203/427	0.475	0.553	0.553	104/427	0.244
SCA4_evm.model.SCSP803280_000048991.1	SSP_Sspon.002A0009891	EBLOSUM80	10	0.5	396	188/396	0.475	0.593	0.593	79/396	0.199
SSP_Sspon.002B0017730	SSP_Sspon.002C0003900	EBLOSUM80	10	0.5	484	230/484	0.475	0.56	0.56	141/484	0.291
SCA1_1_Sh02_p011680	SCA4_evm.model.SCSP803280_000000403.3	EBLOSUM80	10	0.5	424	201/424	0.474	0.587	0.587	98/424	0.231
SCA1_2_Sh_225I16_p000080	SSP_Sspon.002A0020150	EBLOSUM80	10	0.5	418	198/418	0.474	0.591	0.591	83/418	0.199
SCA2_1_c15202f1p01451.p1	SCA4_evm.model.SCSP803280_000000403.3	EBLOSUM80	10	0.5	399	189/399	0.474	0.612	0.612	72/399	0.18
SCA2_1_c52116f1p11616.p1	SSP_Sspon.006C0009290	EBLOSUM80	10	0.5	437	207/437	0.474	0.584	0.584	91/437	0.208
SCA2_1_c75653f1p01547.p1	SCA4_evm.model.SCSP803280_000048991.1	EBLOSUM80	10	0.5	435	206/435	0.474	0.577	0.577	104/435	0.239
SCA3_SP803280_c110556_g1_i2_m.112799	SSP_Sspon.002C0020971	EBLOSUM80	10	0.5	428	203/428	0.474	0.593	0.593	88/428	0.206
SCA3_SP803280_c83905_g3_i1_m.30611	SCA4_evm.model.SCSP803280_000014704.2	EBLOSUM80	10	0.5	416	197/416	0.474	0.594	0.594	101/416	0.243
SCA4_evm.model.SCSP803280_000005249.2	SSP_Sspon.002A0020150	EBLOSUM80	10	0.5	426	202/426	0.474	0.592	0.592	104/426	0.244
SSP_Sspon.001A0017060	SSP_Sspon.004A0008660	EBLOSUM80	10	0.5	481	228/481	0.474	0.593	0.593	114/481	0.237
SSP_Sspon.001C0013510	SSP_Sspon.002C0003900	EBLOSUM80	10	0.5	506	240/506	0.474	0.553	0.553	177/506	0.35
SAC2_1_SUGdenovo0588378.p1	SSP_Sspon.006D0008960	EBLOSUM80	10	0.5	391	185/391	0.473	0.555	0.555	115/391	0.294
SAC2_1_SUGdenovo0588385.p2	SCA3_SP803280_c109234_g1_i4_m.105886	EBLOSUM80	10	0.5	446	211/446	0.473	0.581	0.581	109/446	0.244
SCA1_1_Sh02_p011680	SCA5_SCEPLR1051A07.g.p1	EBLOSUM80	10	0.5	402	190/402	0.473	0.517	0.517	181/402	0.45
SCA1_1_Sh04_p021630	SCA5_SCEZRZ3019C12.g.p1	EBLOSUM80	10	0.5	452	214/452	0.473	0.584	0.584	119/452	0.263
SCA1_2_Sh_043E08_p000030	SCA3_SP803280_c109234_g1_i4_m.105886	EBLOSUM80	10	0.5	395	187/395	0.473	0.603	0.603	64/395	0.162
SCA1_2_Sh_225I16_p000080	SCA4_evm.model.SCSP803280_000014704.2	EBLOSUM80	10	0.5	412	195/412	0.473	0.587	0.587	87/412	0.211
SCA2_1_c38373f6p31704.p1	SCA3_SP803280_c109234_g1_i4_m.105886	EBLOSUM80	10	0.5	395	187/395	0.473	0.603	0.603	64/395	0.162
SCA2_1_c56703f1p11794.p1	SCA3_SP803280_c83905_g3_i1_m.30611	EBLOSUM80	10	0.5	404	191/404	0.473	0.582	0.582	89/404	0.22
SCA2_1_c72120f1p11566.p1	SSP_Sspon.001B0016860	EBLOSUM80	10	0.5	425	201/425	0.473	0.569	0.569	128/425	0.301
SCA2_1_c72120f1p11566.p1	SSP_Sspon.001C0013510	EBLOSUM80	10	0.5	427	202/427	0.473	0.569	0.569	125/427	0.293
SCA2_1_c74308f1p02376.p1	SSP_Sspon.001D0014570	EBLOSUM80	10	0.5	283	134/283	0.473	0.572	0.572	72/283	0.254
SCA3_SP803280_c109234_g1_i4_m.105886	SSP_Sspon.008C0014631	EBLOSUM80	10	0.5	446	211/446	0.473	0.583	0.583	109/446	0.244
SCA5_SCEZRZ3019C12.g.p1	SSP_Sspon.002A0009891	EBLOSUM80	10	0.5	450	213/450	0.473	0.556	0.556	116/450	0.258
SSP_Sspon.001A0008971	SSP_Sspon.002C0020971	EBLOSUM80	10	0.5	427	202/427	0.473	0.571	0.571	101/427	0.237
SSP_Sspon.001A0008971	SSP_Sspon.008C0014610	EBLOSUM80	10	0.5	446	211/446	0.473	0.576	0.576	113/446	0.253
SSP_Sspon.002A0020150	SSP_Sspon.002C0011491	EBLOSUM80	10	0.5	438	207/438	0.473	0.55	0.55	110/438	0.251
SSP_Sspon.002C0011491	SSP_Sspon.006C0009300	EBLOSUM80	10	0.5	442	209/442	0.473	0.552	0.552	112/442	0.253
SCA1_1_Sh02_p021560	SCA1_1_Sh04_p021630	EBLOSUM80	10	0.5	398	188/398	0.472	0.595	0.595	82/398	0.206
SCA1_1_Sh02_p021560	SCA2_1_c31257f1p01692.p1	EBLOSUM80	10	0.5	398	188/398	0.472	0.606	0.606	70/398	0.176
SCA1_1_Sh02_p021560	SCA2_1_c56703f1p11794.p1	EBLOSUM80	10	0.5	398	188/398	0.472	0.595	0.595	82/398	0.206
SCA1_1_Sh04_p021630	SSP_Sspon.001A0013240	EBLOSUM80	10	0.5	398	188/398	0.472	0.593	0.593	82/398	0.206
SCA1_2_Sh_224G18_p000040	SSP_Sspon.002A0009891	EBLOSUM80	10	0.5	415	196/415	0.472	0.581	0.581	105/415	0.253
SCA2_1_c31257f1p01692.p1	SSP_Sspon.001A0013240	EBLOSUM80	10	0.5	398	188/398	0.472	0.603	0.603	70/398	0.176
SCA2_1_c48598f1p01601.p1	SSP_Sspon.002B0003390	EBLOSUM80	10	0.5	400	189/400	0.472	0.59	0.59	90/400	0.225
SCA2_1_c56703f1p11794.p1	SSP_Sspon.001A0013240	EBLOSUM80	10	0.5	398	188/398	0.472	0.593	0.593	82/398	0.206
SCA2_1_c86712f1p11454.p1	SCA4_evm.model.SCSP803280_000014704.2	EBLOSUM80	10	0.5	398	188/398	0.472	0.588	0.588	111/398	0.279
SCA3_SP803280_c110556_g1_i2_m.112799	SSP_Sspon.001D0018021	EBLOSUM80	10	0.5	430	203/430	0.472	0.593	0.593	92/430	0.214
SCA3_SP803280_c110556_g1_i2_m.112799	SSP_Sspon.006D0009100	EBLOSUM80	10	0.5	430	203/430	0.472	0.584	0.584	90/430	0.209
SCA4_evm.model.SCSP803280_000000403.3	SCA4_evm.model.SCSP803280_000048991.1	EBLOSUM80	10	0.5	398	188/398	0.472	0.608	0.608	70/398	0.176
SCA4_evm.model.SCSP803280_000012916.3	SSP_Sspon.002C0011491	EBLOSUM80	10	0.5	434	205/434	0.472	0.548	0.548	104/434	0.24
SSP_Sspon.002A0020150	SSP_Sspon.006D0009100	EBLOSUM80	10	0.5	430	203/430	0.472	0.584	0.584	90/430	0.209
SSP_Sspon.002B0003370	SSP_Sspon.006D0008960	EBLOSUM80	10	0.5	432	204/432	0.472	0.581	0.581	105/432	0.243
SCA1_1_Sh04_p021630	SCA2_1_c15202f1p01451.p1	EBLOSUM80	10	0.5	399	188/399	0.471	0.599	0.599	84/399	0.211
SCA1_2_Sh_043E08_p000030	SCA3_SP803280_c83905_g3_i1_m.30611	EBLOSUM80	10	0.5	412	194/412	0.471	0.578	0.578	93/412	0.226
SCA1_2_Sh_043E08_p000030	SSP_Sspon.001C0016691	EBLOSUM80	10	0.5	467	220/467	0.471	0.578	0.578	120/467	0.257
SCA1_2_Sh_210A15_p000030	SCA2_1_c52116f1p11616.p1	EBLOSUM80	10	0.5	433	204/433	0.471	0.596	0.596	98/433	0.226
SCA1_2_Sh_210F11_p000130	SCA3_SP803280_c109234_g1_i4_m.105886	EBLOSUM80	10	0.5	399	188/399	0.471	0.596	0.596	72/399	0.18
SCA1_2_Sh_224G18_p000040	SCA4_evm.model.SCSP803280_000014704.2	EBLOSUM80	10	0.5	414	195/414	0.471	0.585	0.585	90/414	0.217
SCA1_2_Sh_225I16_p000080	SCA4_evm.model.SCSP803280_000012916.3	EBLOSUM80	10	0.5	420	198/420	0.471	0.586	0.586	89/420	0.212
SCA2_1_c15202f1p01451.p1	SCA2_1_c31257f1p01692.p1	EBLOSUM80	10	0.5	399	188/399	0.471	0.609	0.609	72/399	0.18
SCA2_1_c15202f1p01451.p1	SCA2_1_c56703f1p11794.p1	EBLOSUM80	10	0.5	399	188/399	0.471	0.599	0.599	84/399	0.211
SCA2_1_c17452f3p31617.p1	SCA3_SP803280_c109234_g1_i4_m.105886	EBLOSUM80	10	0.5	397	187/397	0.471	0.597	0.597	68/397	0.171
SCA2_1_c17452f3p31617.p1	SCA3_SP803280_c83905_g3_i1_m.30611	EBLOSUM80	10	0.5	412	194/412	0.471	0.575	0.575	93/412	0.226
SCA2_1_c17452f3p31617.p1	SSP_Sspon.001C0016691	EBLOSUM80	10	0.5	467	220/467	0.471	0.578	0.578	120/467	0.257
SCA2_1_c38373f6p31704.p1	SCA3_SP803280_c83905_g3_i1_m.30611	EBLOSUM80	10	0.5	412	194/412	0.471	0.578	0.578	93/412	0.226
SCA2_1_c38373f6p31704.p1	SSP_Sspon.001C0016691	EBLOSUM80	10	0.5	467	220/467	0.471	0.578	0.578	120/467	0.257
SCA2_1_c52116f1p11616.p1	SSP_Sspon.001C0013532	EBLOSUM80	10	0.5	433	204/433	0.471	0.596	0.596	98/433	0.226
SCA2_1_c52116f1p11616.p1	SSP_Sspon.002C0004070	EBLOSUM80	10	0.5	412	194/412	0.471	0.612	0.612	80/412	0.194
SCA2_1_c56703f1p11794.p1	SSP_Sspon.002B0003370	EBLOSUM80	10	0.5	418	197/418	0.471	0.589	0.589	98/418	0.234
SCA2_1_c56703f1p11794.p1	SSP_Sspon.002B0003390	EBLOSUM80	10	0.5	401	189/401	0.471	0.586	0.586	92/401	0.229
SCA2_1_c88966f1p01811.p1	SCA3_SP803280_c83905_g3_i1_m.30611	EBLOSUM80	10	0.5	408	192/408	0.471	0.583	0.583	85/408	0.208
SCA2_1_c88966f1p01811.p1	SSP_Sspon.001C0016691	EBLOSUM80	10	0.5	467	220/467	0.471	0.576	0.576	120/467	0.257
SCA3_SP803280_c104339_g1_i3_m.83754	SCA3_SP803280_c83905_g3_i1_m.30611	EBLOSUM80	10	0.5	412	194/412	0.471	0.578	0.578	93/412	0.226
SCA4_evm.model.SCSP803280_000014704.2	SSP_Sspon.004C0008630	EBLOSUM80	10	0.5	454	214/454	0.471	0.577	0.577	123/454	0.271
SSP_Sspon.002B0017730	SSP_Sspon.006D0008960	EBLOSUM80	10	0.5	446	210/446	0.471	0.57	0.57	108/446	0.242
SCA1_1_Sh02_p021560	SSP_Sspon.002A0009891	EBLOSUM80	10	0.5	398	187/398	0.47	0.588	0.588	83/398	0.209
SCA1_1_Sh04_p021630	SCA4_evm.model.SCSP803280_000048991.1	EBLOSUM80	10	0.5	398	187/398	0.47	0.595	0.595	82/398	0.206
SCA1_1_Sh10_p007900	SSP_Sspon.002B0017730	EBLOSUM80	10	0.5	494	232/494	0.47	0.561	0.561	143/494	0.289
SCA1_2_Sh_043E08_p000030	SCA5_SCEZRZ3019C12.g.p1	EBLOSUM80	10	0.5	460	216/460	0.47	0.578	0.578	123/460	0.267
SCA1_2_Sh_210A15_p000030	SCA3_SP803280_c110556_g1_i2_m.112799	EBLOSUM80	10	0.5	430	202/430	0.47	0.598	0.598	92/430	0.214
SCA1_2_Sh_210A15_p000030	SSP_Sspon.002A0020150	EBLOSUM80	10	0.5	430	202/430	0.47	0.598	0.598	92/430	0.214
SCA1_2_Sh_223D02_p000060	SSP_Sspon.006C0009270	EBLOSUM80	10	0.5	353	166/353	0.47	0.555	0.555	124/353	0.351
SCA1_2_Sh_224G18_p000040	SSP_Sspon.004C0008630	EBLOSUM80	10	0.5	451	212/451	0.47	0.581	0.581	111/451	0.246
SCA2_1_c15202f1p01451.p1	SSP_Sspon.002A0009891	EBLOSUM80	10	0.5	398	187/398	0.47	0.585	0.585	83/398	0.209
SCA2_1_c17452f3p31617.p1	SCA5_SCEZRZ3019C12.g.p1	EBLOSUM80	10	0.5	460	216/460	0.47	0.578	0.578	123/460	0.267
SCA2_1_c31257f1p01692.p1	SCA4_evm.model.SCSP803280_000048991.1	EBLOSUM80	10	0.5	398	187/398	0.47	0.606	0.606	70/398	0.176
SCA2_1_c38373f6p31704.p1	SCA5_SCEZRZ3019C12.g.p1	EBLOSUM80	10	0.5	460	216/460	0.47	0.578	0.578	123/460	0.267
SCA2_1_c48598f1p01601.p1	SSP_Sspon.002B0003370	EBLOSUM80	10	0.5	419	197/419	0.47	0.589	0.589	100/419	0.239
SCA2_1_c56703f1p11794.p1	SCA4_evm.model.SCSP803280_000048991.1	EBLOSUM80	10	0.5	398	187/398	0.47	0.595	0.595	82/398	0.206
SCA2_1_c85086f1p11620.p2	SSP_Sspon.006C0009270	EBLOSUM80	10	0.5	353	166/353	0.47	0.555	0.555	124/353	0.351
SCA2_1_c88966f1p01811.p1	SCA5_SCEZRZ3019C12.g.p1	EBLOSUM80	10	0.5	460	216/460	0.47	0.576	0.576	123/460	0.267
SCA3_SP803280_c110556_g1_i2_m.112799	SSP_Sspon.001C0013532	EBLOSUM80	10	0.5	430	202/430	0.47	0.598	0.598	92/430	0.214
SSP_Sspon.001A0008971	SSP_Sspon.001D0018021	EBLOSUM80	10	0.5	430	202/430	0.47	0.572	0.572	107/430	0.249
SSP_Sspon.001A0013240	SSP_Sspon.002A0009891	EBLOSUM80	10	0.5	398	187/398	0.47	0.585	0.585	83/398	0.209
SSP_Sspon.001C0013532	SSP_Sspon.002A0020150	EBLOSUM80	10	0.5	430	202/430	0.47	0.598	0.598	92/430	0.214
SCA1_1_Sh02_p011680	SSP_Sspon.002A0009891	EBLOSUM80	10	0.5	422	198/422	0.469	0.569	0.569	107/422	0.254
SCA1_1_Sh04_p021630	SSP_Sspon.002B0003370	EBLOSUM80	10	0.5	418	196/418	0.469	0.586	0.586	98/418	0.234
SCA1_1_Sh10_p007900	SCA2_1_c72120f1p11566.p1	EBLOSUM80	10	0.5	446	209/446	0.469	0.556	0.556	144/446	0.323
SCA1_2_Sh_032N03_p000060	SSP_Sspon.002A0009891	EBLOSUM80	10	0.5	418	196/418	0.469	0.577	0.577	108/418	0.258
SCA1_2_Sh_032N03_p000060	SSP_Sspon.004C0008630	EBLOSUM80	10	0.5	454	213/454	0.469	0.581	0.581	114/454	0.251
SCA1_2_Sh_210F11_p000130	SSP_Sspon.001C0016691	EBLOSUM80	10	0.5	469	220/469	0.469	0.58	0.58	124/469	0.264
SCA1_2_Sh_224G18_p000040	SCA4_evm.model.SCSP803280_000012916.3	EBLOSUM80	10	0.5	422	198/422	0.469	0.581	0.581	92/422	0.218
SCA1_2_Sh_225I16_p000080	SCA3_SP803280_c110556_g1_i2_m.112799	EBLOSUM80	10	0.5	422	198/422	0.469	0.583	0.583	91/422	0.216
SCA2_1_c15202f1p01451.p1	SCA2_1_c75653f1p01547.p1	EBLOSUM80	10	0.5	435	204/435	0.469	0.572	0.572	104/435	0.239
SCA2_1_c74308f1p02376.p1	SSP_Sspon.008A0014460	EBLOSUM80	10	0.5	275	129/275	0.469	0.56	0.56	76/275	0.276
SCA2_1_c86712f1p11454.p1	SCA4_evm.model.SCSP803280_000012916.3	EBLOSUM80	10	0.5	407	191/407	0.469	0.582	0.582	115/407	0.283
SCA3_SP803280_c102057_g1_i4_m.74365	SSP_Sspon.004C0008630	EBLOSUM80	10	0.5	446	209/446	0.469	0.585	0.585	106/446	0.238
SCA3_SP803280_c104339_g1_i3_m.83754	SCA3_SP803280_c109234_g1_i4_m.105886	EBLOSUM80	10	0.5	399	187/399	0.469	0.596	0.596	72/399	0.18
SCA3_SP803280_c104339_g1_i3_m.83754	SSP_Sspon.001C0016691	EBLOSUM80	10	0.5	467	219/467	0.469	0.576	0.576	120/467	0.257
SCA3_SP803280_c110556_g1_i2_m.112799	SSP_Sspon.006C0009290	EBLOSUM80	10	0.5	437	205/437	0.469	0.584	0.584	91/437	0.208
SCA4_evm.model.SCSP803280_000012916.3	SSP_Sspon.004C0008630	EBLOSUM80	10	0.5	463	217/463	0.469	0.572	0.572	127/463	0.274
SCA5_SCEZRZ3019C12.g.p1	SSP_Sspon.004A0008660	EBLOSUM80	10	0.5	490	230/490	0.469	0.586	0.586	121/490	0.247
SSP_Sspon.001A0013230	SSP_Sspon.008B0015090	EBLOSUM80	10	0.5	277	130/277	0.469	0.542	0.542	106/277	0.383
SSP_Sspon.001A0017060	SSP_Sspon.006D0008960	EBLOSUM80	10	0.5	458	215/458	0.469	0.574	0.574	121/458	0.264
SSP_Sspon.002A0009891	SSP_Sspon.006A0008922	EBLOSUM80	10	0.5	418	196/418	0.469	0.577	0.577	108/418	0.258
SSP_Sspon.002A0020150	SSP_Sspon.006C0009290	EBLOSUM80	10	0.5	437	205/437	0.469	0.584	0.584	91/437	0.208
SSP_Sspon.004C0008630	SSP_Sspon.006A0008922	EBLOSUM80	10	0.5	454	213/454	0.469	0.581	0.581	114/454	0.251
SAC2_1_SUGdenovo0588373.p1	SCA1_1_Sh02_p011680	EBLOSUM80	10	0.5	402	188/402	0.468	0.51	0.51	185/402	0.46
SAC2_1_SUGdenovo0588378.p1	SCA2_1_c86712f1p11454.p1	EBLOSUM80	10	0.5	348	163/348	0.468	0.575	0.575	85/348	0.244
SCA1_1_Sh02_p011680	SCA2_1_c85539f1p01589.p2	EBLOSUM80	10	0.5	404	189/404	0.468	0.562	0.562	124/404	0.307
SCA1_1_Sh02_p011680	SSP_Sspon.004B0002840	EBLOSUM80	10	0.5	404	189/404	0.468	0.562	0.562	124/404	0.307
SCA1_2_Sh_032N03_p000060	SCA4_evm.model.SCSP803280_000012916.3	EBLOSUM80	10	0.5	421	197/421	0.468	0.582	0.582	87/421	0.207
SCA1_2_Sh_210F11_p000130	SCA5_SCEZRZ3019C12.g.p1	EBLOSUM80	10	0.5	462	216/462	0.468	0.58	0.58	127/462	0.275
SCA1_2_Sh_223D02_p000060	SSP_Sspon.006D0009100	EBLOSUM80	10	0.5	393	184/393	0.468	0.547	0.547	145/393	0.369
SCA1_2_Sh_225I16_p000080	SSP_Sspon.006C0009300	EBLOSUM80	10	0.5	423	198/423	0.468	0.586	0.586	87/423	0.206
SCA2_1_c48598f1p01601.p1	SCA3_SP803280_c83905_g3_i1_m.30611	EBLOSUM80	10	0.5	402	188/402	0.468	0.587	0.587	85/402	0.211
SCA2_1_c52116f1p11616.p1	SCA3_SP803280_c109234_g1_i4_m.105886	EBLOSUM80	10	0.5	412	193/412	0.468	0.607	0.607	82/412	0.199
SCA2_1_c85086f1p11620.p2	SSP_Sspon.006D0009100	EBLOSUM80	10	0.5	393	184/393	0.468	0.547	0.547	145/393	0.369
SCA2_1_c85539f1p01589.p2	SCA4_evm.model.SCSP803280_000125760.1	EBLOSUM80	10	0.5	406	190/406	0.468	0.586	0.586	120/406	0.296
SCA2_1_c85539f1p01589.p2	SSP_Sspon.004A0004010	EBLOSUM80	10	0.5	406	190/406	0.468	0.586	0.586	120/406	0.296
SCA3_SP803280_c110556_g1_i2_m.112799	SSP_Sspon.002C0004070	EBLOSUM80	10	0.5	412	193/412	0.468	0.609	0.609	80/412	0.194
SCA4_evm.model.SCSP803280_000012916.3	SSP_Sspon.006A0008922	EBLOSUM80	10	0.5	421	197/421	0.468	0.582	0.582	87/421	0.207
SCA4_evm.model.SCSP803280_000125760.1	SSP_Sspon.004B0002840	EBLOSUM80	10	0.5	406	190/406	0.468	0.586	0.586	120/406	0.296
SSP_Sspon.002A0020150	SSP_Sspon.002C0004070	EBLOSUM80	10	0.5	412	193/412	0.468	0.607	0.607	80/412	0.194
SSP_Sspon.004A0004010	SSP_Sspon.004B0002840	EBLOSUM80	10	0.5	406	190/406	0.468	0.586	0.586	120/406	0.296
SSP_Sspon.006A0008591	SSP_Sspon.008C0014610	EBLOSUM80	10	0.5	502	235/502	0.468	0.524	0.524	208/502	0.414
SAC2_1_SUGdenovo0588378.p1	SAC2_1_SUGdenovo0588385.p2	EBLOSUM80	10	0.5	435	203/435	0.467	0.556	0.556	155/435	0.356
SAC2_1_SUGdenovo0588378.p1	SSP_Sspon.008C0014631	EBLOSUM80	10	0.5	435	203/435	0.467	0.556	0.556	155/435	0.356
SAC2_1_SUGdenovo0588383.p1	SCA3_SP803280_c109234_g1_i4_m.105886	EBLOSUM80	10	0.5	426	199/426	0.467	0.587	0.587	103/426	0.242
SCA1_1_Sh02_p011680	SCA2_1_c31257f1p01692.p1	EBLOSUM80	10	0.5	424	198/424	0.467	0.583	0.583	98/424	0.231
SCA1_1_Sh02_p011680	SCA2_1_c48598f1p01601.p1	EBLOSUM80	10	0.5	424	198/424	0.467	0.573	0.573	110/424	0.259
SCA1_1_Sh04_p021630	SCA3_SP803280_c83905_g3_i1_m.30611	EBLOSUM80	10	0.5	407	190/407	0.467	0.577	0.577	95/407	0.233
SCA2_1_c4799f1p2952.p1	SCA2_1_c72120f1p11566.p1	EBLOSUM80	10	0.5	323	151/323	0.467	0.542	0.542	104/323	0.322
SCA2_1_c56703f1p11794.p1	SSP_Sspon.002B0017730	EBLOSUM80	10	0.5	437	204/437	0.467	0.579	0.579	111/437	0.254
SCA2_1_c75653f1p01547.p1	SCA3_SP803280_c83905_g3_i1_m.30611	EBLOSUM80	10	0.5	443	207/443	0.467	0.564	0.564	115/443	0.26
SCA3_SP803280_c102057_g1_i4_m.74365	SSP_Sspon.006C0009300	EBLOSUM80	10	0.5	424	198/424	0.467	0.59	0.59	93/424	0.219
SCA3_SP803280_c104339_g1_i3_m.83754	SCA5_SCEZRZ3019C12.g.p1	EBLOSUM80	10	0.5	460	215/460	0.467	0.576	0.576	123/460	0.267
SCA3_SP803280_c83905_g3_i1_m.30611	SSP_Sspon.002A0009891	EBLOSUM80	10	0.5	403	188/403	0.467	0.576	0.576	88/403	0.218
SSP_Sspon.002C0004070	SSP_Sspon.004D0009820	EBLOSUM80	10	0.5	463	216/463	0.467	0.572	0.572	134/463	0.289
SCA1_1_Sh04_p021630	SCA4_evm.model.SCSP803280_000005249.2	EBLOSUM80	10	0.5	406	189/406	0.466	0.581	0.581	92/406	0.227
SCA1_1_Sh10_p007900	SSP_Sspon.006D0009100	EBLOSUM80	10	0.5	483	225/483	0.466	0.549	0.549	142/483	0.294
SCA1_2_Sh_032N03_p000060	SCA4_evm.model.SCSP803280_000014704.2	EBLOSUM80	10	0.5	416	194/416	0.466	0.579	0.579	91/416	0.219
SCA1_2_Sh_043E08_p000030	SSP_Sspon.002B0017730	EBLOSUM80	10	0.5	442	206/442	0.466	0.577	0.577	109/442	0.247
SCA2_1_c15202f1p01451.p1	SSP_Sspon.006D0008960	EBLOSUM80	10	0.5	410	191/410	0.466	0.595	0.595	85/410	0.207
SCA2_1_c17452f3p31617.p1	SSP_Sspon.002B0017730	EBLOSUM80	10	0.5	442	206/442	0.466	0.577	0.577	109/442	0.247
SCA2_1_c38373f6p31704.p1	SSP_Sspon.002B0017730	EBLOSUM80	10	0.5	442	206/442	0.466	0.577	0.577	109/442	0.247
SCA2_1_c48598f1p01601.p1	SCA3_SP803280_c109234_g1_i4_m.105886	EBLOSUM80	10	0.5	395	184/395	0.466	0.577	0.577	76/395	0.192
SCA2_1_c48598f1p01601.p1	SSP_Sspon.002C0004070	EBLOSUM80	10	0.5	397	185/397	0.466	0.577	0.577	78/397	0.196
SCA2_1_c56703f1p11794.p1	SCA4_evm.model.SCSP803280_000005249.2	EBLOSUM80	10	0.5	406	189/406	0.466	0.581	0.581	92/406	0.227
SCA2_1_c75653f1p01547.p1	SCA4_evm.model.SCSP803280_000005249.2	EBLOSUM80	10	0.5	444	207/444	0.466	0.57	0.57	116/444	0.261
SCA2_1_c85539f1p01589.p2	SSP_Sspon.004D0009820	EBLOSUM80	10	0.5	438	204/438	0.466	0.543	0.543	146/438	0.333
SCA2_1_c88966f1p01811.p1	SSP_Sspon.002B0017730	EBLOSUM80	10	0.5	442	206/442	0.466	0.575	0.575	109/442	0.247
SCA3_SP803280_c109234_g1_i4_m.105886	SCA3_SP803280_c110556_g1_i2_m.112799	EBLOSUM80	10	0.5	412	192/412	0.466	0.604	0.604	82/412	0.199
SCA3_SP803280_c109234_g1_i4_m.105886	SSP_Sspon.002A0020150	EBLOSUM80	10	0.5	412	192/412	0.466	0.602	0.602	82/412	0.199
SCA3_SP803280_c83905_g3_i1_m.30611	SCA4_evm.model.SCSP803280_000000403.3	EBLOSUM80	10	0.5	412	192/412	0.466	0.575	0.575	93/412	0.226
SCA4_evm.model.SCSP803280_000014704.2	SSP_Sspon.006A0008922	EBLOSUM80	10	0.5	416	194/416	0.466	0.579	0.579	91/416	0.219
SSP_Sspon.001C0016691	SSP_Sspon.004C0008630	EBLOSUM80	10	0.5	496	231/496	0.466	0.573	0.573	125/496	0.252
SSP_Sspon.002B0008462	SSP_Sspon.002C0011491	EBLOSUM80	10	0.5	384	179/384	0.466	0.466	0.466	201/384	0.523
SSP_Sspon.004B0002840	SSP_Sspon.004D0009820	EBLOSUM80	10	0.5	438	204/438	0.466	0.543	0.543	146/438	0.333
SAC2_1_SUGdenovo0588385.p2	SCA2_1_c72120f1p11566.p1	EBLOSUM80	10	0.5	449	209/449	0.465	0.55	0.55	163/449	0.363
SCA1_1_Sh02_p021560	SCA2_1_c48598f1p01601.p1	EBLOSUM80	10	0.5	398	185/398	0.465	0.593	0.593	82/398	0.206
SCA1_2_Sh_043E08_p000030	SCA4_evm.model.SCSP803280_000125760.1	EBLOSUM80	10	0.5	434	202/434	0.465	0.581	0.581	110/434	0.253
SCA1_2_Sh_043E08_p000030	SSP_Sspon.002C0004070	EBLOSUM80	10	0.5	404	188/404	0.465	0.579	0.579	80/404	0.198
SCA1_2_Sh_043E08_p000030	SSP_Sspon.004A0004010	EBLOSUM80	10	0.5	434	202/434	0.465	0.581	0.581	110/434	0.253
SCA1_2_Sh_210A15_p000030	SCA4_evm.model.SCSP803280_000012916.3	EBLOSUM80	10	0.5	430	200/430	0.465	0.593	0.593	94/430	0.219
SCA1_2_Sh_210A15_p000030	SSP_Sspon.006C0009300	EBLOSUM80	10	0.5	432	201/432	0.465	0.6	0.6	90/432	0.208
SCA1_2_Sh_210F11_p000130	SCA3_SP803280_c83905_g3_i1_m.30611	EBLOSUM80	10	0.5	415	193/415	0.465	0.571	0.571	99/415	0.239
SCA1_2_Sh_210F11_p000130	SCA4_evm.model.SCSP803280_000125760.1	EBLOSUM80	10	0.5	434	202/434	0.465	0.578	0.578	110/434	0.253
SCA1_2_Sh_210F11_p000130	SSP_Sspon.004A0004010	EBLOSUM80	10	0.5	434	202/434	0.465	0.578	0.578	110/434	0.253
SCA1_2_Sh_226M10_p000070	SSP_Sspon.001A0008971	EBLOSUM80	10	0.5	449	209/449	0.465	0.561	0.561	130/449	0.29
SCA2_1_c17452f3p31617.p1	SCA4_evm.model.SCSP803280_000125760.1	EBLOSUM80	10	0.5	434	202/434	0.465	0.578	0.578	110/434	0.253
SCA2_1_c17452f3p31617.p1	SSP_Sspon.004A0004010	EBLOSUM80	10	0.5	434	202/434	0.465	0.578	0.578	110/434	0.253
SCA2_1_c38373f6p31704.p1	SCA4_evm.model.SCSP803280_000125760.1	EBLOSUM80	10	0.5	434	202/434	0.465	0.581	0.581	110/434	0.253
SCA2_1_c38373f6p31704.p1	SSP_Sspon.002C0004070	EBLOSUM80	10	0.5	404	188/404	0.465	0.579	0.579	80/404	0.198
SCA2_1_c38373f6p31704.p1	SSP_Sspon.004A0004010	EBLOSUM80	10	0.5	434	202/434	0.465	0.581	0.581	110/434	0.253
SCA2_1_c48598f1p01601.p1	SSP_Sspon.001A0013240	EBLOSUM80	10	0.5	398	185/398	0.465	0.59	0.59	82/398	0.206
SCA2_1_c72120f1p11566.p1	SCA2_1_c74308f1p02376.p1	EBLOSUM80	10	0.5	331	154/331	0.465	0.553	0.553	90/331	0.272
SCA2_1_c72120f1p11566.p1	SSP_Sspon.001A0008971	EBLOSUM80	10	0.5	391	182/391	0.465	0.563	0.563	103/391	0.263
SCA2_1_c72120f1p11566.p1	SSP_Sspon.008C0014631	EBLOSUM80	10	0.5	449	209/449	0.465	0.55	0.55	163/449	0.363
SCA2_1_c75653f1p01547.p1	SSP_Sspon.002B0003390	EBLOSUM80	10	0.5	428	199/428	0.465	0.575	0.575	94/428	0.22
SCA2_1_c88966f1p01811.p1	SCA4_evm.model.SCSP803280_000125760.1	EBLOSUM80	10	0.5	434	202/434	0.465	0.576	0.576	110/434	0.253
SCA2_1_c88966f1p01811.p1	SSP_Sspon.004A0004010	EBLOSUM80	10	0.5	434	202/434	0.465	0.576	0.576	110/434	0.253
SCA3_SP803280_c104339_g1_i3_m.83754	SCA4_evm.model.SCSP803280_000125760.1	EBLOSUM80	10	0.5	434	202/434	0.465	0.581	0.581	110/434	0.253
SCA3_SP803280_c104339_g1_i3_m.83754	SSP_Sspon.004A0004010	EBLOSUM80	10	0.5	434	202/434	0.465	0.581	0.581	110/434	0.253
SCA4_evm.model.SCSP803280_000000403.3	SSP_Sspon.001C0016691	EBLOSUM80	10	0.5	467	217/467	0.465	0.574	0.574	120/467	0.257
SCA4_evm.model.SCSP803280_000012916.3	SSP_Sspon.001C0013532	EBLOSUM80	10	0.5	430	200/430	0.465	0.593	0.593	94/430	0.219
SSP_Sspon.001A0008971	SSP_Sspon.002B0003380	EBLOSUM80	10	0.5	449	209/449	0.465	0.561	0.561	130/449	0.29
SSP_Sspon.001A0008971	SSP_Sspon.008C0014600	EBLOSUM80	10	0.5	449	209/449	0.465	0.561	0.561	130/449	0.29
SSP_Sspon.001C0013532	SSP_Sspon.006C0009300	EBLOSUM80	10	0.5	432	201/432	0.465	0.6	0.6	90/432	0.208
SAC2_1_SUGdenovo0588383.p1	SCA1_1_Sh02_p021560	EBLOSUM80	10	0.5	431	200/431	0.464	0.587	0.587	113/431	0.262
SAC2_1_SUGdenovo0588383.p1	SCA2_1_c15202f1p01451.p1	EBLOSUM80	10	0.5	431	200/431	0.464	0.587	0.587	113/431	0.262
SAC2_1_SUGdenovo0588383.p1	SSP_Sspon.001A0013240	EBLOSUM80	10	0.5	431	200/431	0.464	0.58	0.58	113/431	0.262
SCA1_1_Sh02_p011680	SCA2_1_c52116f1p11616.p1	EBLOSUM80	10	0.5	431	200/431	0.464	0.575	0.575	96/431	0.223
SCA1_1_Sh04_p021630	SCA3_SP803280_c109234_g1_i4_m.105886	EBLOSUM80	10	0.5	399	185/399	0.464	0.586	0.586	84/399	0.211
SCA1_1_Sh04_p021630	SSP_Sspon.002B0017730	EBLOSUM80	10	0.5	433	201/433	0.464	0.577	0.577	103/433	0.238
SCA1_2_Sh_043E08_p000030	SSP_Sspon.001B0020870	EBLOSUM80	10	0.5	474	220/474	0.464	0.572	0.572	127/474	0.268
SCA1_2_Sh_210F11_p000130	SCA4_evm.model.SCSP803280_000005249.2	EBLOSUM80	10	0.5	412	191/412	0.464	0.58	0.58	92/412	0.223
SCA2_1_c15202f1p01451.p1	SCA2_1_c48598f1p01601.p1	EBLOSUM80	10	0.5	399	185/399	0.464	0.596	0.596	84/399	0.211
SCA2_1_c17452f3p31617.p1	SCA4_evm.model.SCSP803280_000005249.2	EBLOSUM80	10	0.5	412	191/412	0.464	0.58	0.58	92/412	0.223
SCA2_1_c17452f3p31617.p1	SSP_Sspon.001B0020870	EBLOSUM80	10	0.5	474	220/474	0.464	0.572	0.572	127/474	0.268
SCA2_1_c31257f1p01692.p1	SCA3_SP803280_c83905_g3_i1_m.30611	EBLOSUM80	10	0.5	414	192/414	0.464	0.572	0.572	97/414	0.234
SCA2_1_c38373f6p31704.p1	SCA4_evm.model.SCSP803280_000005249.2	EBLOSUM80	10	0.5	412	191/412	0.464	0.583	0.583	92/412	0.223
SCA2_1_c38373f6p31704.p1	SSP_Sspon.001B0020870	EBLOSUM80	10	0.5	474	220/474	0.464	0.572	0.572	127/474	0.268
SCA2_1_c88966f1p01811.p1	SCA3_SP803280_c109234_g1_i4_m.105886	EBLOSUM80	10	0.5	401	186/401	0.464	0.591	0.591	76/401	0.19
SCA2_1_c88966f1p01811.p1	SSP_Sspon.001B0020870	EBLOSUM80	10	0.5	474	220/474	0.464	0.57	0.57	127/474	0.268
SCA3_SP803280_c104339_g1_i3_m.83754	SCA4_evm.model.SCSP803280_000005249.2	EBLOSUM80	10	0.5	412	191/412	0.464	0.583	0.583	92/412	0.223
SCA3_SP803280_c104339_g1_i3_m.83754	SSP_Sspon.002B0017730	EBLOSUM80	10	0.5	442	205/442	0.464	0.575	0.575	109/442	0.247
SCA3_SP803280_c109234_g1_i4_m.105886	SCA4_evm.model.SCSP803280_000000403.3	EBLOSUM80	10	0.5	399	185/399	0.464	0.594	0.594	72/399	0.18
SCA3_SP803280_c83905_g3_i1_m.30611	SSP_Sspon.006D0008960	EBLOSUM80	10	0.5	416	193/416	0.464	0.584	0.584	92/416	0.221
SSP_Sspon.001A0008971	SSP_Sspon.002C0003900	EBLOSUM80	10	0.5	463	215/463	0.464	0.546	0.546	141/463	0.305
SAC2_1_SUGdenovo0588385.p2	SSP_Sspon.001B0016860	EBLOSUM80	10	0.5	482	223/482	0.463	0.589	0.589	131/482	0.272
SCA1_1_Sh02_p021560	SSP_Sspon.001A0017060	EBLOSUM80	10	0.5	443	205/443	0.463	0.576	0.576	106/443	0.239
SCA1_2_Sh_032N03_p000060	SSP_Sspon.006C0009300	EBLOSUM80	10	0.5	428	198/428	0.463	0.582	0.582	93/428	0.217
SCA1_2_Sh_210F11_p000130	SSP_Sspon.002B0017730	EBLOSUM80	10	0.5	438	203/438	0.463	0.575	0.575	101/438	0.231
SCA1_2_Sh_210F11_p000130	SSP_Sspon.002C0004070	EBLOSUM80	10	0.5	408	189/408	0.463	0.574	0.574	88/408	0.216
SCA1_2_Sh_210F11_p000130	SSP_Sspon.002C0011491	EBLOSUM80	10	0.5	434	201/434	0.463	0.565	0.565	118/434	0.272
SCA2_1_c17452f3p31617.p1	SSP_Sspon.002C0004070	EBLOSUM80	10	0.5	406	188/406	0.463	0.574	0.574	84/406	0.207
SCA2_1_c31257f1p01692.p1	SSP_Sspon.001C0016691	EBLOSUM80	10	0.5	467	216/467	0.463	0.57	0.57	120/467	0.257
SCA2_1_c56703f1p11794.p1	SCA3_SP803280_c109234_g1_i4_m.105886	EBLOSUM80	10	0.5	397	184/397	0.463	0.587	0.587	80/397	0.202
SCA2_1_c86712f1p11454.p1	SSP_Sspon.002A0009891	EBLOSUM80	10	0.5	393	182/393	0.463	0.56	0.56	114/393	0.29
SCA2_1_c88966f1p01811.p1	SSP_Sspon.002C0011491	EBLOSUM80	10	0.5	434	201/434	0.463	0.567	0.567	118/434	0.272
SCA4_evm.model.SCSP803280_000000403.3	SCA5_SCEZRZ3019C12.g.p1	EBLOSUM80	10	0.5	460	213/460	0.463	0.574	0.574	123/460	0.267
SSP_Sspon.001B0016860	SSP_Sspon.008C0014631	EBLOSUM80	10	0.5	482	223/482	0.463	0.589	0.589	131/482	0.272
SSP_Sspon.006A0008922	SSP_Sspon.006C0009300	EBLOSUM80	10	0.5	428	198/428	0.463	0.582	0.582	93/428	0.217
SCA1_2_Sh_210F11_p000130	SSP_Sspon.001B0020870	EBLOSUM80	10	0.5	476	220/476	0.462	0.571	0.571	131/476	0.275
SCA1_2_Sh_224G18_p000040	SSP_Sspon.006C0009300	EBLOSUM80	10	0.5	429	198/429	0.462	0.58	0.58	98/429	0.228
SCA2_1_c48598f1p01601.p1	SCA4_evm.model.SCSP803280_000048991.1	EBLOSUM80	10	0.5	398	184/398	0.462	0.593	0.593	82/398	0.206
SCA3_SP803280_c104339_g1_i3_m.83754	SSP_Sspon.001B0020870	EBLOSUM80	10	0.5	474	219/474	0.462	0.57	0.57	127/474	0.268
SCA4_evm.model.SCSP803280_000005249.2	SSP_Sspon.006C0009270	EBLOSUM80	10	0.5	416	192/416	0.462	0.543	0.543	137/416	0.329
SCA4_evm.model.SCSP803280_000014704.2	SSP_Sspon.004A0008660	EBLOSUM80	10	0.5	463	214/463	0.462	0.566	0.566	132/463	0.285
SCA4_evm.model.SCSP803280_000048991.1	SSP_Sspon.001A0017060	EBLOSUM80	10	0.5	442	204/442	0.462	0.584	0.584	104/442	0.235
SCA4_evm.model.SCSP803280_000162033.1	SSP_Sspon.008A0014460	EBLOSUM80	10	0.5	234	108/234	0.462	0.564	0.564	75/234	0.321
SSP_Sspon.002C0020971	SSP_Sspon.006C0009300	EBLOSUM80	10	0.5	433	200/433	0.462	0.582	0.582	92/433	0.212
SCA1_1_Sh02_p021560	SSP_Sspon.006D0008960	EBLOSUM80	10	0.5	412	190/412	0.461	0.585	0.585	89/412	0.216
SCA1_2_Sh_043E08_p000030	SCA4_evm.model.SCSP803280_000005249.2	EBLOSUM80	10	0.5	414	191/414	0.461	0.58	0.58	96/414	0.232
SCA1_2_Sh_043E08_p000030	SSP_Sspon.002C0011491	EBLOSUM80	10	0.5	434	200/434	0.461	0.567	0.567	118/434	0.272
SCA1_2_Sh_226M10_p000070	SSP_Sspon.002C0003900	EBLOSUM80	10	0.5	492	227/492	0.461	0.549	0.549	165/492	0.335
SCA2_1_c17452f3p31617.p1	SSP_Sspon.002C0011491	EBLOSUM80	10	0.5	434	200/434	0.461	0.567	0.567	118/434	0.272
SCA2_1_c31257f1p01692.p1	SCA3_SP803280_c109234_g1_i4_m.105886	EBLOSUM80	10	0.5	399	184/399	0.461	0.591	0.591	72/399	0.18
SCA2_1_c31257f1p01692.p1	SCA5_SCEZRZ3019C12.g.p1	EBLOSUM80	10	0.5	460	212/460	0.461	0.57	0.57	123/460	0.267
SCA2_1_c38373f6p31704.p1	SSP_Sspon.002C0011491	EBLOSUM80	10	0.5	434	200/434	0.461	0.567	0.567	118/434	0.272
SCA2_1_c52116f1p11616.p1	SCA2_1_c85539f1p01589.p2	EBLOSUM80	10	0.5	395	182/395	0.461	0.572	0.572	108/395	0.273
SCA2_1_c52116f1p11616.p1	SSP_Sspon.002B0003390	EBLOSUM80	10	0.5	419	193/419	0.461	0.566	0.566	100/419	0.239
SCA2_1_c52116f1p11616.p1	SSP_Sspon.004B0002840	EBLOSUM80	10	0.5	395	182/395	0.461	0.572	0.572	108/395	0.273
SCA3_SP803280_c104339_g1_i3_m.83754	SSP_Sspon.002C0004070	EBLOSUM80	10	0.5	408	188/408	0.461	0.574	0.574	88/408	0.216
[truncated: 1,839 more rows]

## Sheet: Sup Table S2 - TRE - 1DYMW
Table S2. Identity of global pairwise alignment for multiple protein sequences and clusters of trehalase (TRE) filtered sugarcane sequences.
[truncated: 4 more rows]
